# Supplementary material for: Whole-transcriptome sequencing revealed the ceRNA regulatory network of stable knockdown of the CD8A gene in chicken T lymphocytes
Source: Poult Sci. 2025 Dec 19;105(2):106318. doi: 10.1016/j.psj.2025.106318 (PMC12800364; doi:10.1016/j.psj.2025.106318)
Supplement: Supplementary file 1 [file mmc1.xlsx]

## Sheet: Sheet1
Table S1 Primer information for DEGs/DELs/DEMs/DECs
Gene	Reverse transcription primers(5'->3')	Forward primer (5'->3')	Reverse primer (5'->3')
ADM		CCGACAAAGTGAAAGACGGC	CACGATCCGGAGGAAACTGT
LYPD1		TGCTGCCCATTGCCTTATGA	AAGTGCCACTGGAGATGAGC
RUNX1		TGCAGAGCTCAGAAATGCGA	CCGTCAAGTCAGAAGCACCT
MSTRG.3287.1		ATTCCCAGCCATTCCCAGTG	TTCACAGGGTGTAAAGCGGT
MSTRG.851.3		GCTAGCTCAGGCCAACTGAA	CCATCTCCCCACCTCCCTTA
MSTRG.5709.2		CTGTCTCTGGCACACGGATT	TCACTGTAGGCAAAGCGAGG
miR-106a-5p	GTCGTATCCAGTGCAGGGTCCGAGGTATTCGCACTGGATACGACCTACCT	CCAGCGTGAAAAGUGCUUACAGUGC	AGCAGGGTCCGAGGTATTC
miR-17-5p	GTCGTATCCAGTGCAGGGTCCGAGGTATTCGCACTGGATACGACACTACC	CCAGCGTG CAAAGUGCUUACAGUGCA	AGCAGGGTCCGAGGTATTC
miR-1306-5p	GTCGTATCCAGTGCAGGGTCCGAGGTATTCGCACTGGATACGACACTCCA	CCAGCGTGACCACCUCCCCUGCAAACG	CAGTGCAGGGTCCGAGGTAT
cirRNA145		CTGATGCCCCAGACGAACTT	GGTTTTCGTTGCATGGCTCA
cirRNA147		AAGTAGTGTGTGAAGACCTT	ATACCGCGAGGGCAAATGTC
cirRNA757		AGTCATTGGTTACAGCCAGCA	TTCTGTCTGCTCCTCACACC
