# Supplementary material for: Whole-transcriptome sequencing revealed the ceRNA regulatory network of stable knockdown of the CD8A gene in chicken T lymphocytes
Source: Poult Sci. 2025 Dec 19;105(2):106318. doi: 10.1016/j.psj.2025.106318 (PMC12800364; doi:10.1016/j.psj.2025.106318)
Supplement: Supplementary file 2 [file mmc2.xlsx]

## Sheet: Sheet1
Table S2 DEGs in the comparisons of sh-CD8A vs.NC
Gene_name	log2(fc)	pval	qval	regulation	significant
LTBP1	-1.05625	0	0	down	yes
MYH1B	2.49424	0	0	up	yes
ADAMTSL2	-1.16357	0	0	down	yes
RUNX1	-1.04438	0	0	down	yes
ENSGALG00010008369	2.55125	0	0	up	yes
EIF5B	-1.09049	1e-302	7e-299	down	yes
ADM	1.58752	3e-295	1.03391e-291	up	yes
LYPD1	-1.86769	3.89166e-284	9.72019e-281	down	yes
JAM3	-1.70175	1.05559e-279	2.39687e-276	down	yes
DAAM2	1.17635	6.00218e-277	1.2493e-273	up	yes
ENSGALG00010013669	1.32458	1.4724e-271	2.82894e-268	up	yes
ARID5B	1.17231	3.57861e-249	5.95886e-246	up	yes
SMOC2	1.1314	6.40201e-246	9.99394e-243	up	yes
SLC6A14;AGTR2	1.56813	2.14887e-244	3.1572e-241	up	yes
SLC1A6	2.01267	6.75986e-227	8.44206e-224	up	yes
SLC7A5	-1.03976	4.81254e-225	5.72395e-222	down	yes
SDC1	-1.11764	4.93155e-216	5.13231e-213	down	yes
KIF26A	-1.07008	2.17397e-204	2.08843e-201	down	yes
FAM20C	1.02437	1.49889e-195	1.29096e-192	up	yes
WNT9A	1.03588	1.93008e-195	1.60692e-192	up	yes
SPON2	-1.90313	6.7535e-194	5.44136e-191	down	yes
CACFD1	-1.08834	5.7306e-189	4.33737e-186	down	yes
ACTC1	1.83916	4.88159e-181	3.58611e-178	up	yes
MITF	1.03678	1.96172e-171	1.36105e-168	up	yes
IGFBP5	1.50978	1.73422e-158	1.08289e-155	up	yes
SLA	-1.10312	7.90787e-151	4.59337e-148	down	yes
ENSGALG00010006107	-1.1625	3.7179e-142	2.01874e-139	down	yes
KCNK17	-2.10024	3.12426e-136	1.53009e-133	down	yes
SVEP1	1.49673	8.60921e-136	4.13523e-133	up	yes
F13A1	-1.17935	1.10501e-134	5.01814e-132	down	yes
ENSGALG00010011674	1.28548	3.79859e-128	1.66451e-125	up	yes
C1QTNF8	1.6282	1.46011e-124	6.07819e-122	up	yes
SEMA3F	1.02663	3.39744e-123	1.36867e-120	up	yes
SMOX	1.00777	1.3052e-113	4.79411e-111	up	yes
ENSGALG00010028649	1.64714	4.44311e-111	1.56304e-108	up	yes
HTRA3	1.09091	3.17641e-110	1.1019e-107	up	yes
CHAC1	-1.06603	3.62639e-106	1.16124e-103	down	yes
HNMT	1.11337	7.3145e-106	2.31259e-103	up	yes
IL8L2	2.2314	2.01344e-101	6.05898e-99	up	yes
ABCG4	1.54106	1.85499e-100	5.45085e-98	up	yes
SLC7A11	-1.01563	4.53479e-96	1.24468e-93	down	yes
ENSGALG00010006598	1.64984	6.26852e-93	1.63093e-90	up	yes
MGLL	-1.20853	9.57551e-88	2.29969e-85	down	yes
HNRNPA1	-1.01198	5.52542e-86	1.2898e-83	down	yes
ENPP2	1.64977	5.19669e-84	1.13858e-81	up	yes
DCX	1.05116	6.73715e-83	1.43824e-80	up	yes
ENSGALG00010011515	1.00303	1.49883e-81	3.1459e-79	up	yes
MFAP2	1.18018	1.59523e-75	3.08869e-73	up	yes
ENTPD1;CPN1	1.06133	4.08054e-75	7.72119e-73	up	yes
HMOX1	1.05639	2.55233e-72	4.65326e-70	up	yes
ENSGALG00010004515	-1.17084	1.83582e-71	3.3227e-69	down	yes
ENSGALG00010001483	1.11226	1.42195e-67	2.32131e-65	up	yes
ENSGALG00010019270	-1.00894	2.24805e-64	3.36226e-62	down	yes
ENSGALG00010024266	-1.47336	2.6089e-64	3.85576e-62	down	yes
ICOSLG	1.21598	2.78471e-64	4.0914e-62	up	yes
C1S	1.025	1.95775e-62	2.76263e-60	up	yes
PHEX	2.69094	1.56915e-58	2.00988e-56	up	yes
PKIG	1.08207	4.96041e-56	5.84416e-54	up	yes
NCKAP5	-2.43792	8.25123e-54	9.20049e-52	down	yes
GJD2	3.00463	1.51772e-52	1.64818e-50	up	yes
CD36	1.52648	1.2354e-51	1.31866e-49	up	yes
PDGFRA	1.37907	1.96913e-49	1.94399e-47	up	yes
IGFBP2	1.40284	1.70344e-48	1.61775e-46	up	yes
CCDC3	1.20814	2.42276e-47	2.22476e-45	up	yes
SELENBP1	1.13988	5.21018e-46	4.51857e-44	up	yes
ENSGALG00010004570	1.54085	6.48528e-42	4.9688e-40	up	yes
TMEM268	1.18182	6.60328e-42	5.04374e-40	up	yes
DLGAP1	1.23913	3.52262e-41	2.61081e-39	up	yes
TRPM2	1.45206	3.77159e-41	2.78707e-39	up	yes
FKBP6	-1.24798	6.19314e-41	4.56301e-39	down	yes
TAF4B	-1.94778	4.22658e-40	3.00761e-38	down	yes
SCARB1	-1.19888	4.70977e-40	3.33246e-38	down	yes
HAGH	-1.07033	8.2226e-40	5.76899e-38	down	yes
SARM1	2.08477	9.98267e-40	6.98423e-38	up	yes
CHAD	1.50869	5.83056e-39	3.98986e-37	up	yes
KCTD12	1.77191	5.97388e-39	4.07677e-37	up	yes
S1PR3	1.86459	1.42764e-38	9.61138e-37	up	yes
ASPHD1	1.70933	1.41904e-37	9.27838e-36	up	yes
CNTN4	1.64975	3.1131e-37	2.0144e-35	up	yes
ST3GAL1	1.06855	7.98651e-36	4.96217e-34	up	yes
CTTNBP2	1.15698	3.27408e-35	1.99943e-33	up	yes
GRIA1	1.67486	6.11208e-35	3.71439e-33	up	yes
PLAT	1.26118	7.27869e-35	4.38072e-33	up	yes
ISM1	1.24465	6.40627e-34	3.73854e-32	up	yes
CREG2	-1.11996	9.753e-34	5.62588e-32	down	yes
MT4	1.54425	1.99454e-32	1.07135e-30	up	yes
AKAP6	1.85225	9.74282e-32	5.0803e-30	up	yes
ANGPT4	1.33117	1.05729e-31	5.46748e-30	up	yes
KCNC4	2.76816	2.1224e-31	1.08629e-29	up	yes
MEGF6	2.23364	3.99044e-31	2.00946e-29	up	yes
ENSGALG00010006086	1.32048	1.835e-29	8.74673e-28	up	yes
ENSGALG00010011725	2.11837	5.57098e-29	2.60087e-27	up	yes
GLUL	1.44041	1.28056e-28	5.86872e-27	up	yes
ENSGALG00010020133	-2.83444	2.9626e-28	1.34052e-26	down	yes
BDKRB1	1.03038	3.07049e-28	1.38683e-26	up	yes
PRODH	1.09592	4.07425e-28	1.8237e-26	up	yes
SLC25A47	1.18044	4.8313e-28	2.15484e-26	up	yes
OCA2	2.41257	1.2863e-27	5.64639e-26	up	yes
RASL11A	3.26053	1.13189e-26	4.80803e-25	up	yes
ENSGALG00010026320	2.37625	1.34891e-26	5.68157e-25	up	yes
DOC2B	-1.15575	1.61304e-26	6.74855e-25	down	yes
ISYNA1	1.57411	3.85378e-26	1.60427e-24	up	yes
OSTN	-2.03397	7.32548e-26	3.01431e-24	down	yes
CHRDL2	1.08909	3.75532e-25	1.4912e-23	up	yes
ENSGALG00010011779	2.18064	1.23847e-24	4.82578e-23	up	yes
TAFA2	1.95335	2.09778e-24	8.09832e-23	up	yes
KCNH2	1.23526	2.63609e-24	1.01139e-22	up	yes
PDE1A	1.3947	3.03948e-24	1.15904e-22	up	yes
CDH6	1.3874	3.77677e-24	1.42712e-22	up	yes
GALNT14	1.79713	6.19843e-24	2.31417e-22	up	yes
NID1	1.08446	8.37434e-24	3.10335e-22	up	yes
EXFABP	1.63145	9.49877e-24	3.50963e-22	up	yes
CDADC1	-1.10023	1.11207e-23	4.09075e-22	down	yes
ARSH	1.38132	1.37112e-23	5.00681e-22	up	yes
MAF	1.38048	1.63075e-23	5.94617e-22	up	yes
ERNI	1.42049	4.75273e-23	1.70314e-21	up	yes
HTR7	-1.4475	5.05179e-23	1.80255e-21	down	yes
CYFIP2	1.26844	1.10172e-22	3.87029e-21	up	yes
ENS-1	1.23178	1.2149e-22	4.2559e-21	up	yes
ADGRG6	1.66148	7.76319e-21	2.48911e-19	up	yes
TNFRSF1B	1.12358	1.03571e-20	3.29121e-19	up	yes
GRM4	1.68904	6.03894e-20	1.83945e-18	up	yes
ANGPT2	1.01885	1.00666e-19	3.0403e-18	up	yes
CRISPLD2	1.43835	1.35661e-19	4.07749e-18	up	yes
SMURF2	-1.07839	1.80601e-19	5.40224e-18	down	yes
ENSGALG00010022789	3.49748	2.9866e-19	8.81754e-18	up	yes
ENSGALG00010021078	-1.77925	3.16521e-19	9.31927e-18	down	yes
ENSGALG00010023387	1.1818	4.52412e-19	1.31854e-17	up	yes
NLGN4Y	1.69139	8.30647e-19	2.38198e-17	up	yes
ENSGALG00010007948	1.44197	9.99277e-19	2.85571e-17	up	yes
NDRG4	1.05942	2.16946e-18	6.12685e-17	up	yes
ENSGALG00010018537	1.05046	2.26742e-18	6.38481e-17	up	yes
PLCXD1	1.44276	2.96716e-18	8.29907e-17	up	yes
GLIS1	-1.05385	3.07278e-18	8.58488e-17	down	yes
ENSGALG00010025006	1.03371	1.5303e-17	4.11879e-16	up	yes
RARRES1	1.33513	7.93742e-17	2.0587e-15	up	yes
ENSGALG00010003639	1.20351	2.0991e-16	5.36635e-15	up	yes
ENSGALG00010000441	1.14749	2.56866e-16	6.54e-15	up	yes
MPEG1	1.13392	3.48756e-16	8.78114e-15	up	yes
GPR37	1.14846	5.67449e-16	1.40468e-14	up	yes
LY6E	1.22223	5.69167e-16	1.40753e-14	up	yes
C1QTNF6	1.04384	1.48905e-15	3.56245e-14	up	yes
GDPD5	1.48108	2.1769e-15	5.14403e-14	up	yes
SOX9	2.59678	6.02338e-15	1.37394e-13	up	yes
ENSGALG00010009801	1.24832	6.03246e-15	1.37475e-13	up	yes
CCDC152	-7.96878	1.14028e-14	2.54293e-13	down	yes
NELL2	-1.05244	1.14308e-14	2.5469e-13	down	yes
LRRC3B	1.68476	1.19206e-14	2.65129e-13	up	yes
SFRP2	1.3932	1.8935e-14	4.1377e-13	up	yes
TMOD2	1.06644	9.86268e-14	2.05626e-12	up	yes
ENSGALG00010023736	2.1829	1.62175e-13	3.34213e-12	up	yes
GNAZ	-1.30565	2.16342e-13	4.40748e-12	down	yes
OSGIN1	1.47855	2.61963e-13	5.28945e-12	up	yes
ENSGALG00010002947	1.14746	2.74945e-13	5.54262e-12	up	yes
ENSGALG00010007049	1.34929	3.3974e-13	6.79943e-12	up	yes
NRCAM	-1.07541	3.75625e-13	7.49361e-12	down	yes
NTNG2	1.96687	3.95913e-13	7.88574e-12	up	yes
MYOD1	1.90551	4.44716e-13	8.78771e-12	up	yes
PPP1R17	2.08174	6.55666e-13	1.28949e-11	up	yes
GABRA2	2.06553	8.72991e-13	1.70083e-11	up	yes
ENSGALG00010002518	1.01157	8.74652e-13	1.70274e-11	up	yes
HAS2	1.42087	1.36676e-12	2.628e-11	up	yes
TNFRSF8	-1.19908	2.18362e-12	4.14439e-11	down	yes
POU4F1L	-1.48799	2.21977e-12	4.20662e-11	down	yes
SATB1	1.04147	5.33222e-12	9.77131e-11	up	yes
PDE1B	1.39963	8.28097e-12	1.48587e-10	up	yes
SALL4	1.02815	1.12737e-11	1.99563e-10	up	yes
ENSGALG00010017903	1.45154	1.65492e-11	2.89461e-10	up	yes
JCHAIN	-14.0749	2.0904e-11	3.61828e-10	down	yes
KITLG	-1.14627	2.68558e-11	4.61667e-10	down	yes
RASD1	-1.38389	2.73119e-11	4.68524e-10	down	yes
PLD5	1.76463	2.79208e-11	4.77656e-10	up	yes
PALM	1.0076	2.83712e-11	4.8503e-10	up	yes
ARHGAP15	2.52938	3.29258e-11	5.6021e-10	up	yes
HOMER1	-1.14868	3.36776e-11	5.71833e-10	down	yes
ENSGALG00010012294	1.15609	8.39009e-11	1.3805e-09	up	yes
RGS2	1.05503	1.22655e-10	1.98288e-09	up	yes
STK32C	1.41923	1.6929e-10	2.70875e-09	up	yes
PRR16	1.15231	1.75679e-10	2.80918e-09	up	yes
INSC	1.73724	2.26189e-10	3.58017e-09	up	yes
SLC6A7	2.06928	2.79854e-10	4.39617e-09	up	yes
KCNK4	1.53524	3.38202e-10	5.27954e-09	up	yes
KCNQ5	1.89591	3.44512e-10	5.37469e-09	up	yes
CADM1	-1.06786	4.48678e-10	6.92195e-09	down	yes
CLEC3A	4.10179	7.79363e-10	1.17407e-08	up	yes
SCRN1	-1.30232	8.41909e-10	1.26524e-08	down	yes
ENSGALG00010024254	-1.30833	1.13548e-09	1.68314e-08	down	yes
WNT5A	1.29148	1.47307e-09	2.15667e-08	up	yes
TLR5	1.22816	1.57012e-09	2.29473e-08	up	yes
CARMIL2	1.24105	1.79816e-09	2.61119e-08	up	yes
ENSGALG00010022050	-1.31514	2.21768e-09	3.18889e-08	down	yes
ENSGALG00010007707	2.92434	3.17827e-09	4.48496e-08	up	yes
KCNK2	1.43481	3.86743e-09	5.39948e-08	up	yes
SGIP1	1.66683	4.42295e-09	6.151e-08	up	yes
H1F0	11.4486	5.25605e-09	7.24905e-08	up	yes
SCN9A	1.48846	6.1693e-09	8.43407e-08	up	yes
ENSGALG00010024375	-11.4321	7.35271e-09	9.96465e-08	down	yes
ENSGALG00010000768	1.35045	7.92061e-09	1.06995e-07	up	yes
METTL21A	-1.17719	8.05404e-09	1.08679e-07	down	yes
CCNA1	-11.3759	8.06377e-09	1.08752e-07	down	yes
MANEAL	1.00187	8.11032e-09	1.09321e-07	up	yes
LVRN	1.59977	9.81699e-09	1.31193e-07	up	yes
TMPRSS2	-9.88869	1.10024e-08	1.46097e-07	down	yes
AvBD1	-12.3517	1.24821e-08	1.6452e-07	down	yes
HBA1	-11.8278	1.24821e-08	1.6452e-07	down	yes
INPP4B	1.19915	1.51928e-08	1.9826e-07	up	yes
LAMP5	1.26853	1.99622e-08	2.56251e-07	up	yes
ENSGALG00010022768	8.93802	2.04723e-08	2.62089e-07	up	yes
ENSGALG00010021994	-9.53467	2.12025e-08	2.7116e-07	down	yes
MPZL3	-10.4107	2.1974e-08	2.80596e-07	down	yes
MMRN1	-9.10482	2.31822e-08	2.94668e-07	down	yes
ADAM19	1.4926	2.78156e-08	3.51772e-07	up	yes
LIMD2	1.39721	2.87502e-08	3.62308e-07	up	yes
ABI3BP	1.58589	2.96268e-08	3.71853e-07	up	yes
S100A12	-11.4907	3.12487e-08	3.91032e-07	down	yes
ENSGALG00010018558	1.28026	4.01248e-08	4.95157e-07	up	yes
GASK1A	1.06908	4.24442e-08	5.22488e-07	up	yes
CALB1	-9.27177	4.29891e-08	5.28675e-07	down	yes
ENSGALG00010024069	-9.40193	4.42591e-08	5.43758e-07	down	yes
WFDC1	1.0023	7.30243e-08	8.72275e-07	up	yes
CAMKK1	-1.22389	1.35524e-07	1.57662e-06	down	yes
GABRG1	1.58839	1.54014e-07	1.77846e-06	up	yes
RNF150	1.48643	1.57901e-07	1.82082e-06	up	yes
CHRNA1	1.06766	1.77964e-07	2.03619e-06	up	yes
ENSGALG00010001828	1.11503	1.95671e-07	2.2296e-06	up	yes
ENSGALG00010019291	1.31749	1.98862e-07	2.25977e-06	up	yes
HTR1A	1.28169	2.06125e-07	2.33699e-06	up	yes
SH3GL2	1.17388	2.81159e-07	3.13365e-06	up	yes
IGF1	2.38276	3.19989e-07	3.54586e-06	up	yes
ITGB7	1.47128	3.56246e-07	3.9302e-06	up	yes
MLLT11	1.0884	4.44854e-07	4.85201e-06	up	yes
ZNF804A	2.14274	7.71522e-07	8.21498e-06	up	yes
RUNDC3A	1.8729	1.05846e-06	1.10847e-05	up	yes
TLCD4	1.04245	1.06779e-06	1.11731e-05	up	yes
GATD3AL2	2.30818	1.10681e-06	1.15524e-05	up	yes
DDX4	-2.15092	1.15207e-06	1.20097e-05	down	yes
DRAM1	1.02514	1.50709e-06	1.55291e-05	up	yes
RLBP1	1.0063	1.63576e-06	1.67479e-05	up	yes
CYP4V2	1.79209	1.65562e-06	1.692e-05	up	yes
SLC6A4	1.30603	1.89701e-06	1.92295e-05	up	yes
TMEM200C	1.60807	1.90007e-06	1.92528e-05	up	yes
ADCY3	1.05952	3.12609e-06	3.06799e-05	up	yes
LGR5	1.85004	3.44112e-06	3.35869e-05	up	yes
ENSGALG00010011518	1.84045	4.98924e-06	4.76726e-05	up	yes
LRRTM1	1.17355	5.07558e-06	4.84235e-05	up	yes
HPGD	-10.5631	6.03048e-06	5.67747e-05	down	yes
FGR	1.01613	6.07339e-06	5.71571e-05	up	yes
ENSGALG00010012436	-1.00733	9.0641e-06	8.31414e-05	down	yes
ENSGALG00010011631	8.96655	1.02257e-05	9.27069e-05	up	yes
COL25A1	-1.397	1.15898e-05	0.000104054	down	yes
ENSGALG00010011648	2.0106	1.40556e-05	0.000124731	up	yes
KCNQ1	-1.13499	1.81258e-05	0.000157361	down	yes
FRMD5	-8.98425	1.91283e-05	0.0001653	down	yes
C2orf88	-1.01372	1.94087e-05	0.000167336	down	yes
UGT8	-2.99614	2.14201e-05	0.000183223	down	yes
SCN4B	1.22957	2.19097e-05	0.000186963	up	yes
ens-2	2.66847	2.25538e-05	0.000191804	up	yes
ORM1	-2.64184	2.36789e-05	0.000200689	down	yes
CHRM2	1.91761	2.73076e-05	0.000228957	up	yes
CLDN1	-1.44269	3.1572e-05	0.000262246	down	yes
RELT	1.03948	3.24372e-05	0.000268629	up	yes
ITGBL1	1.91763	3.44726e-05	0.000283978	up	yes
FRK	-8.95893	3.45377e-05	0.000284421	down	yes
DEPTOR	1.3312	4.03482e-05	0.000328802	up	yes
TMPRSS15	3.06515	4.12295e-05	0.000335327	up	yes
FAM69C	9.36325	4.27937e-05	0.000346919	up	yes
FAM149A	1.17581	4.30661e-05	0.000349014	up	yes
ADAMTS15	1.17988	4.78647e-05	0.000384658	up	yes
ENSGALG00010022803	1.6023	5.18372e-05	0.00041339	up	yes
GAL3ST1	2.03922	5.61748e-05	0.000445091	up	yes
RNF157	1.2069	5.74894e-05	0.000454761	up	yes
ENSGALG00010022821	-1.10796	5.92053e-05	0.000467669	down	yes
TP53INP2	-1.10581	6.22435e-05	0.000489193	down	yes
NPY2R	1.06267	6.25225e-05	0.000491077	up	yes
TMEM51	1.54399	6.62877e-05	0.000519018	up	yes
LIN28A	8.32568	7.40727e-05	0.000575642	up	yes
GJB6	-7.01467	7.50341e-05	0.000582208	down	yes
AREG	-9.55154	8.06588e-05	0.000622564	down	yes
FAM107A	1.52041	8.08868e-05	0.000623938	up	yes
ADRA1D	3.25215	8.59242e-05	0.000659333	up	yes
ENSGALG00010021130	2.08063	8.73957e-05	0.000669391	up	yes
KCNQ2	2.09729	8.78997e-05	0.000672838	up	yes
ens-2	2.60505	9.63261e-05	0.000732624	up	yes
WNT7A	-7.88551	9.84944e-05	0.000747977	down	yes
SYCP1	-1.03893	0.000103868	0.000785206	down	yes
ADAMTS8	1.27496	0.000106775	0.000803349	up	yes
SUSD4	1.69751	0.000107574	0.00080857	up	yes
ENSGALG00010014982	5.1582	0.00010994	0.00082486	up	yes
PIGR	-12.5933	0.000111953	0.000838207	down	yes
SNCB	1.849	0.000112633	0.000842789	up	yes
LRFN3	1.30416	0.000116119	0.000866796	up	yes
OPTC	1.63548	0.000145522	0.00107124	up	yes
ENSGALG00010015957	-8.07924	0.000151198	0.00110909	down	yes
ERBB3	-1.56161	0.00015337	0.00112371	down	yes
DACT2	-1.78597	0.000166012	0.00121005	down	yes
CYGB	1.26031	0.000173862	0.0012631	up	yes
ST8SIA2	1.94654	0.000189692	0.00136698	up	yes
VTG1	1.45944	0.000192082	0.00138101	up	yes
MT3	1.36524	0.000204919	0.00146697	up	yes
ASIC1	1.52326	0.000223132	0.00158961	up	yes
ENSGALG00010000586	-1.26329	0.000224656	0.00159819	down	yes
SLC12A5	-1.71064	0.000226729	0.00161018	down	yes
MYO1H	-1.27986	0.00024514	0.00172865	down	yes
TDRD9	-1.44588	0.000249396	0.00175321	down	yes
ENSGALG00010022479	-2.43738	0.000253223	0.00177812	down	yes
ENSGALG00010017606	-1.04853	0.000307762	0.0021223	down	yes
ENSGALG00010020087	-12.3898	0.000314424	0.00216108	down	yes
GUCY1A1	-4.45434	0.000329104	0.00225639	down	yes
ENSGALG00010013056	-1.47086	0.000334987	0.00229421	down	yes
PCLO	1.46887	0.000338496	0.0023176	up	yes
GPR61	1.39758	0.00034066	0.00233114	up	yes
NCF4	-1.07174	0.000346802	0.00236928	down	yes
STAB2	-1.14838	0.000349714	0.00238787	down	yes
TMEM37	-1.18933	0.000364156	0.00247767	down	yes
CHL1	1.2032	0.0003664	0.0024909	up	yes
ENSGALG00010000797	-1.45648	0.000411477	0.00277544	down	yes
ENSGALG00010024698	1.00721	0.000424097	0.00285056	up	yes
ENSGALG00010012306	1.10268	0.000431003	0.00289386	up	yes
TRIM36	1.22545	0.000454322	0.0030398	up	yes
SVOP	1.1641	0.000461181	0.00307828	up	yes
MYOM1	1.27271	0.000483619	0.00321602	up	yes
ENSGALG00010015218	-1.98981	0.000492203	0.00326875	down	yes
INPP5D	-1.46326	0.00053781	0.00352847	down	yes
ENSGALG00010016870	-8.64543	0.000572124	0.00373593	down	yes
ENSGALG00010013152	-1.34285	0.000604487	0.00392315	down	yes
PDZRN4	2.53881	0.000605337	0.00392612	up	yes
GFRA2	1.04598	0.000632321	0.00408629	up	yes
CA7	-3.17666	0.000670677	0.00431073	down	yes
ZDHHC22	1.10777	0.000672335	0.00431916	up	yes
VSTM2A	2.07593	0.000684505	0.00438945	up	yes
KIF6	2.72631	0.000711168	0.00454409	up	yes
REN	-2.879	0.000775514	0.00491875	down	yes
ENSGALG00010017501	-3.86962	0.000777171	0.004928	down	yes
CYSLTR2	1.30052	0.000814929	0.00514912	up	yes
HSPB9	2.28018	0.000823934	0.00519944	up	yes
B3GAT1L	-3.07573	0.00083197	0.00524618	down	yes
ESRP2	-1.73564	0.000843893	0.00531331	down	yes
ENSGALG00010008427	3.0358	0.000847927	0.00533602	up	yes
COL9A1	2.25903	0.000849677	0.00534434	up	yes
WFIKKN2	1.74973	0.000890474	0.00557009	up	yes
CFAP221	-2.81082	0.000923125	0.00575702	down	yes
ENSGALG00010003777	-8.8208	0.000995171	0.00616631	down	yes
HIST1H110	-1.21929	0.00102462	0.00633304	down	yes
ENSGALG00010018913	1.13178	0.00104004	0.00641726	up	yes
PENK	1.64467	0.00107861	0.0066307	up	yes
TEC	-1.07684	0.00111578	0.00682223	down	yes
SERGEF	-1.17527	0.00112354	0.00686634	down	yes
C4BPS	-1.15271	0.00116869	0.0071023	down	yes
PLAU	-1.3838	0.00117741	0.00714832	down	yes
DPYSL4	1.37957	0.00118484	0.00718469	up	yes
ZIC5	-9.05638	0.00119578	0.00724226	down	yes
C6orf132	-1.63008	0.0012032	0.00728011	down	yes
CYP1C1	1.40636	0.00128473	0.00771732	up	yes
GJB2	-1.77773	0.00129022	0.0077466	down	yes
ENSGALG00010008013	1.60524	0.00131123	0.00786518	up	yes
SHC3	1.3664	0.00131317	0.00787304	up	yes
ENSGALG00010026601	1.09606	0.00131543	0.00788467	up	yes
C8B	-4.18035	0.00135884	0.00811376	down	yes
CYP2C23a	-1.27349	0.00137225	0.00818596	down	yes
ENSGALG00010002271	2.2233	0.00137422	0.00819578	up	yes
ENSGALG00010018881	-2.86535	0.0014038	0.00835822	down	yes
RETREG1	-2.07529	0.00146392	0.00868925	down	yes
ENSGALG00010016735	2.02815	0.00150071	0.00887386	up	yes
AOAH	1.2345	0.00157884	0.00928311	up	yes
MYL4	1.20432	0.00167928	0.00980901	up	yes
BMP7	-2.05683	0.00168728	0.00984656	down	yes
MYLK4	7.33136	0.00180561	0.0104589	up	yes
OVALX	-1.50005	0.00180738	0.0104667	down	yes
IL4	-9.64859	0.00184931	0.0106805	down	yes
ENSGALG00010023631	1.03656	0.0018826	0.010847	up	yes
ENSGALG00010021706	-4.15533	0.0019781	0.0113449	down	yes
SERPINB5	-1.27095	0.0021031	0.0119902	down	yes
FAM131A	1.57576	0.00214097	0.0121894	up	yes
MTNR1A	9.41434	0.0021524	0.0122517	up	yes
FAM183A	-10.0074	0.00217637	0.0123684	down	yes
CHN2	-1.28576	0.00218833	0.0124307	down	yes
KNG1	-1.40566	0.00235252	0.0132377	down	yes
GUCA2B	-9.20534	0.0023998	0.0134787	down	yes
IL15	1.08261	0.00240365	0.0134943	up	yes
ENSGALG00010021616	-1.93335	0.0024559	0.0137445	down	yes
UTS2B	-2.35444	0.00246676	0.0137897	down	yes
DNAJC22	-3.14391	0.00251872	0.0140613	down	yes
CNTN1	1.81174	0.00256101	0.0142737	up	yes
NR5A2	-1.14173	0.00268557	0.0148866	down	yes
ENSGALG00010012721	2.78543	0.00277284	0.0153394	up	yes
SLC38A4	-1.26339	0.00278796	0.0154196	down	yes
SYT7	-1.39446	0.00281327	0.0155477	down	yes
ADGRB3	3.93012	0.00294217	0.0161722	up	yes
SLITRK6	1.2124	0.00302569	0.0165802	up	yes
HKDC1	3.61074	0.00314383	0.0171486	up	yes
TRIM42	3.55007	0.00319841	0.0174121	up	yes
ENSGALG00010028913	1.44539	0.00321138	0.0174636	up	yes
COL4A3	-1.23284	0.00326618	0.0177077	down	yes
ENSGALG00010014764	-1.0597	0.00329041	0.0178081	down	yes
ANK1	1.479	0.00329407	0.0178241	up	yes
CACNA1B	1.00429	0.00358891	0.0192444	up	yes
ENSGALG00010008236	9.99246	0.00370738	0.0197946	up	yes
XDH	-1.05657	0.00374387	0.0199425	down	yes
CUX2	-1.98386	0.00390899	0.0207381	down	yes
FGG	1.36418	0.00394372	0.0209046	up	yes
AGBL1	-1.09636	0.00432586	0.0227276	down	yes
WEE2	-1.55477	0.0045279	0.0236449	down	yes
ENSGALG00010017378	-7.10362	0.00453312	0.0236622	down	yes
SPTSSB	-8.24124	0.00463626	0.0241401	down	yes
RASL10B	1.09003	0.00472005	0.0245099	up	yes
AQP1	-1.31882	0.00478309	0.0247857	down	yes
MDH1B	-1.28231	0.00484299	0.0250649	down	yes
CCDC83	-2.17161	0.00506229	0.0260756	down	yes
RNASE6	-8.99359	0.00533924	0.0273481	down	yes
MUSK	1.86599	0.00539134	0.0275603	up	yes
CD24	-1.78712	0.00544931	0.0277997	down	yes
ENSGALG00010014719	-8.23984	0.00550716	0.0280662	down	yes
CFD	-1.472	0.00563913	0.0286627	down	yes
VEGFD	1.42305	0.00569315	0.0288844	up	yes
IGLL1	-10.7647	0.00569587	0.0288923	down	yes
TSPAN1	-3.31622	0.00593549	0.0299436	down	yes
ENSGALG00010026416	1.15872	0.00605094	0.0304399	up	yes
ENSGALG00010024051	-1.31242	0.00612529	0.030783	down	yes
MGST2	-1.51647	0.00618989	0.0310389	down	yes
ARMH4	-2.38534	0.00619599	0.0310633	down	yes
ITGB2	-1.40953	0.00628142	0.0314285	down	yes
TMPRSS7	-7.65044	0.00643388	0.0320949	down	yes
ENSGALG00010014963;C7H21orf58	-2.50847	0.00651124	0.0324225	down	yes
FAM13C	-7.46683	0.00658189	0.0327091	down	yes
SSTR2	1.06791	0.00670529	0.0332364	up	yes
ENSGALG00010024111	-7.10912	0.00676669	0.0335208	down	yes
PAK6	1.8735	0.00682815	0.0337917	up	yes
HEPACAM	1.09993	0.00686644	0.0339341	up	yes
BMX	3.30329	0.00688564	0.0340092	up	yes
CCR8L	1.12281	0.0071388	0.0351203	up	yes
TFCP2L1	-1.00063	0.00723857	0.0355551	down	yes
HEYL	-1.12498	0.00726979	0.0356874	down	yes
GCNT1	-1.84546	0.00729493	0.0357897	down	yes
COLEC11	-1.63409	0.00732884	0.0359067	down	yes
CYP17A1	-1.82864	0.00737886	0.0361235	down	yes
ENSGALG00010004852	-2.14447	0.00738091	0.0361264	down	yes
ENSGALG00010010094	-1.53107	0.00742188	0.0362843	down	yes
CILP2	-1.66881	0.00748231	0.0365511	down	yes
PAX3	-7.46766	0.00783844	0.038041	down	yes
CA10	-4.3186	0.00817182	0.0394411	down	yes
MFAP3L	-1.29721	0.0085031	0.0408113	down	yes
ZAR1L	-1.93365	0.00853154	0.0409103	down	yes
SLC9A3	-1.06674	0.00867285	0.0414766	down	yes
AFF3	2.58587	0.00877272	0.041888	up	yes
KCNAB1	1.33608	0.0088929	0.0423566	up	yes
PRKAA2	1.02559	0.00890855	0.0424027	up	yes
ENSGALG00010017812	-6.45354	0.00891106	0.0424027	down	yes
MYOZ1	9.13795	0.00907164	0.0430274	up	yes
REELD1	1.61815	0.00913932	0.0433237	up	yes
CAPN8	1.27315	0.00930308	0.0439998	up	yes
NTM	1.17264	0.00933261	0.0441144	up	yes
APOBEC2	-1.69638	0.00943449	0.0445623	down	yes
ENSGALG00010025671	-2.03027	0.00987757	0.0462441	down	yes
BLVRA	1.22913	0.00993947	0.0464816	up	yes
IFIT5	-1.54812	0.00996424	0.0465822	down	yes
TNFSF13B	-4.28555	0.0100224	0.0467929	down	yes
HIF1A	1.00776	0.0101305	0.0472157	up	yes
ARHGAP30	-8.05525	0.0101507	0.0472745	down	yes
SUSD3	1.2388	0.0101784	0.0473682	up	yes
LHCGR	1.37953	0.0102414	0.0476173	up	yes
ENSGALG00010024614	-2.32186	0.0103163	0.0478763	down	yes
HAS3	1.23449	0.0105697	0.0488811	up	yes
CYTL1	2.27587	0.0105975	0.0489992	up	yes
SYT10	1.95853	0.0106502	0.0491884	up	yes
ENSGALG00010000630	-1.03408	0.0107053	0.0494155	down	yes
