# Supplementary material for: Whole-transcriptome sequencing revealed the ceRNA regulatory network of stable knockdown of the CD8A gene in chicken T lymphocytes
Source: Poult Sci. 2025 Dec 19;105(2):106318. doi: 10.1016/j.psj.2025.106318 (PMC12800364; doi:10.1016/j.psj.2025.106318)
Supplement: Supplementary file 3 [file mmc3.xlsx]

## Sheet: Sheet1
Table S3 GO analysis for DEGs in the comparisons of sh-CD8A vs.NC
GO_ID	GO_Term	GO_function	GO_class	S gene number	TS gene number	B gene number	TB gene number	pvalue
GO:0005615	extracellular space	cellular_component	4	46	313	500	9869	4.5256e-11
GO:0016021	integral component of membrane	cellular_component	5	80	313	1446	9869	1.96358e-07
GO:0005576	extracellular region	cellular_component	3	31	313	381	9869	1.29632e-06
GO:0045202	synapse	cellular_component	3	24	313	258	9869	2.17498e-06
GO:0005887	integral component of plasma membrane	cellular_component	6	31	313	395	9869	2.77678e-06
GO:0007268	chemical synaptic transmission	biological_process	9	12	313	75	9869	3.65152e-06
GO:0016020	membrane	cellular_component	3	95	313	1972	9869	6.10048e-06
GO:0005886	plasma membrane	cellular_component	4	82	313	1685	9869	2.40916e-05
GO:0007193	adenylate cyclase-inhibiting G protein-coupled receptor signaling pathway	biological_process	8	6	313	20	9869	2.58138e-05
GO:0071805	potassium ion transmembrane transport	biological_process	10	10	313	64	9869	2.95367e-05
GO:0005044	scavenger receptor activity	molecular_function	4	5	313	15	9869	7.18235e-05
GO:0031012	extracellular matrix	cellular_component	4	13	313	119	9869	9.73677e-05
GO:0030198	extracellular matrix organization	biological_process	6	10	313	76	9869	0.000132968
GO:0042060	wound healing	biological_process	6	7	313	37	9869	0.000136927
GO:0099566	regulation of postsynaptic cytosolic calcium ion concentration	biological_process	13	3	313	5	9869	0.000301352
GO:0009986	cell surface	cellular_component	4	20	313	266	9869	0.000303971
GO:0005249	voltage-gated potassium channel activity	molecular_function	9	7	313	42	9869	0.000313217
GO:0032590	dendrite membrane	cellular_component	7	4	313	12	9869	0.00040155
GO:1901381	positive regulation of potassium ion transmembrane transport	biological_process	11	3	313	6	9869	0.000588544
GO:0006813	potassium ion transport	biological_process	9	8	313	61	9869	0.00063765
GO:0099060	integral component of postsynaptic specialization membrane	cellular_component	5	4	313	14	9869	0.000772178
GO:0005267	potassium channel activity	molecular_function	8	6	313	36	9869	0.000845713
GO:0008528	G protein-coupled peptide receptor activity	molecular_function	6	5	313	25	9869	0.000978905
GO:0045766	positive regulation of angiogenesis	biological_process	8	8	313	65	9869	0.000979487
GO:0044309	neuron spine	cellular_component	6	2	313	2	9869	0.00100276
GO:0034381	plasma lipoprotein particle clearance	biological_process	4	2	313	2	9869	0.00100276
GO:0050436	microfibril binding	molecular_function	4	2	313	2	9869	0.00100276
GO:0070543	response to linoleic acid	biological_process	7	2	313	2	9869	0.00100276
GO:0045226	extracellular polysaccharide biosynthetic process	biological_process	9	2	313	2	9869	0.00100276
\	heme catabolic process	biological_process	9	2	313	2	9869	0.00100276
GO:0031639	plasminogen activation	biological_process	10	3	313	7	9869	0.00100579
GO:0060306	regulation of membrane repolarization	biological_process	9	3	313	7	9869	0.00100579
GO:0030054	cell junction	cellular_component	3	16	313	212	9869	0.00115624
GO:0008076	voltage-gated potassium channel complex	cellular_component	9	7	313	53	9869	0.00132863
GO:0085029	extracellular matrix assembly	biological_process	6	3	313	8	9869	0.00157158
GO:0050807	regulation of synapse organization	biological_process	7	3	313	8	9869	0.00157158
GO:0035094	response to nicotine	biological_process	6	3	313	9	9869	0.00230224
GO:0030424	axon	cellular_component	6	12	313	148	9869	0.0025933
GO:0030213	hyaluronan biosynthetic process	biological_process	9	2	313	3	9869	0.00294507
GO:0034705	potassium channel complex	cellular_component	8	2	313	3	9869	0.00294507
GO:0060452	positive regulation of cardiac muscle contraction	biological_process	10	2	313	3	9869	0.00294507
GO:0010273	detoxification of copper ion	biological_process	5	2	313	3	9869	0.00294507
GO:1900106	positive regulation of hyaluranon cable assembly	biological_process	7	2	313	3	9869	0.00294507
GO:0050501	hyaluronan synthase activity	molecular_function	7	2	313	3	9869	0.00294507
GO:0031995	insulin-like growth factor II binding	molecular_function	7	2	313	3	9869	0.00294507
GO:0046546	development of primary male sexual characteristics	biological_process	6	2	313	3	9869	0.00294507
GO:0043503	skeletal muscle fiber adaptation	biological_process	5	2	313	3	9869	0.00294507
GO:0150079	negative regulation of neuroinflammatory response	biological_process	10	2	313	3	9869	0.00294507
GO:0060028	convergent extension involved in axis elongation	biological_process	8	2	313	3	9869	0.00294507
GO:0042742	defense response to bacterium	biological_process	8	6	313	46	9869	0.00311919
GO:0035640	exploration behavior	biological_process	4	3	313	10	9869	0.00321214
GO:0071280	cellular response to copper ion	biological_process	8	3	313	10	9869	0.00321214
GO:0030169	low-density lipoprotein particle binding	molecular_function	7	3	313	10	9869	0.00321214
GO:0007520	myoblast fusion	biological_process	6	3	313	10	9869	0.00321214
GO:0019233	sensory perception of pain	biological_process	7	4	313	20	9869	0.00321593
GO:0005251	delayed rectifier potassium channel activity	molecular_function	10	4	313	20	9869	0.00321593
GO:0004930	G protein-coupled receptor activity	molecular_function	6	14	313	193	9869	0.0033283
GO:0006814	sodium ion transport	biological_process	9	5	313	33	9869	0.00355428
GO:0008236	serine-type peptidase activity	molecular_function	6	5	313	33	9869	0.00355428
GO:0001662	behavioral fear response	biological_process	7	4	313	21	9869	0.00387472
GO:0043025	neuronal cell body	cellular_component	5	10	313	117	9869	0.00396779
GO:0048018	receptor ligand activity	molecular_function	6	5	313	34	9869	0.0040609
GO:0007186	G protein-coupled receptor signaling pathway	biological_process	5	17	313	263	9869	0.004249
GO:0098794	postsynapse	cellular_component	4	6	313	49	9869	0.00430178
GO:0060307	regulation of ventricular cardiac muscle cell membrane repolarization	biological_process	11	3	313	11	9869	0.00431374
GO:0043005	neuron projection	cellular_component	5	12	313	159	9869	0.00465287
GO:0045177	apical part of cell	cellular_component	4	7	313	66	9869	0.00473066
GO:0005102	signaling receptor binding	molecular_function	5	11	313	141	9869	0.00516969
GO:0030425	dendrite	cellular_component	6	12	313	162	9869	0.00539749
GO:0060048	cardiac muscle contraction	biological_process	8	4	313	23	9869	0.00545416
GO:0055085	transmembrane transport	biological_process	6	13	313	183	9869	0.00547706
GO:0098664	G protein-coupled serotonin receptor signaling pathway	biological_process	6	3	313	12	9869	0.0056178
GO:0090277	positive regulation of peptide hormone secretion	biological_process	10	2	313	4	9869	0.00576668
GO:0060054	positive regulation of epithelial cell proliferation involved in wound healing	biological_process	9	2	313	4	9869	0.00576668
GO:0042567	insulin-like growth factor ternary complex	cellular_component	6	2	313	4	9869	0.00576668
GO:0070542	response to fatty acid	biological_process	6	2	313	4	9869	0.00576668
GO:0060512	prostate gland morphogenesis	biological_process	5	2	313	4	9869	0.00576668
GO:0015271	outward rectifier potassium channel activity	molecular_function	10	2	313	4	9869	0.00576668
GO:0060087	relaxation of vascular associated smooth muscle	biological_process	8	2	313	4	9869	0.00576668
GO:0010886	positive regulation of cholesterol storage	biological_process	7	2	313	4	9869	0.00576668
GO:0048014	Tie signaling pathway	biological_process	8	2	313	4	9869	0.00576668
GO:0014834	skeletal muscle satellite cell maintenance involved in skeletal muscle regeneration	biological_process	5	2	313	4	9869	0.00576668
GO:0003402	planar cell polarity pathway involved in axis elongation	biological_process	10	2	313	4	9869	0.00576668
GO:0005041	low-density lipoprotein particle receptor activity	molecular_function	5	2	313	4	9869	0.00576668
GO:0070508	cholesterol import	biological_process	10	2	313	4	9869	0.00576668
GO:0001505	regulation of neurotransmitter levels	biological_process	5	2	313	4	9869	0.00576668
GO:0060686	negative regulation of prostatic bud formation	biological_process	9	2	313	4	9869	0.00576668
GO:0016500	protein-hormone receptor activity	molecular_function	5	2	313	4	9869	0.00576668
GO:0004126	cytidine deaminase activity	molecular_function	7	2	313	4	9869	0.00576668
GO:0043567	regulation of insulin-like growth factor receptor signaling pathway	biological_process	8	2	313	4	9869	0.00576668
GO:0034987	immunoglobulin receptor binding	molecular_function	6	2	313	4	9869	0.00576668
GO:0007614	short-term memory	biological_process	6	2	313	4	9869	0.00576668
GO:0007166	cell surface receptor signaling pathway	biological_process	5	6	313	54	9869	0.00696418
GO:0060065	uterus development	biological_process	6	3	313	13	9869	0.00713346
GO:0031526	brush border membrane	cellular_component	6	4	313	25	9869	0.00741383
GO:0050731	positive regulation of peptidyl-tyrosine phosphorylation	biological_process	11	6	313	56	9869	0.00830647
GO:0030594	neurotransmitter receptor activity	molecular_function	5	4	313	26	9869	0.0085471
GO:0015293	symporter activity	molecular_function	7	4	313	26	9869	0.0085471
GO:0071320	cellular response to cAMP	biological_process	9	4	313	26	9869	0.0085471
GO:0005922	connexin complex	cellular_component	6	3	313	14	9869	0.00886836
GO:0099175	regulation of postsynapse organization	biological_process	8	3	313	14	9869	0.00886836
GO:0019228	neuronal action potential	biological_process	7	3	313	14	9869	0.00886836
GO:0006508	proteolysis	biological_process	7	12	313	174	9869	0.00937247
GO:0030644	cellular chloride ion homeostasis	biological_process	11	2	313	5	9869	0.00941024
GO:0086010	membrane depolarization during action potential	biological_process	7	2	313	5	9869	0.00941024
GO:2000049	positive regulation of cell-cell adhesion mediated by cadherin	biological_process	8	2	313	5	9869	0.00941024
GO:0055003	cardiac myofibril assembly	biological_process	8	2	313	5	9869	0.00941024
GO:0034383	low-density lipoprotein particle clearance	biological_process	5	2	313	5	9869	0.00941024
GO:0014904	myotube cell development	biological_process	8	2	313	5	9869	0.00941024
GO:0002573	myeloid leukocyte differentiation	biological_process	7	2	313	5	9869	0.00941024
GO:0042428	serotonin metabolic process	biological_process	7	2	313	5	9869	0.00941024
GO:0072378	blood coagulation, fibrin clot formation	biological_process	8	2	313	5	9869	0.00941024
GO:1990763	arrestin family protein binding	molecular_function	5	2	313	5	9869	0.00941024
GO:0008035	high-density lipoprotein particle binding	molecular_function	7	2	313	5	9869	0.00941024
GO:0086013	membrane repolarization during cardiac muscle cell action potential	biological_process	10	2	313	5	9869	0.00941024
GO:0045861	negative regulation of proteolysis	biological_process	9	2	313	5	9869	0.00941024
GO:0005243	gap junction channel activity	molecular_function	8	3	313	15	9869	0.0108287
GO:0048662	negative regulation of smooth muscle cell proliferation	biological_process	8	3	313	15	9869	0.0108287
GO:0010975	regulation of neuron projection development	biological_process	10	4	313	28	9869	0.0111401
GO:0004888	transmembrane signaling receptor activity	molecular_function	5	6	313	61	9869	0.0124592
GO:0060907	positive regulation of macrophage cytokine production	biological_process	9	3	313	16	9869	0.0130195
GO:1902042	negative regulation of extrinsic apoptotic signaling pathway via death domain receptors	biological_process	11	3	313	16	9869	0.0130195
GO:0070527	platelet aggregation	biological_process	7	3	313	16	9869	0.0130195
GO:0007165	signal transduction	biological_process	4	23	313	442	9869	0.0133794
GO:0007189	adenylate cyclase-activating G protein-coupled receptor signaling pathway	biological_process	8	6	313	62	9869	0.0134377
GO:0045666	positive regulation of neuron differentiation	biological_process	10	5	313	45	9869	0.0134425
GO:0014037	Schwann cell differentiation	biological_process	7	2	313	6	9869	0.0138211
GO:0043568	positive regulation of insulin-like growth factor receptor signaling pathway	biological_process	9	2	313	6	9869	0.0138211
GO:0086011	membrane repolarization during action potential	biological_process	9	2	313	6	9869	0.0138211
GO:0004865	protein serine/threonine phosphatase inhibitor activity	molecular_function	8	2	313	6	9869	0.0138211
GO:0030322	stabilization of membrane potential	biological_process	6	2	313	6	9869	0.0138211
GO:0022841	potassium ion leak channel activity	molecular_function	9	2	313	6	9869	0.0138211
GO:0015179	L-amino acid transmembrane transporter activity	molecular_function	8	2	313	6	9869	0.0138211
GO:0042053	regulation of dopamine metabolic process	biological_process	9	2	313	6	9869	0.0138211
GO:0006750	glutathione biosynthetic process	biological_process	9	2	313	6	9869	0.0138211
GO:0050830	defense response to Gram-positive bacterium	biological_process	9	4	313	30	9869	0.0141917
GO:0098978	glutamatergic synapse	cellular_component	4	12	313	186	9869	0.015326
GO:0071276	cellular response to cadmium ion	biological_process	8	3	313	17	9869	0.0154446
GO:0004993	G protein-coupled serotonin receptor activity	molecular_function	8	3	313	17	9869	0.0154446
GO:0048146	positive regulation of fibroblast proliferation	biological_process	8	4	313	31	9869	0.0158972
GO:0001819	positive regulation of cytokine production	biological_process	7	4	313	31	9869	0.0158972
GO:0060070	canonical Wnt signaling pathway	biological_process	8	6	313	66	9869	0.0178899
GO:0007187	G protein-coupled receptor signaling pathway, coupled to cyclic nucleotide second messenger	biological_process	6	3	313	18	9869	0.0181064
GO:0002009	morphogenesis of an epithelium	biological_process	6	3	313	18	9869	0.0181064
GO:0098793	presynapse	cellular_component	4	5	313	49	9869	0.0189454
GO:0001518	voltage-gated sodium channel complex	cellular_component	9	2	313	7	9869	0.0189472
GO:0034116	positive regulation of heterotypic cell-cell adhesion	biological_process	8	2	313	7	9869	0.0189472
GO:0071294	cellular response to zinc ion	biological_process	8	2	313	7	9869	0.0189472
GO:0098915	membrane repolarization during ventricular cardiac muscle cell action potential	biological_process	11	2	313	7	9869	0.0189472
GO:0017158	regulation of calcium ion-dependent exocytosis	biological_process	9	2	313	7	9869	0.0189472
GO:0003009	skeletal muscle contraction	biological_process	8	2	313	7	9869	0.0189472
GO:1902035	positive regulation of hematopoietic stem cell proliferation	biological_process	9	2	313	7	9869	0.0189472
GO:0007263	nitric oxide mediated signal transduction	biological_process	7	2	313	7	9869	0.0189472
GO:0003344	pericardium morphogenesis	biological_process	8	2	313	7	9869	0.0189472
GO:2000679	positive regulation of transcription regulatory region DNA binding	biological_process	8	2	313	7	9869	0.0189472
GO:0050901	leukocyte tethering or rolling	biological_process	8	2	313	7	9869	0.0189472
GO:0062009	secondary palate development	biological_process	6	2	313	7	9869	0.0189472
GO:0031994	insulin-like growth factor I binding	molecular_function	7	2	313	7	9869	0.0189472
GO:0002250	adaptive immune response	biological_process	5	3	313	19	9869	0.0210068
GO:0070507	regulation of microtubule cytoskeleton organization	biological_process	7	3	313	19	9869	0.0210068
GO:0043235	receptor complex	cellular_component	4	8	313	108	9869	0.0212799
GO:0048839	inner ear development	biological_process	5	4	313	34	9869	0.0217635
GO:0035725	sodium ion transmembrane transport	biological_process	10	5	313	51	9869	0.0221807
GO:0016525	negative regulation of angiogenesis	biological_process	8	5	313	52	9869	0.0239248
GO:0007218	neuropeptide signaling pathway	biological_process	6	5	313	52	9869	0.0239248
GO:0042391	regulation of membrane potential	biological_process	5	5	313	52	9869	0.0239248
GO:0048812	neuron projection morphogenesis	biological_process	8	4	313	35	9869	0.0239759
GO:0042552	myelination	biological_process	6	4	313	35	9869	0.0239759
GO:1904315	transmitter-gated ion channel activity involved in regulation of postsynaptic membrane potential	molecular_function	10	3	313	20	9869	0.0241463
GO:0005520	insulin-like growth factor binding	molecular_function	6	2	313	8	9869	0.0247391
GO:0007190	activation of adenylate cyclase activity	biological_process	6	2	313	8	9869	0.0247391
GO:0030297	transmembrane receptor protein tyrosine kinase activator activity	molecular_function	9	2	313	8	9869	0.0247391
GO:0050832	defense response to fungus	biological_process	8	2	313	8	9869	0.0247391
GO:2000463	positive regulation of excitatory postsynaptic potential	biological_process	9	2	313	8	9869	0.0247391
GO:2000272	negative regulation of signaling receptor activity	biological_process	9	2	313	8	9869	0.0247391
GO:0032836	glomerular basement membrane development	biological_process	7	2	313	8	9869	0.0247391
GO:0014912	negative regulation of smooth muscle cell migration	biological_process	9	2	313	8	9869	0.0247391
GO:0030858	positive regulation of epithelial cell differentiation	biological_process	8	2	313	8	9869	0.0247391
GO:1902282	voltage-gated potassium channel activity involved in ventricular cardiac muscle cell action potential repolarization	molecular_function	11	2	313	8	9869	0.0247391
GO:0034236	protein kinase A catalytic subunit binding	molecular_function	8	2	313	8	9869	0.0247391
GO:0005509	calcium ion binding	molecular_function	7	13	313	223	9869	0.0253215
GO:0042127	regulation of cell population proliferation	biological_process	6	7	313	92	9869	0.0266251
GO:0009755	hormone-mediated signaling pathway	biological_process	5	3	313	21	9869	0.0275249
GO:0071310	cellular response to organic substance	biological_process	6	3	313	21	9869	0.0275249
GO:0042923	neuropeptide binding	molecular_function	6	3	313	21	9869	0.0275249
GO:0006811	ion transport	biological_process	6	11	313	180	9869	0.0281779
GO:0098982	GABA-ergic synapse	cellular_component	4	4	313	37	9869	0.0287963
GO:0071944	cell periphery	cellular_component	4	5	313	55	9869	0.0296782
GO:0110165	cellular anatomical entity	NA	NA	10	313	159	9869	0.0298937
GO:0009968	negative regulation of signal transduction	biological_process	8	3	313	22	9869	0.0311416
GO:0007162	negative regulation of cell adhesion	biological_process	6	3	313	22	9869	0.0311416
GO:0005921	gap junction	cellular_component	5	3	313	22	9869	0.0311416
GO:0005261	cation channel activity	molecular_function	7	3	313	22	9869	0.0311416
GO:0015807	L-amino acid transport	biological_process	11	2	313	9	9869	0.0311496
GO:0046325	negative regulation of glucose import	biological_process	10	2	313	9	9869	0.0311496
GO:0055075	potassium ion homeostasis	biological_process	10	2	313	9	9869	0.0311496
GO:0097623	potassium ion export across plasma membrane	biological_process	11	2	313	9	9869	0.0311496
GO:0006865	amino acid transport	biological_process	10	2	313	9	9869	0.0311496
GO:0035567	non-canonical Wnt signaling pathway	biological_process	8	2	313	9	9869	0.0311496
GO:0060445	branching involved in salivary gland morphogenesis	biological_process	7	2	313	9	9869	0.0311496
GO:0034587	piRNA metabolic process	biological_process	10	2	313	9	9869	0.0311496
GO:0003214	cardiac left ventricle morphogenesis	biological_process	7	2	313	9	9869	0.0311496
GO:0043046	DNA methylation involved in gamete generation	biological_process	11	2	313	9	9869	0.0311496
GO:0004089	carbonate dehydratase activity	molecular_function	7	2	313	9	9869	0.0311496
GO:0031091	platelet alpha granule	cellular_component	9	2	313	9	9869	0.0311496
GO:0010765	positive regulation of sodium ion transport	biological_process	10	2	313	9	9869	0.0311496
GO:0007340	acrosome reaction	biological_process	4	2	313	9	9869	0.0311496
GO:0015804	neutral amino acid transport	biological_process	11	2	313	9	9869	0.0311496
GO:0042104	positive regulation of activated T cell proliferation	biological_process	12	2	313	9	9869	0.0311496
GO:0001964	startle response	biological_process	5	2	313	9	9869	0.0311496
GO:0090179	planar cell polarity pathway involved in neural tube closure	biological_process	10	2	313	9	9869	0.0311496
GO:0030506	ankyrin binding	molecular_function	6	2	313	9	9869	0.0311496
GO:0002062	chondrocyte differentiation	biological_process	6	4	313	38	9869	0.0314067
GO:1903141	negative regulation of establishment of endothelial barrier	biological_process	10	1	313	1	9869	0.0317155
GO:0045167	asymmetric protein localization involved in cell fate determination	biological_process	6	1	313	1	9869	0.0317155
GO:0106277	biliverdin reductase (NADP+) activity	NA	NA	1	313	1	9869	0.0317155
GO:0036517	chemoattraction of serotonergic neuron axon	biological_process	8	1	313	1	9869	0.0317155
GO:0046539	histamine N-methyltransferase activity	molecular_function	8	1	313	1	9869	0.0317155
GO:0004657	proline dehydrogenase activity	molecular_function	6	1	313	1	9869	0.0317155
GO:2000211	regulation of glutamate metabolic process	biological_process	10	1	313	1	9869	0.0317155
GO:0072040	negative regulation of mesenchymal cell apoptotic process involved in nephron morphogenesis	biological_process	9	1	313	1	9869	0.0317155
GO:1904556	L-tryptophan transmembrane transport	biological_process	8	1	313	1	9869	0.0317155
GO:0051885	positive regulation of timing of anagen	biological_process	10	1	313	1	9869	0.0317155
GO:0031628	opioid receptor binding	molecular_function	7	1	313	1	9869	0.0317155
GO:0015079	potassium ion transmembrane transporter activity	molecular_function	9	1	313	1	9869	0.0317155
GO:1900451	positive regulation of glutamate receptor signaling pathway	biological_process	9	1	313	1	9869	0.0317155
GO:1903817	negative regulation of voltage-gated potassium channel activity	biological_process	9	1	313	1	9869	0.0317155
GO:0002319	memory B cell differentiation	biological_process	10	1	313	1	9869	0.0317155
GO:0072571	mono-ADP-D-ribose binding	molecular_function	7	1	313	1	9869	0.0317155
GO:1901724	positive regulation of cell proliferation involved in kidney development	biological_process	8	1	313	1	9869	0.0317155
GO:0006873	cellular ion homeostasis	biological_process	8	1	313	1	9869	0.0317155
GO:0015823	phenylalanine transport	biological_process	8	1	313	1	9869	0.0317155
GO:0005153	interleukin-8 receptor binding	molecular_function	9	1	313	1	9869	0.0317155
GO:0002683	negative regulation of immune system process	biological_process	6	1	313	1	9869	0.0317155
GO:0034146	toll-like receptor 5 signaling pathway	biological_process	9	1	313	1	9869	0.0317155
GO:1905209	positive regulation of cardiocyte differentiation	biological_process	8	1	313	1	9869	0.0317155
GO:1903940	negative regulation of TORC2 signaling	biological_process	11	1	313	1	9869	0.0317155
GO:0033024	mast cell apoptotic process	biological_process	8	1	313	1	9869	0.0317155
GO:1990676	Golgi trans cisterna membrane	cellular_component	9	1	313	1	9869	0.0317155
GO:0072220	metanephric descending thin limb development	biological_process	6	1	313	1	9869	0.0317155
GO:0051458	corticotropin secretion	biological_process	11	1	313	1	9869	0.0317155
GO:0001991	regulation of systemic arterial blood pressure by circulatory renin-angiotensin	biological_process	10	1	313	1	9869	0.0317155
GO:0034988	Fc-gamma receptor I complex binding	molecular_function	7	1	313	1	9869	0.0317155
GO:0033194	response to hydroperoxide	biological_process	6	1	313	1	9869	0.0317155
GO:0060631	regulation of meiosis I	biological_process	9	1	313	1	9869	0.0317155
GO:1904220	regulation of serine C-palmitoyltransferase activity	biological_process	7	1	313	1	9869	0.0317155
GO:0050528	acyloxyacyl hydrolase activity	molecular_function	7	1	313	1	9869	0.0317155
GO:2000794	regulation of epithelial cell proliferation involved in lung morphogenesis	biological_process	8	1	313	1	9869	0.0317155
GO:0150025	oxidised low-density lipoprotein particle receptor activity	molecular_function	5	1	313	1	9869	0.0317155
GO:0060784	regulation of cell proliferation involved in tissue homeostasis	biological_process	7	1	313	1	9869	0.0317155
GO:0098900	regulation of action potential	biological_process	6	1	313	1	9869	0.0317155
GO:0042662	negative regulation of mesodermal cell fate specification	biological_process	10	1	313	1	9869	0.0317155
GO:0060517	epithelial cell proliferation involved in prostatic bud elongation	biological_process	5	1	313	1	9869	0.0317155
GO:0071751	secretory IgA immunoglobulin complex	cellular_component	8	1	313	1	9869	0.0317155
GO:0036518	chemorepulsion of dopaminergic neuron axon	biological_process	8	1	313	1	9869	0.0317155
GO:1904597	negative regulation of connective tissue replacement involved in inflammatory response wound healing	biological_process	9	1	313	1	9869	0.0317155
GO:2000334	positive regulation of blood microparticle formation	biological_process	7	1	313	1	9869	0.0317155
GO:0035461	vitamin transmembrane transport	biological_process	7	1	313	1	9869	0.0317155
GO:0033275	actin-myosin filament sliding	biological_process	7	1	313	1	9869	0.0317155
GO:0071748	monomeric IgA immunoglobulin complex	cellular_component	7	1	313	1	9869	0.0317155
GO:0048850	hypophysis morphogenesis	biological_process	7	1	313	1	9869	0.0317155
GO:0004074	biliverdin reductase (NAD(P)+) activity	molecular_function	7	1	313	1	9869	0.0317155
GO:0071221	cellular response to bacterial lipopeptide	biological_process	9	1	313	1	9869	0.0317155
GO:0001560	regulation of cell growth by extracellular stimulus	biological_process	7	1	313	1	9869	0.0317155
GO:1903786	regulation of glutathione biosynthetic process	biological_process	8	1	313	1	9869	0.0317155
GO:0047391	alkylglycerophosphoethanolamine phosphodiesterase activity	molecular_function	8	1	313	1	9869	0.0317155
GO:0021891	olfactory bulb interneuron development	biological_process	9	1	313	1	9869	0.0317155
GO:0045833	negative regulation of lipid metabolic process	biological_process	7	1	313	1	9869	0.0317155
GO:0010560	positive regulation of glycoprotein biosynthetic process	biological_process	9	1	313	1	9869	0.0317155
GO:0071752	secretory dimeric IgA immunoglobulin complex	cellular_component	9	1	313	1	9869	0.0317155
GO:0001698	gastrin-induced gastric acid secretion	biological_process	7	1	313	1	9869	0.0317155
GO:0002724	regulation of T cell cytokine production	biological_process	10	1	313	1	9869	0.0317155
GO:0086016	AV node cell action potential	biological_process	8	1	313	1	9869	0.0317155
GO:0042271	susceptibility to natural killer cell mediated cytotoxicity	biological_process	9	1	313	1	9869	0.0317155
GO:1904021	negative regulation of G protein-coupled receptor internalization	biological_process	9	1	313	1	9869	0.0317155
GO:0034384	high-density lipoprotein particle clearance	biological_process	5	1	313	1	9869	0.0317155
GO:0016268	O-glycan processing, core 2	biological_process	12	1	313	1	9869	0.0317155
GO:0072134	nephrogenic mesenchyme morphogenesis	biological_process	8	1	313	1	9869	0.0317155
GO:0099567	calcium ion binding involved in regulation of postsynaptic cytosolic calcium ion concentration	molecular_function	9	1	313	1	9869	0.0317155
GO:0106276	biliberdin reductase NAD+ activity	NA	NA	1	313	1	9869	0.0317155
GO:0090030	regulation of steroid hormone biosynthetic process	biological_process	9	1	313	1	9869	0.0317155
GO:0071726	cellular response to diacyl bacterial lipopeptide	biological_process	10	1	313	1	9869	0.0317155
GO:0060283	negative regulation of oocyte development	biological_process	8	1	313	1	9869	0.0317155
GO:0031687	A2A adenosine receptor binding	molecular_function	8	1	313	1	9869	0.0317155
GO:0010899	regulation of phosphatidylcholine catabolic process	biological_process	7	1	313	1	9869	0.0317155
GO:0030184	nitric oxide transmembrane transporter activity	molecular_function	5	1	313	1	9869	0.0317155
GO:0090500	endocardial cushion to mesenchymal transition	biological_process	9	1	313	1	9869	0.0317155
GO:0090138	regulation of actin cytoskeleton organization by cell-cell adhesion	biological_process	8	1	313	1	9869	0.0317155
GO:0035379	carbon dioxide transmembrane transporter activity	molecular_function	5	1	313	1	9869	0.0317155
GO:0035809	regulation of urine volume	biological_process	6	1	313	1	9869	0.0317155
GO:1903801	L-leucine import across plasma membrane	biological_process	10	1	313	1	9869	0.0317155
GO:0006054	N-acetylneuraminate metabolic process	biological_process	7	1	313	1	9869	0.0317155
GO:0042700	luteinizing hormone signaling pathway	biological_process	6	1	313	1	9869	0.0317155
GO:0072230	metanephric proximal straight tubule development	biological_process	9	1	313	1	9869	0.0317155
GO:0038106	choriogonadotropin hormone binding	molecular_function	5	1	313	1	9869	0.0317155
GO:0120153	calcium-dependent carbohydrate binding	molecular_function	5	1	313	1	9869	0.0317155
GO:0071756	pentameric IgM immunoglobulin complex	cellular_component	7	1	313	1	9869	0.0317155
GO:1903011	negative regulation of bone development	biological_process	7	1	313	1	9869	0.0317155
GO:1905828	regulation of prostaglandin catabolic process	biological_process	9	1	313	1	9869	0.0317155
GO:0003408	optic cup formation involved in camera-type eye development	biological_process	5	1	313	1	9869	0.0317155
GO:0061347	planar cell polarity pathway involved in outflow tract morphogenesis	biological_process	11	1	313	1	9869	0.0317155
GO:0007518	myoblast fate determination	biological_process	6	1	313	1	9869	0.0317155
GO:0033029	regulation of neutrophil apoptotic process	biological_process	6	1	313	1	9869	0.0317155
GO:1990972	multimerin complex	cellular_component	5	1	313	1	9869	0.0317155
GO:0098713	leucine import across plasma membrane	biological_process	9	1	313	1	9869	0.0317155
GO:0061350	planar cell polarity pathway involved in cardiac muscle tissue morphogenesis	biological_process	11	1	313	1	9869	0.0317155
GO:0005622	intracellular anatomical structure	cellular_component	4	1	313	1	9869	0.0317155
GO:0006788	heme oxidation	biological_process	9	1	313	1	9869	0.0317155
GO:0055002	striated muscle cell development	biological_process	7	1	313	1	9869	0.0317155
GO:0006598	polyamine catabolic process	biological_process	10	1	313	1	9869	0.0317155
GO:0044406	adhesion of symbiont to host	biological_process	4	1	313	1	9869	0.0317155
GO:0051878	lateral element assembly	biological_process	6	1	313	1	9869	0.0317155
GO:0004033	aldo-keto reductase (NADP) activity	molecular_function	7	1	313	1	9869	0.0317155
GO:0072061	inner medullary collecting duct development	biological_process	7	1	313	1	9869	0.0317155
GO:1904205	negative regulation of skeletal muscle hypertrophy	biological_process	10	1	313	1	9869	0.0317155
GO:0060352	cell adhesion molecule production	biological_process	4	1	313	1	9869	0.0317155
GO:0042461	photoreceptor cell development	biological_process	7	1	313	1	9869	0.0317155
GO:0099544	perisynaptic space	cellular_component	4	1	313	1	9869	0.0317155
GO:0070506	high-density lipoprotein particle receptor activity	molecular_function	5	1	313	1	9869	0.0317155
GO:0035256	G protein-coupled glutamate receptor binding	molecular_function	7	1	313	1	9869	0.0317155
GO:0022839	ion gated channel activity	molecular_function	6	1	313	1	9869	0.0317155
GO:0002033	angiotensin-mediated vasodilation involved in regulation of systemic arterial blood pressure	biological_process	8	1	313	1	9869	0.0317155
GO:0003829	beta-1,3-galactosyl-O-glycosyl-glycoprotein beta-1,6-N-acetylglucosaminyltransferase activity	molecular_function	8	1	313	1	9869	0.0317155
GO:0030185	nitric oxide transport	biological_process	7	1	313	1	9869	0.0317155
GO:1904934	negative regulation of cell proliferation in midbrain	biological_process	8	1	313	1	9869	0.0317155
GO:0070540	stearic acid binding	molecular_function	7	1	313	1	9869	0.0317155
GO:0015912	short-chain fatty acid transport	biological_process	9	1	313	1	9869	0.0317155
GO:1904953	Wnt signaling pathway involved in midbrain dopaminergic neuron differentiation	biological_process	8	1	313	1	9869	0.0317155
GO:0002763	positive regulation of myeloid leukocyte differentiation	biological_process	9	1	313	1	9869	0.0317155
GO:0098925	retrograde trans-synaptic signaling by nitric oxide, modulating synaptic transmission	biological_process	11	1	313	1	9869	0.0317155
GO:0061046	regulation of branching involved in lung morphogenesis	biological_process	8	1	313	1	9869	0.0317155
GO:0010430	fatty acid omega-oxidation	biological_process	11	1	313	1	9869	0.0317155
GO:0061339	establishment or maintenance of monopolar cell polarity	biological_process	5	1	313	1	9869	0.0317155
GO:0033026	negative regulation of mast cell apoptotic process	biological_process	7	1	313	1	9869	0.0317155
GO:0035472	choriogonadotropin hormone receptor activity	molecular_function	7	1	313	1	9869	0.0317155
GO:0005018	platelet-derived growth factor alpha-receptor activity	molecular_function	11	1	313	1	9869	0.0317155
GO:0001695	histamine catabolic process	biological_process	10	1	313	1	9869	0.0317155
GO:1901494	regulation of cysteine metabolic process	biological_process	10	1	313	1	9869	0.0317155
GO:0030250	guanylate cyclase activator activity	molecular_function	6	1	313	1	9869	0.0317155
GO:0031750	D3 dopamine receptor binding	molecular_function	8	1	313	1	9869	0.0317155
GO:0061354	planar cell polarity pathway involved in pericardium morphogenesis	biological_process	11	1	313	1	9869	0.0317155
GO:0044736	acid-sensing ion channel activity	molecular_function	10	1	313	1	9869	0.0317155
GO:0002035	brain renin-angiotensin system	biological_process	7	1	313	1	9869	0.0317155
GO:0060007	linear vestibuloocular reflex	biological_process	7	1	313	1	9869	0.0317155
GO:0072221	metanephric distal convoluted tubule development	biological_process	9	1	313	1	9869	0.0317155
GO:0061185	negative regulation of dermatome development	biological_process	9	1	313	1	9869	0.0317155
GO:1902764	positive regulation of embryonic skeletal joint development	biological_process	9	1	313	1	9869	0.0317155
GO:1990184	amino acid transport complex	cellular_component	6	1	313	1	9869	0.0317155
GO:0019862	IgA binding	molecular_function	6	1	313	1	9869	0.0317155
GO:0035378	carbon dioxide transmembrane transport	biological_process	8	1	313	1	9869	0.0317155
GO:0019637	organophosphate metabolic process	biological_process	6	1	313	1	9869	0.0317155
GO:0008653	lipopolysaccharide metabolic process	biological_process	7	1	313	1	9869	0.0317155
GO:0014062	regulation of serotonin secretion	biological_process	8	1	313	1	9869	0.0317155
GO:2000818	negative regulation of myoblast proliferation	biological_process	8	1	313	1	9869	0.0317155
GO:0140194	negative regulation of adenylate cyclase-inhibiting adrenergic receptor signaling pathway involved in heart process	biological_process	10	1	313	1	9869	0.0317155
GO:1903860	negative regulation of dendrite extension	biological_process	12	1	313	1	9869	0.0317155
GO:0001733	galactosylceramide sulfotransferase activity	molecular_function	8	1	313	1	9869	0.0317155
GO:0015920	lipopolysaccharide transport	biological_process	8	1	313	1	9869	0.0317155
GO:0005335	serotonin:sodium symporter activity	molecular_function	6	1	313	1	9869	0.0317155
GO:0051174	regulation of phosphorus metabolic process	biological_process	7	1	313	1	9869	0.0317155
GO:0007210	serotonin receptor signaling pathway	biological_process	5	1	313	1	9869	0.0317155
GO:0009104	lipopolysaccharide catabolic process	biological_process	8	1	313	1	9869	0.0317155
GO:0061348	planar cell polarity pathway involved in ventricular septum morphogenesis	biological_process	11	1	313	1	9869	0.0317155
GO:0060606	tube closure	biological_process	6	1	313	1	9869	0.0317155
GO:0010186	positive regulation of cellular defense response	biological_process	9	1	313	1	9869	0.0317155
GO:0046208	spermine catabolic process	biological_process	11	1	313	1	9869	0.0317155
GO:0061323	cell proliferation involved in heart morphogenesis	biological_process	4	1	313	1	9869	0.0317155
GO:1901145	mesenchymal cell apoptotic process involved in nephron morphogenesis	biological_process	9	1	313	1	9869	0.0317155
GO:0050432	catecholamine secretion	biological_process	5	1	313	1	9869	0.0317155
GO:0043417	negative regulation of skeletal muscle tissue regeneration	biological_process	8	1	313	1	9869	0.0317155
GO:0000802	transverse filament	cellular_component	7	1	313	1	9869	0.0317155
GO:0042806	fucose binding	molecular_function	6	1	313	1	9869	0.0317155
GO:0072286	metanephric connecting tubule development	biological_process	9	1	313	1	9869	0.0317155
GO:0090067	regulation of thalamus size	biological_process	6	1	313	1	9869	0.0317155
GO:0003017	lymph circulation	biological_process	6	1	313	1	9869	0.0317155
GO:0005499	vitamin D binding	molecular_function	6	1	313	1	9869	0.0317155
GO:0006681	galactosylceramide metabolic process	biological_process	11	1	313	1	9869	0.0317155
GO:0021780	glial cell fate specification	biological_process	6	1	313	1	9869	0.0317155
GO:0004947	bradykinin receptor activity	molecular_function	7	1	313	1	9869	0.0317155
GO:0007199	G protein-coupled receptor signaling pathway coupled to cGMP nucleotide second messenger	biological_process	7	1	313	1	9869	0.0317155
GO:0014896	muscle hypertrophy	biological_process	6	1	313	1	9869	0.0317155
GO:0015911	long-chain fatty acid import across plasma membrane	biological_process	11	1	313	1	9869	0.0317155
GO:1902027	positive regulation of cartilage condensation	biological_process	8	1	313	1	9869	0.0317155
GO:0050694	galactose 3-O-sulfotransferase activity	molecular_function	7	1	313	1	9869	0.0317155
GO:0070892	lipoteichoic acid immune receptor activity	molecular_function	7	1	313	1	9869	0.0317155
GO:0006971	hypotonic response	biological_process	6	1	313	1	9869	0.0317155
GO:0019730	antimicrobial humoral response	biological_process	6	1	313	1	9869	0.0317155
GO:1904075	positive regulation of trophectodermal cell proliferation	biological_process	8	1	313	1	9869	0.0317155
GO:0031700	adrenomedullin receptor binding	molecular_function	7	1	313	1	9869	0.0317155
GO:0070245	positive regulation of thymocyte apoptotic process	biological_process	13	1	313	1	9869	0.0317155
GO:1900108	negative regulation of nodal signaling pathway	biological_process	11	1	313	1	9869	0.0317155
GO:1905710	positive regulation of membrane permeability	biological_process	6	1	313	1	9869	0.0317155
GO:0071750	dimeric IgA immunoglobulin complex	cellular_component	8	1	313	1	9869	0.0317155
GO:0050928	negative regulation of positive chemotaxis	biological_process	9	1	313	1	9869	0.0317155
GO:0097530	granulocyte migration	biological_process	6	1	313	1	9869	0.0317155
GO:0047442	17-alpha-hydroxyprogesterone aldolase activity	molecular_function	7	1	313	1	9869	0.0317155
GO:0050683	AF-1 domain binding	molecular_function	6	1	313	1	9869	0.0317155
GO:0071871	response to epinephrine	biological_process	8	1	313	1	9869	0.0317155
GO:0046867	carotenoid transport	biological_process	11	1	313	1	9869	0.0317155
GO:1990675	Golgi medial cisterna membrane	cellular_component	9	1	313	1	9869	0.0317155
GO:0048101	calmodulin-activated 3',5'-cyclic-GMP phosphodiesterase activity	molecular_function	11	1	313	1	9869	0.0317155
GO:0016404	15-hydroxyprostaglandin dehydrogenase (NAD+) activity	molecular_function	7	1	313	1	9869	0.0317155
GO:0150024	oxidised low-density lipoprotein particle clearance	biological_process	5	1	313	1	9869	0.0317155
GO:0035038	female pronucleus assembly	biological_process	7	1	313	1	9869	0.0317155
GO:0140506	endoplasmic reticulum-autophagosome adaptor activity	NA	NA	1	313	1	9869	0.0317155
GO:0061051	positive regulation of cell growth involved in cardiac muscle cell development	biological_process	11	1	313	1	9869	0.0317155
GO:0005115	receptor tyrosine kinase-like orphan receptor binding	molecular_function	6	1	313	1	9869	0.0317155
GO:0004512	inositol-3-phosphate synthase activity	molecular_function	6	1	313	1	9869	0.0317155
GO:0070487	monocyte aggregation	biological_process	8	1	313	1	9869	0.0317155
GO:0097180	serine protease inhibitor complex	cellular_component	6	1	313	1	9869	0.0317155
GO:0004508	steroid 17-alpha-monooxygenase activity	molecular_function	7	1	313	1	9869	0.0317155
GO:0036179	osteoclast maturation	biological_process	6	1	313	1	9869	0.0317155
GO:0071399	cellular response to linoleic acid	biological_process	8	1	313	1	9869	0.0317155
GO:0004964	luteinizing hormone receptor activity	molecular_function	7	1	313	1	9869	0.0317155
GO:0070097	delta-catenin binding	molecular_function	5	1	313	1	9869	0.0317155
GO:0061349	planar cell polarity pathway involved in cardiac right atrium morphogenesis	biological_process	11	1	313	1	9869	0.0317155
GO:0040040	thermosensory behavior	biological_process	4	1	313	1	9869	0.0317155
GO:0035790	platelet-derived growth factor receptor-alpha signaling pathway	biological_process	9	1	313	1	9869	0.0317155
GO:0006875	cellular metal ion homeostasis	biological_process	10	1	313	1	9869	0.0317155
GO:0070004	cysteine-type exopeptidase activity	molecular_function	8	1	313	1	9869	0.0317155
GO:0072232	metanephric proximal convoluted tubule segment 2 development	biological_process	7	1	313	1	9869	0.0317155
GO:0062023	collagen-containing extracellular matrix	cellular_component	5	5	313	57	9869	0.0339591
GO:0008083	growth factor activity	molecular_function	7	5	313	57	9869	0.0339591
GO:0008584	male gonad development	biological_process	7	5	313	57	9869	0.0339591
GO:0010595	positive regulation of endothelial cell migration	biological_process	10	4	313	39	9869	0.0341517
GO:0002088	lens development in camera-type eye	biological_process	5	3	313	23	9869	0.0349948
GO:0031623	receptor internalization	biological_process	9	3	313	23	9869	0.0349948
GO:0010460	positive regulation of heart rate	biological_process	10	2	313	10	9869	0.038134
GO:0086009	membrane repolarization	biological_process	8	2	313	10	9869	0.038134
GO:0071385	cellular response to glucocorticoid stimulus	biological_process	9	2	313	10	9869	0.038134
GO:0048009	insulin-like growth factor receptor signaling pathway	biological_process	8	2	313	10	9869	0.038134
GO:0048546	digestive tract morphogenesis	biological_process	6	2	313	10	9869	0.038134
GO:0043236	laminin binding	molecular_function	5	2	313	10	9869	0.038134
GO:0051378	serotonin binding	molecular_function	5	2	313	10	9869	0.038134
GO:0061045	negative regulation of wound healing	biological_process	8	2	313	10	9869	0.038134
GO:0034113	heterotypic cell-cell adhesion	biological_process	6	2	313	10	9869	0.038134
GO:0019934	cGMP-mediated signaling	biological_process	8	2	313	10	9869	0.038134
GO:0051489	regulation of filopodium assembly	biological_process	10	2	313	10	9869	0.038134
GO:0007219	Notch signaling pathway	biological_process	6	5	313	59	9869	0.0386045
GO:0010628	positive regulation of gene expression	biological_process	8	15	313	286	9869	0.0388116
GO:0019838	growth factor binding	molecular_function	5	3	313	24	9869	0.039082
GO:0004715	non-membrane spanning protein tyrosine kinase activity	molecular_function	9	3	313	24	9869	0.039082
GO:0007154	cell communication	biological_process	4	3	313	24	9869	0.039082
GO:0050714	positive regulation of protein secretion	biological_process	10	3	313	24	9869	0.039082
GO:0016323	basolateral plasma membrane	cellular_component	5	7	313	100	9869	0.0393997
GO:0051965	positive regulation of synapse assembly	biological_process	7	4	313	42	9869	0.0431997
GO:0043197	dendritic spine	cellular_component	7	4	313	42	9869	0.0431997
GO:0007155	cell adhesion	biological_process	4	8	313	124	9869	0.0433853
GO:0071773	cellular response to BMP stimulus	biological_process	8	3	313	25	9869	0.0434004
GO:0042277	peptide binding	molecular_function	5	3	313	25	9869	0.0434004
GO:0086091	regulation of heart rate by cardiac conduction	biological_process	10	3	313	25	9869	0.0434004
GO:0008201	heparin binding	molecular_function	6	5	313	61	9869	0.0436199
GO:0060071	Wnt signaling pathway, planar cell polarity pathway	biological_process	9	2	313	11	9869	0.0456496
GO:0048814	regulation of dendrite morphogenesis	biological_process	9	2	313	11	9869	0.0456496
GO:0006665	sphingolipid metabolic process	biological_process	8	2	313	11	9869	0.0456496
GO:0051146	striated muscle cell differentiation	biological_process	7	2	313	11	9869	0.0456496
GO:0015175	neutral amino acid transmembrane transporter activity	molecular_function	8	2	313	11	9869	0.0456496
GO:0043537	negative regulation of blood vessel endothelial cell migration	biological_process	11	2	313	11	9869	0.0456496
GO:0086005	ventricular cardiac muscle cell action potential	biological_process	9	2	313	11	9869	0.0456496
GO:0003094	glomerular filtration	biological_process	7	2	313	11	9869	0.0456496
GO:0070886	positive regulation of calcineurin-NFAT signaling cascade	biological_process	12	2	313	11	9869	0.0456496
GO:0030326	embryonic limb morphogenesis	biological_process	7	4	313	43	9869	0.0464871
GO:0007160	cell-matrix adhesion	biological_process	6	4	313	43	9869	0.0464871
GO:0008081	phosphoric diester hydrolase activity	molecular_function	7	3	313	26	9869	0.0479464
