# Supplementary material for: Whole-transcriptome sequencing revealed the ceRNA regulatory network of stable knockdown of the CD8A gene in chicken T lymphocytes
Source: Poult Sci. 2025 Dec 19;105(2):106318. doi: 10.1016/j.psj.2025.106318 (PMC12800364; doi:10.1016/j.psj.2025.106318)
Supplement: Supplementary file 4 [file mmc4.xlsx]

## Sheet: Sheet1
Table S4 KEGG analysis for DEGs in the comparisons of sh-CD8A vs.NC
pathway_id	pathway_name	S gene number	TS gene number	B gene number	TB gene number	pvalue
ko04080	Neuroactive ligand-receptor interaction	23	136	298	4419	2.92042e-05
ko04672	Intestinal immune network for IgA production	6	136	32	4419	0.000356445
ko04514	Cell adhesion molecules	11	136	109	4419	0.000455834
ko04020	Calcium signaling pathway	14	136	210	4419	0.00477603
ko00910	Nitrogen metabolism	3	136	16	4419	0.0119011
ko04060	Cytokine-cytokine receptor interaction	11	136	175	4419	0.0180834
ko04510	Focal adhesion	11	136	183	4419	0.0243544
ko04512	ECM-receptor interaction	6	136	79	4419	0.0337194
ko00512	Mucin type O-glycan biosynthesis	3	136	25	4419	0.0399973
ko00480	Glutathione metabolism	3	136	40	4419	0.051238
