# Supplementary material for: Whole-transcriptome sequencing revealed the ceRNA regulatory network of stable knockdown of the CD8A gene in chicken T lymphocytes
Source: Poult Sci. 2025 Dec 19;105(2):106318. doi: 10.1016/j.psj.2025.106318 (PMC12800364; doi:10.1016/j.psj.2025.106318)
Supplement: Supplementary file 5 [file mmc5.xlsx]

## Sheet: Sheet1
Table S5 DELs in the comparisons of sh-CD8A vs.NC
t_id	class_code	chr	strand	start	end	t_name	num_exons	length	gene_id	gene_name	log2(fc)	pval	qval	regulation	significant
13952	o	chr1	+	101144278	101185664	MSTRG.2540.2	3	32200	MSTRG.2540	ens-2	2.55849	0	0	up	yes
26506	i	chr12	+	16326059	16386217	MSTRG.4835.1	2	60074	MSTRG.4835	FOXP1	-1.15385	2.50157e-111	1.96599e-107	down	yes
61330	x	chr3	+	30871952	30995750	MSTRG.11304.1	2	9948	MSTRG.11304	LTBP1	-1.41004	3.14383e-85	1.38979e-81	down	yes
13955	o	chr1	+	101149444	101154621	MSTRG.2540.4	2	2880	MSTRG.2540	ens-2	2.71212	2.79065e-44	3.52474e-41	up	yes
6383	x	chr1	-	271827	273383	MSTRG.1287.1	2	1071	MSTRG.1287	ENSGALG00010007320	-1.31377	6.34865e-42	7.36142e-39	down	yes
42614	j	chr2	-	62638967	62672599	MSTRG.7882.8	4	17285	MSTRG.7882	ENSGALG00010012374	-1.21825	2.20882e-35	1.75542e-32	down	yes
18635	i	chr1	-	173860429	173877553	MSTRG.3286.1	3	16996	MSTRG.3286	STARD13	1.71082	5.19945e-32	3.19793e-29	up	yes
65022	o	chr3	+	84739950	84773233	MSTRG.11899.5	2	33260	MSTRG.11899	ENSGALG00010001483	1.12744	1.14125e-31	6.8993e-29	up	yes
86687	x	chr7	-	10821166	10832449	MSTRG.15765.1	2	2500	MSTRG.15765	AOX1	-1.20271	3.17615e-26	1.36153e-23	down	yes
32779	o	chr16	-	1633906	1636114	MSTRG.6139.30	2	1398	MSTRG.6139	ENSGALG00010002366	15.7344	5.33255e-25	2.11897e-22	up	yes
16033	i	chr1	-	130739698	130745451	MSTRG.2863.1	2	2311	MSTRG.2863	OCA2	1.46017	4.09545e-23	1.37287e-20	up	yes
17146	u	chr1	.	149310562	149314468	MSTRG.3040.1	1	3907	MSTRG.3040	.	1.39395	8.68069e-23	2.86913e-20	up	yes
64984	o	chr3	-	83452361	83456508	MSTRG.11896.2	2	405	MSTRG.11896	ENSGALG00010001828	2.13071	2.32512e-19	6.15947e-17	up	yes
13951	o	chr1	+	101144267	101148815	MSTRG.2540.1	2	2251	MSTRG.2540	ens-2	2.46208	3.61265e-15	6.42025e-13	up	yes
11581	o	chr1	+	71547353	71554848	MSTRG.2135.2	2	7440	MSTRG.2135	gga-mir-1727	13.1492	1.40208e-13	1.97961e-11	up	yes
69530	u	chr39	-	41699	43117	MSTRG.12765.3	3	1113	MSTRG.12765	.	19.0944	2.47058e-13	3.32851e-11	up	yes
53482	j	chr24	-	3399106	3423128	MSTRG.9733.3	4	22720	MSTRG.9733	ENSGALG00010026219	-13.9581	2.88963e-13	3.79195e-11	down	yes
47335	o	chr2	-	141645797	141667028	MSTRG.8606.9	2	21204	MSTRG.8606	ENSGALG00010010181	-13.7648	5.48823e-13	6.6699e-11	down	yes
13880	o	chr1	+	99163682	99211831	MSTRG.2549.18	2	48086	MSTRG.2549	ENSGALG00010008935	-12.4987	6.00334e-13	7.18481e-11	down	yes
51530	u	chr22	-	3129018	3133810	MSTRG.9373.1	2	4725	MSTRG.9373	.	14.4606	6.1473e-13	7.33228e-11	up	yes
32544	o	chr16	+	467244	488331	MSTRG.6042.12	2	1164	MSTRG.6042	ENSGALG00010003324	-17.8099	6.67255e-13	7.89224e-11	down	yes
17225	u	chr1	.	151630064	151633807	MSTRG.3046.1	1	3744	MSTRG.3046	.	1.2418	7.6625e-13	8.91408e-11	up	yes
241	u	JAENSK010000606.1	.	35506	36093	MSTRG.99.1	1	588	MSTRG.99	.	1.061	1.5873e-12	1.68829e-10	up	yes
17882	u	chr1	.	164251122	164252402	MSTRG.3166.1	1	1281	MSTRG.3166	.	1.48782	1.64132e-12	1.73531e-10	up	yes
39141	i	chr2	.	12292769	12293508	MSTRG.7317.1	1	740	MSTRG.7317	ENSGALG00010006337	1.41421	5.77006e-12	5.1661e-10	up	yes
30925	i	chr15	+	1913137	1946436	MSTRG.5709.2	2	33274	MSTRG.5709	FBRSL1	-11.6671	6.5647e-12	5.78962e-10	down	yes
14823	j	chr1	+	110707964	110745215	MSTRG.2681.10	2	35510	MSTRG.2681	ENSGALG00010014625	12.0086	1.1322e-11	9.34444e-10	up	yes
14935	i	chr1	-	111918569	111936463	MSTRG.2697.2	2	16005	MSTRG.2697	CASK	-12.3511	1.19425e-11	9.73166e-10	down	yes
76564	o	chr4	+	90295075	90297740	MSTRG.13913.18	3	2375	MSTRG.13913	ENSGALG00010018846	-14.6913	2.44185e-11	1.76599e-09	down	yes
22157	o	chr10	-	14615640	14631516	MSTRG.3966.2	2	15771	MSTRG.3966	ENSGALG00010020522	-12.3644	2.46111e-11	1.77449e-09	down	yes
3882	j	Z	-	35630508	35646170	MSTRG.878.2	3	4043	MSTRG.878	KLF9	-13.4935	4.76531e-11	3.0558e-09	down	yes
76561	j	chr4	+	90295074	90297740	MSTRG.13913.15	3	2291	MSTRG.13913	ENSGALG00010018846	-14.2623	5.10125e-11	3.22734e-09	down	yes
1143	j	W	-	2107237	2112990	MSTRG.350.5	2	504	MSTRG.350	ENSGALG00010011779	2.19433	6.44345e-11	3.93228e-09	up	yes
76555	j	chr4	+	90295045	90297740	MSTRG.13913.6	2	2508	MSTRG.13913	ENSGALG00010018846	-13.9451	6.87954e-11	4.13421e-09	down	yes
10325	j	chr1	-	54028522	54242577	MSTRG.1922.6	10	23668	MSTRG.1922	C12orf75	11.3862	8.09866e-11	4.73471e-09	up	yes
34741	i	chr17	-	10338057	10409208	MSTRG.6504.2	2	71061	MSTRG.6504	PBX3	-9.15173	8.0997e-11	4.73471e-09	down	yes
43169	i	chr2	+	71444307	71448891	MSTRG.7986.1	2	828	MSTRG.7986	ENSGALG00010000831	1.51216	9.9549e-11	5.61052e-09	up	yes
76556	j	chr4	+	90295045	90297740	MSTRG.13913.7	3	2301	MSTRG.13913	ENSGALG00010018846	14.4298	1.33713e-10	7.11637e-09	up	yes
66257	o	chr3	-	104377537	104380197	MSTRG.12108.3	2	265	MSTRG.12108	ENSGALG00010009351	17.495	1.61012e-10	8.22869e-09	up	yes
76559	j	chr4	+	90295045	90298192	MSTRG.13913.9	3	2819	MSTRG.13913	ENSGALG00010018846	14.0902	1.64743e-10	8.37701e-09	up	yes
38415	j	chr2	-	3119663	3142420	MSTRG.7211.2	5	6412	MSTRG.7211	ENSGALG00010027573	1.37796	2.49518e-10	1.19776e-08	up	yes
72185	j	chr4	-	29525173	29533409	MSTRG.13189.9	4	1639	MSTRG.13189	ENSGALG00010009932	2.14706	2.7001e-10	1.28606e-08	up	yes
82591	x	chr6	-	3198715	3217247	MSTRG.15009.2	2	14035	MSTRG.15009	BMPR1A	11.8951	2.82945e-10	1.33956e-08	up	yes
13875	j	chr1	+	99085878	99211831	MSTRG.2549.13	6	26698	MSTRG.2549	ENSGALG00010008935	10.2141	4.34803e-10	1.92695e-08	up	yes
58013	i	chr28	-	2824391	2826670	MSTRG.10631.4	2	2210	MSTRG.10631	TCF3	-13.0653	4.52207e-10	1.99408e-08	down	yes
80547	o	chr5	-	38528972	38533693	MSTRG.14618.4	2	4524	MSTRG.14618	ENSGALG00010007267	-11.5753	7.59934e-10	3.07324e-08	down	yes
3596	i	Z	.	30465613	30466172	MSTRG.834.1	1	560	MSTRG.834	ENSGALG00010013126	1.52832	7.68508e-10	3.10259e-08	up	yes
76565	o	chr4	+	90295075	90297740	MSTRG.13913.19	3	1545	MSTRG.13913	ENSGALG00010018846	-13.0442	8.9676e-10	3.56341e-08	down	yes
16034	i	chr1	+	130739698	130745451	MSTRG.2864.1	2	2336	MSTRG.2864	OCA2	1.2044	1.05466e-09	4.10088e-08	up	yes
8256	j	chr1	+	31111023	31126881	MSTRG.1581.2	4	11056	MSTRG.1581	ENSGALG00010014580	10.6888	1.41661e-09	5.25423e-08	up	yes
4420	o	Z	+	45665514	45668650	MSTRG.953.5	2	3099	MSTRG.953	ENSGALG00010010739	12.4785	1.52273e-09	5.59213e-08	up	yes
81043	j	chr5	-	45574873	45579337	MSTRG.14723.3	3	2901	MSTRG.14723	ENSGALG00010018176	12.621	1.60649e-09	5.85414e-08	up	yes
89657	j	chr8	+	7412117	7418653	MSTRG.16309.3	12	1624	MSTRG.16309	NPL	-12.5234	1.75129e-09	6.30064e-08	down	yes
68762	o	chr34	-	2409547	2414961	MSTRG.12632.5	6	4502	MSTRG.12632	ENSGALG00010023604	-15.859	1.81539e-09	6.48178e-08	down	yes
47821	x	chr2	+	148698224	148701013	MSTRG.8663.2	3	2389	MSTRG.8663	ARHGAP39	-10.7959	1.96657e-09	6.89968e-08	down	yes
32413	j	chr15	-	12314463	12320492	MSTRG.6008.7	5	2474	MSTRG.6008	ENSGALG00010000570	-11.797	2.09505e-09	7.29616e-08	down	yes
19720	o	chr1	+	190227036	190245025	MSTRG.3497.6	2	17885	MSTRG.3497	CCDC83	-8.69907	2.91134e-09	9.67223e-08	down	yes
72184	j	chr4	-	29523372	29595737	MSTRG.13189.8	14	7325	MSTRG.13189	ENSGALG00010009932	3.03037	2.97523e-09	9.85673e-08	up	yes
76567	j	chr4	+	90295075	90297740	MSTRG.13913.21	3	2022	MSTRG.13913	ENSGALG00010018846	-11.7631	3.36944e-09	1.09223e-07	down	yes
88486	j	chr7	-	30890866	30946622	MSTRG.16099.2	4	12653	MSTRG.16099	ENSGALG00010011206	9.74623	4.45326e-09	1.3925e-07	up	yes
21380	j	chr10	-	7003187	7017833	MSTRG.3834.4	2	12682	MSTRG.3834	LIPC	-8.95207	4.58582e-09	1.42827e-07	down	yes
75210	i	chr4	.	72243949	72244709	MSTRG.13696.1	1	761	MSTRG.13696	ENSGALG00010011878	1.68244	4.68401e-09	1.45692e-07	up	yes
18958	o	chr1	-	178271519	178294301	MSTRG.3367.2	2	21565	MSTRG.3367	ENSGALG00010007296	-8.08683	4.82028e-09	1.49079e-07	down	yes
55508	j	chr26	-	1689390	1702698	MSTRG.10106.4	3	1907	MSTRG.10106	ENSGALG00010027833	-11.557	5.12595e-09	1.57022e-07	down	yes
66941	j	chr30	+	62988	64463	MSTRG.12259.9	3	1088	MSTRG.12259	ENSGALG00010003724	2.25784	6.95815e-09	2.05408e-07	up	yes
54585	u	chr25	+	1843116	1844093	MSTRG.9932.2	4	807	MSTRG.9932	.	-12.4531	8.41052e-09	2.42909e-07	down	yes
13589	i	chr1	-	92517271	92532039	MSTRG.2492.1	2	14721	MSTRG.2492	BCL9	9.02256	8.98819e-09	2.5674e-07	up	yes
91433	i	chr8	-	27612087	27624852	MSTRG.16622.2	3	7464	MSTRG.16622	ROR1	10.0093	9.11282e-09	2.59877e-07	up	yes
47793	j	chr2	-	148638003	148643639	MSTRG.8671.2	6	3586	MSTRG.8671	ENSGALG00010010103	-10.1937	9.63802e-09	2.7301e-07	down	yes
32767	o	chr16	-	1629398	1632082	MSTRG.6139.18	2	1631	MSTRG.6139	ENSGALG00010002378	12.0761	1.10564e-08	3.08493e-07	up	yes
75173	u	chr4	.	71552698	71553439	MSTRG.13692.1	1	742	MSTRG.13692	.	1.71221	1.33573e-08	3.63935e-07	up	yes
1135	j	W	+	2087361	2094920	MSTRG.349.9	5	884	MSTRG.349	ENSGALG00010011709	12.6778	1.62323e-08	4.31464e-07	up	yes
4164	o	Z	+	41672558	41673975	MSTRG.913.5	2	1153	MSTRG.913	ENSGALG00010010462	-11.414	1.71983e-08	4.52886e-07	down	yes
34056	i	chr17	+	6289866	6293326	MSTRG.6372.2	2	3431	MSTRG.6372	PTGES	-9.79807	1.82442e-08	4.77585e-07	down	yes
175	u	JAENSK010000585.1	.	27577	28669	MSTRG.66.1	1	1093	MSTRG.66	.	1.13299	1.87972e-08	4.90248e-07	up	yes
65023	i	chr3	.	85095372	85096186	MSTRG.11900.1	1	815	MSTRG.11900	ENSGALG00010001483	1.4204	1.91014e-08	4.96714e-07	up	yes
72176	o	chr4	-	29514402	29523371	MSTRG.13189.4	4	2243	MSTRG.13189	ENSGALG00010009932	9.51952	2.53956e-08	6.37286e-07	up	yes
69175	o	chr36	+	322793	323734	MSTRG.12692.3	2	322	MSTRG.12692	ENSGALG00010000700	-12.8414	3.08511e-08	7.50389e-07	down	yes
35475	o	chr18	-	6570380	6573448	MSTRG.6629.2	2	2952	MSTRG.6629	ENSGALG00010030012	-9.60793	3.28545e-08	7.93386e-07	down	yes
3751	i	Z	+	33003037	33035826	MSTRG.851.3	2	32768	MSTRG.851	BNC2	-12.0744	4.22963e-08	9.94568e-07	down	yes
54587	u	chr25	+	1843214	1844093	MSTRG.9932.4	4	712	MSTRG.9932	.	13.0037	4.4801e-08	1.04306e-06	up	yes
13872	j	chr1	+	99085868	99211831	MSTRG.2549.10	6	25306	MSTRG.2549	ENSGALG00010008935	8.4371	4.53895e-08	1.05433e-06	up	yes
30722	o	chr15	+	426112	431427	MSTRG.5670.6	2	5227	MSTRG.5670	ENSGALG00010026712	9.42679	5.10969e-08	1.16738e-06	up	yes
86961	o	chr7	-	13125885	13131254	MSTRG.15815.1	2	5270	MSTRG.15815	ENSGALG00010026317	10.649	5.21425e-08	1.18932e-06	up	yes
69173	o	chr36	+	322405	323734	MSTRG.12692.1	3	303	MSTRG.12692	ENSGALG00010000700	13.3374	5.82266e-08	1.31579e-06	up	yes
47667	o	chr2	-	148216208	148219826	MSTRG.8653.13	3	2310	MSTRG.8653	ENSGALG00010008118	11.2361	7.45834e-08	1.64958e-06	up	yes
14854	u	chr1	+	111059935	111060436	MSTRG.2687.1	1	502	MSTRG.2687	.	-1.52902	1.2226e-07	2.60834e-06	down	yes
53453	j	chr24	+	3283006	3399183	MSTRG.9731.1	12	11290	MSTRG.9731	ENSGALG00010026336	-1.24742	1.73402e-07	3.63619e-06	down	yes
15380	i	chr1	.	119677709	119678623	MSTRG.2761.1	1	915	MSTRG.2761	ENSGALG00010003404	1.12504	2.25493e-07	4.69375e-06	up	yes
12846	j	chr1	+	83403737	83427603	MSTRG.2410.109	6	2563	MSTRG.2410	ENSGALG00010006820	10.0416	3.02198e-07	6.21541e-06	up	yes
47828	x	chr2	+	148698408	148701234	MSTRG.8663.9	3	2536	MSTRG.8663	ARHGAP39	10.0599	3.04215e-07	6.25144e-06	up	yes
31872	x	chr15	+	8577249	8580285	MSTRG.5890.1	2	3008	MSTRG.5890	SPECC1L	-2.63048	5.01312e-07	1.01107e-05	down	yes
242	u	JAENSK010000607.1	.	32875	33222	MSTRG.100.1	1	348	MSTRG.100	.	1.90758	6.98192e-07	1.39581e-05	up	yes
11795	u	chr1	-	74428733	74433380	MSTRG.2183.1	2	3791	MSTRG.2183	.	1.03151	7.32352e-07	1.46121e-05	up	yes
32765	x	chr16	+	1629053	1631375	MSTRG.6140.1	2	616	MSTRG.6140	5_8S_rRNA	-1.26943	1.00147e-06	1.97257e-05	down	yes
7610	u	chr1	.	17158637	17159549	MSTRG.1500.1	1	913	MSTRG.1500	.	1.14534	2.33617e-06	4.47683e-05	up	yes
6450	x	chr1	+	417870	419132	MSTRG.1296.3	4	1098	MSTRG.1296	ENSGALG00010007115	4.30662	3.37286e-06	6.37536e-05	up	yes
88707	x	chr7	-	34749500	34752384	MSTRG.16133.1	2	203	MSTRG.16133	TNFAIP6	1.50767	3.68051e-06	6.93833e-05	up	yes
36418	j	chr19	+	195428	203612	MSTRG.6857.1	2	240	MSTRG.6857	ENSGALG00010029448	3.30815	4.12546e-06	7.74205e-05	up	yes
32768	i	chr16	+	1630014	1631375	MSTRG.6140.2	2	638	MSTRG.6140	ENSGALG00010002366	-2.24672	4.68629e-06	8.73658e-05	down	yes
64785	i	chr3	.	79959110	79959849	MSTRG.11853.1	1	740	MSTRG.11853	ENSGALG00010004555	1.06341	5.73099e-06	0.000105787	up	yes
4572	u	Z	-	49639231	49640166	MSTRG.980.1	2	833	MSTRG.980	.	1.81503	6.49678e-06	0.000119109	up	yes
64983	x	chr3	+	83451959	83456508	MSTRG.11897.1	2	807	MSTRG.11897	ENSGALG00010001828	1.87867	7.23867e-06	0.000131755	up	yes
64982	o	chr3	-	83448780	83456508	MSTRG.11896.1	3	860	MSTRG.11896	ENSGALG00010001828	1.1291	7.79422e-06	0.00014143	up	yes
72175	o	chr4	-	29514364	29523058	MSTRG.13189.3	5	2832	MSTRG.13189	ENSGALG00010009932	2.01107	1.19959e-05	0.000212759	up	yes
44023	i	chr2	+	89371589	89375310	MSTRG.8088.1	2	3017	MSTRG.8088	GLIPR2	1.01091	1.21008e-05	0.000214457	up	yes
8367	u	chr1	.	32624350	32626566	MSTRG.1590.1	1	2217	MSTRG.1590	.	1.01936	1.23549e-05	0.000218743	up	yes
73048	i	chr4	.	41200111	41201027	MSTRG.13345.1	1	917	MSTRG.13345	ENSGALG00010004530	1.08053	1.75494e-05	0.000305735	up	yes
44185	u	chr2	.	92620626	92621640	MSTRG.8127.1	1	1015	MSTRG.8127	.	1.33725	2.9774e-05	0.000503333	up	yes
16787	u	chr1	.	141516461	141516815	MSTRG.2976.1	1	355	MSTRG.2976	.	-1.52927	3.10365e-05	0.000523925	down	yes
57935	i	chr28	+	2512497	2518200	MSTRG.10621.1	2	5682	MSTRG.10621	DOT1L	1.37785	3.97173e-05	0.000660532	up	yes
65754	i	chr3	.	97915972	97916996	MSTRG.12006.1	1	1025	MSTRG.12006	ENSGALG00010003964	1.37505	5.37027e-05	0.000875017	up	yes
43245	i	chr2	.	73751745	73752399	MSTRG.8003.1	1	655	MSTRG.8003	ENSGALG00010000919	1.33949	5.48444e-05	0.000892591	up	yes
89706	i	chr8	-	7665477	7682348	MSTRG.16318.2	2	8818	MSTRG.16318	RGL1	-6.59183	6.34584e-05	0.0010229	down	yes
868	u	MU179278.1	+	171027	171842	MSTRG.285.11	4	648	MSTRG.285	.	12.1138	6.36327e-05	0.00102547	up	yes
4573	u	Z	.	50432860	50433720	MSTRG.981.1	1	861	MSTRG.981	.	1.08518	7.59563e-05	0.0012095	up	yes
57933	i	chr28	+	2508185	2512256	MSTRG.10620.1	2	3999	MSTRG.10620	DOT1L	1.90683	0.000114611	0.00177387	up	yes
10849	j	chr1	-	60592648	60605592	MSTRG.2017.5	9	3211	MSTRG.2017	RAD52	-9.37871	0.000183748	0.00274597	down	yes
54584	u	chr25	+	1843116	1844093	MSTRG.9932.1	3	899	MSTRG.9932	.	-1.51431	0.000353098	0.00497609	down	yes
15111	i	chr1	.	113845043	113845693	MSTRG.2723.1	1	651	MSTRG.2723	ENSGALG00010003490	1.22943	0.000373322	0.0052288	up	yes
47285	x	chr2	-	140913053	140944121	MSTRG.8594.3	3	27426	MSTRG.8594	WISP1	13.6666	0.000417842	0.00578477	up	yes
79850	j	chr5	-	30236065	30288959	MSTRG.14514.9	7	1170	MSTRG.14514	SPRED1	5.27038	0.000475269	0.00648587	up	yes
68541	i	chr34	-	1626236	1628878	MSTRG.12604.3	2	2562	MSTRG.12604	LRP1	6.80904	0.000613615	0.00816434	up	yes
54521	j	chr25	-	1718185	1719457	MSTRG.9914.2	3	406	MSTRG.9914	S100A6	-6.73593	0.000626223	0.00830864	down	yes
38194	x	chr2	-	825676	831224	MSTRG.7189.2	2	3459	MSTRG.7189	SMARCC1	4.40092	0.000653238	0.00863952	up	yes
18637	x	chr1	-	173900158	173922748	MSTRG.3287.1	2	9767	MSTRG.3287	STARD13	1.46784	0.00071288	0.00934446	up	yes
11554	j	chr1	-	71353327	71381278	MSTRG.2145.4	5	6856	MSTRG.2145	CDPF1	5.44406	0.000833505	0.0106918	up	yes
1178	u	W	.	2888371	2888585	MSTRG.314.1	1	215	MSTRG.314	.	1.16081	0.000886174	0.0112917	up	yes
6448	x	chr1	+	417870	419132	MSTRG.1296.1	4	1098	MSTRG.1296	ENSGALG00010007115	2.62236	0.00105405	0.0131721	up	yes
47336	j	chr2	-	141645798	141667162	MSTRG.8606.10	3	20520	MSTRG.8606	ENSGALG00010010181	12.8995	0.00105739	0.0132044	up	yes
32772	o	chr16	-	1631117	1634867	MSTRG.6139.23	3	745	MSTRG.6139	ENSGALG00010002366	-16.7101	0.00124888	0.0153161	down	yes
72174	j	chr4	-	29511008	29595737	MSTRG.13189.2	19	12636	MSTRG.13189	ENSGALG00010009932	1.51774	0.00125939	0.0154328	up	yes
57062	o	chr27	-	4288197	4298188	MSTRG.10419.5	2	9941	MSTRG.10419	LRRC3C	12.899	0.00141837	0.0171169	up	yes
41912	j	chr2	+	51674013	51747264	MSTRG.7769.4	5	5122	MSTRG.7769	VOPP1	-1.2078	0.00143076	0.0172224	down	yes
76557	j	chr4	+	90295045	90297740	MSTRG.13913.8	3	2217	MSTRG.13913	ENSGALG00010018846	-14.855	0.00159133	0.0189171	down	yes
145	u	JAENSK010000547.1	.	121076	121805	MSTRG.54.1	1	730	MSTRG.54	.	1.14154	0.00182728	0.0213241	up	yes
26968	o	chr13	+	1322901	1332785	MSTRG.4913.1	2	344	MSTRG.4913	ENSGALG00010011281	1.20294	0.00204454	0.0234899	up	yes
15648	x	chr1	+	123439292	123456121	MSTRG.2795.2	5	6270	MSTRG.2795	ENSGALG00010003047	1.46146	0.0020648	0.0236856	up	yes
1253	i	W	+	4181315	4182662	MSTRG.377.1	2	1323	MSTRG.377	ENSGALG00010012294	1.06588	0.00207795	0.0238172	up	yes
17996	i	chr1	-	166146731	166183733	MSTRG.3203.1	2	29501	MSTRG.3203	DGKH	1.6198	0.00208594	0.0238863	up	yes
1173	i	W	.	2571678	2571909	MSTRG.358.1	1	232	MSTRG.358	ENSGALG00010011938	1.02385	0.00232921	0.0262964	up	yes
5180	j	Z	+	60980398	61006697	MSTRG.1082.3	5	4988	MSTRG.1082	ENSGALG00010014852	-1.73429	0.00237251	0.0266916	down	yes
6415	x	chr1	+	340518	343058	MSTRG.1292.5	4	1648	MSTRG.1292	ENSGALG00010007115	-1.6688	0.0024596	0.0275097	down	yes
34380	j	chr17	+	7990419	8023554	MSTRG.6432.5	4	7798	MSTRG.6432	ENSGALG00010029111	-12.4618	0.00265566	0.0293542	down	yes
89989	i	chr8	+	11719045	11722325	MSTRG.16372.1	2	3221	MSTRG.16372	SLC35A3	-2.92909	0.00291476	0.0317957	down	yes
34381	j	chr17	+	7990452	8023554	MSTRG.6432.6	5	12079	MSTRG.6432	ENSGALG00010029111	11.7404	0.00301403	0.0327222	up	yes
32769	o	chr16	-	1630882	1634867	MSTRG.6139.20	3	632	MSTRG.6139	ENSGALG00010002366	-15.7899	0.00335572	0.035898	down	yes
13949	x	chr1	+	100932342	100936332	MSTRG.2537.1	2	257	MSTRG.2537	ENSGALG00010007049	1.85685	0.00338402	0.036129	up	yes
866	u	MU179278.1	+	170934	172150	MSTRG.285.7	2	1091	MSTRG.285	.	-1.98416	0.00351873	0.0373363	down	yes
101	u	JAENSK010000532.1	+	27008	39423	MSTRG.48.4	2	234	MSTRG.48	.	-2.6749	0.00364216	0.0383958	down	yes
78551	o	chr5	-	16949982	16989962	MSTRG.14303.3	3	39904	MSTRG.14303	ENSGALG00010026675	9.74919	0.00375423	0.0393568	up	yes
25044	j	chr12	-	1835844	1846962	MSTRG.4559.7	7	4017	MSTRG.4559	C3orf18	12.9574	0.00408432	0.0423032	up	yes
66938	j	chr30	+	62972	64766	MSTRG.12259.6	5	1177	MSTRG.12259	ENSGALG00010003724	-1.30882	0.00450534	0.0458976	down	yes
63956	i	chr3	.	66405337	66405541	MSTRG.11723.1	1	205	MSTRG.11723	WASF1	-1.1217	0.00477604	0.0481956	down	yes
t_id	class_code	chr	strand	start	end	t_name	num_exons	length	gene_id	gene_name	log2(fc)	pval	qval	regulation	significant
72179	0	chr4	+	29516042	29538534	ENSGALT00010023640	2	14131	MSTRG.13190	ENSGALG00010009922	1.87499	4.37348e-82	1.71856e-78	up	yes
88485	0	chr7	-	30889974	30946622	ENSGALT00010026772	3	13679	MSTRG.16099	ENSGALG00010011206	1.37078	2.46937e-66	7.27753e-63	up	yes
52024	0	chr23	-	1067350	1101679	ENSGALT00010043298	2	17003	MSTRG.9474	ENSGALG00010017911	1.96299	7.04881e-38	6.64759e-35	up	yes
79954	0	chr5	-	31861741	31883768	ENSGALT00010016878	2	8159	MSTRG.14536	ENSGALG00010007103	1.60887	1.21009e-26	5.38309e-24	up	yes
13929	0	chr1	+	99783055	99805036	ENSGALT00010021311	2	21489	MSTRG.2532	ENSGALG00010008968	1.79768	3.91091e-26	1.65642e-23	up	yes
73038	0	chr4	+	40715368	40732060	ENSGALT00010010539	3	746	MSTRG.13363	ENSGALG00010004527	1.23592	1.09511e-23	3.91202e-21	up	yes
52027	0	chr23	+	1098367	1144959	ENSGALT00010043699	2	15238	MSTRG.9476	ENSGALG00010018070	2.49401	3.33608e-20	9.36365e-18	up	yes
62530	0	chr3	+	47654810	47660700	ENSGALT00010016730	2	5445	MSTRG.11490	ENSGALG00010007052	11.7594	2.88233e-18	6.88751e-16	up	yes
15696	0	chr1	+	124249933	124269382	ENSGALT00010007448	2	5368	MSTRG.2809	ENSGALG00010003196	1.62238	3.18763e-18	7.5659e-16	up	yes
1262	0	W	+	4746911	4750219	ENSGALT00010032932	2	3208	MSTRG.382	ENSGALG00010013725	12.2295	2.58298e-16	5.09201e-14	up	yes
13660	0	chr1	+	93172784	93307620	ENSGALT00010020704	4	6061	MSTRG.2502	ENSGALG00010008733	-11.2373	2.58448e-16	5.09201e-14	down	yes
75415	0	chr4	-	75954060	75972582	ENSGALT00010028571	5	5925	MSTRG.13730	ENSGALG00010011939	1.34118	4.62218e-15	8.15291e-13	up	yes
79955	0	chr5	-	31870534	31893221	ENSGALT00010016387	3	1913	MSTRG.14536	ENSGALG00010006909	1.34501	4.98502e-15	8.77103e-13	up	yes
53319	0	chr24	+	1757073	1763038	ENSGALT00010063761	2	3207	MSTRG.9705	ENSGALG00010026193	2.05689	8.7059e-15	1.48738e-12	up	yes
41642	0	chr2	-	47417615	47419990	ENSGALT00010048044	3	1222	ENSGALG00010019883	ENSGALG00010019883	2.78252	6.31216e-14	9.4791e-12	up	yes
85145	0	chr6	-	30216215	30245917	ENSGALT00010006950	5	15547	MSTRG.15497	ENSGALG00010002979	-8.85722	1.26243e-13	1.8149e-11	down	yes
63260	0	chr3	+	56036113	56050107	ENSGALT00010015893	3	11240	MSTRG.11606	ENSGALG00010006646	1.05141	3.26293e-13	4.19619e-11	up	yes
16727	0	chr1	+	140506614	140557833	ENSGALT00010039545	2	38882	ENSGALG00010016413	ENSGALG00010016413	2.11918	8.463e-13	9.71748e-11	up	yes
78923	0	chr5	-	22061843	22091805	ENSGALT00010057561	9	2214	MSTRG.14354	ENSGALG00010023633	1.39563	1.0632e-12	1.19178e-10	up	yes
23873	0	chr11	+	9782530	9926610	ENSGALT00010062817	6	28981	MSTRG.4315	ENSGALG00010025742	9.57902	1.53759e-12	1.64283e-10	up	yes
78542	0	chr5	+	16805324	17073173	ENSGALT00010065056	7	36484	MSTRG.14301	ENSGALG00010026830	12.982	1.74794e-12	1.83705e-10	up	yes
47094	0	chr2	+	137858365	137866230	ENSGALT00010023938	2	7781	MSTRG.8584	ENSGALG00010010083	-9.58244	1.93847e-12	2.01632e-10	down	yes
63011	0	chr3	-	53291966	53416491	ENSGALT00010015712	8	23065	ENSGALG00010006587	ENSGALG00010006587	1.16461	2.05584e-12	2.11047e-10	up	yes
49353	0	chr20	-	11051104	11057349	ENSGALT00010039927	3	4834	MSTRG.8945	ENSGALG00010016574	-12.3396	2.80569e-12	2.7833e-10	down	yes
51565	0	chr22	+	3308715	3315079	ENSGALT00010050742	3	3964	MSTRG.9391	ENSGALG00010020993	-15.0243	3.87918e-12	3.68788e-10	down	yes
16914	0	chr1	+	144537703	144539620	ENSGALT00010014848	3	1592	ENSGALG00010006240	ENSGALG00010006240	-11.7088	5.66521e-12	5.09804e-10	down	yes
44231	0	chr2	+	94137891	94176598	ENSGALT00010004637	2	1982	MSTRG.8138	ENSGALG00010002061	1.42817	1.27604e-11	1.02844e-09	up	yes
7377	0	chr1	-	13933788	13956759	ENSGALT00010025567	2	22884	MSTRG.1457	ENSGALG00010010720	-11.7712	1.38541e-11	1.09979e-09	down	yes
43138	0	chr2	+	70411756	70425086	ENSGALT00010029439	2	2530	MSTRG.7973	ENSGALG00010012301	1.50096	2.70312e-11	1.91963e-09	up	yes
53323	0	chr24	+	1768329	1782044	ENSGALT00010064034	3	1362	MSTRG.9706	ENSGALG00010026313	1.9821	3.73614e-11	2.49271e-09	up	yes
11286	0	chr1	-	67670495	67671917	ENSGALT00010036048	2	1084	MSTRG.2096	ENSGALG00010014989	-15.8935	4.06738e-11	2.66874e-09	down	yes
69108	0	chr36	+	170686	172998	ENSGALT00010001506	3	2082	MSTRG.12677	ENSGALG00010000707	-9.72125	4.56238e-11	2.93098e-09	down	yes
16733	0	chr1	+	140575020	140599168	ENSGALT00010038964	3	21129	ENSGALG00010016222	ENSGALG00010016222	2.63613	5.07712e-11	3.22008e-09	up	yes
47333	0	chr2	-	141645760	141667162	ENSGALT00010024223	3	20237	MSTRG.8606	ENSGALG00010010181	-11.0217	5.94248e-11	3.68054e-09	down	yes
62947	0	chr3	+	52349168	52428578	ENSGALT00010015582	3	49521	MSTRG.11565	ENSGALG00010006547	-9.65296	6.86913e-11	4.13147e-09	down	yes
88634	0	chr7	+	34185485	34194894	ENSGALT00010026540	2	9073	MSTRG.16112	ENSGALG00010011089	-11.9191	9.50871e-11	5.38911e-09	down	yes
19677	0	chr1	+	188999121	189015374	ENSGALT00010022427	2	15399	MSTRG.3487	ENSGALG00010009395	11.7972	1.11313e-10	6.151e-09	up	yes
68883	0	chr35	-	223053	228368	ENSGALT00010009580	3	3686	MSTRG.12640	ENSGALG00010004114	-10.6847	1.19881e-10	6.53765e-09	down	yes
49518	0	chr20	-	12293403	12309037	ENSGALT00010040065	4	675	MSTRG.8976	ENSGALG00010016617	12.1161	1.39479e-10	7.35684e-09	up	yes
39153	0	chr2	+	12507699	12530145	ENSGALT00010015151	4	12121	ENSGALG00010006348	ENSGALG00010006348	1.74724	1.55229e-10	7.99671e-09	up	yes
34378	0	chr17	+	7976325	8023554	ENSGALT00010070370	4	15702	MSTRG.6432	ENSGALG00010029111	-10.7729	1.69339e-10	8.54319e-09	down	yes
59735	0	chr3	-	10852062	10865452	ENSGALT00010046148	3	6557	ENSGALG00010019063	ENSGALG00010019063	-8.9886	2.94961e-10	1.39086e-08	down	yes
77584	0	chr5	-	7580349	7586667	ENSGALT00010058663	3	4342	MSTRG.14132	ENSGALG00010024067	13.0296	2.96754e-10	1.39803e-08	up	yes
6046	0	Z	-	83434714	83437246	ENSGALT00010003066	2	1997	MSTRG.1197	ENSGALG00010001327	1.28671	3.44431e-10	1.58454e-08	up	yes
55510	0	chr26	+	1692944	1699317	ENSGALT00010067454	2	4845	MSTRG.10108	ENSGALG00010027835	-11.9168	3.9909e-10	1.80602e-08	down	yes
42503	0	chr2	-	61386293	61391929	ENSGALT00010029524	2	3425	MSTRG.7856	ENSGALG00010012333	13.1433	4.18162e-10	1.87078e-08	up	yes
24696	0	chr11	-	19335842	19345505	ENSGALT00010024137	2	9515	MSTRG.4499	ENSGALG00010010160	12.0973	4.3185e-10	1.91746e-08	up	yes
23879	0	chr11	+	9895129	9926610	ENSGALT00010062827	7	28228	MSTRG.4315	ENSGALG00010025742	-9.08024	6.0842e-10	2.55851e-08	down	yes
79951	0	chr5	-	31849765	31912674	ENSGALT00010016872	3	4329	MSTRG.14536	ENSGALG00010007103	-11.7569	6.35963e-10	2.64758e-08	down	yes
45786	0	chr2	-	118986671	119016304	ENSGALT00010011866	4	9144	MSTRG.8371	ENSGALG00010005038	9.64047	7.15349e-10	2.92132e-08	up	yes
32866	0	chr16	-	1998371	2000138	ENSGALT00010008203	4	1260	MSTRG.6183	ENSGALG00010003516	10.946	7.99264e-10	3.21574e-08	up	yes
28686	0	chr14	+	328467	333877	ENSGALT00010055354	2	2847	MSTRG.5209	ENSGALG00010022772	-10.8825	8.1843e-10	3.28166e-08	down	yes
48352	0	chr20	-	2448853	2458399	ENSGALT00010061550	3	7586	MSTRG.8757	ENSGALG00010025227	11.5452	8.74525e-10	3.48485e-08	up	yes
64466	0	chr3	+	75739099	75839333	ENSGALT00010010944	6	39155	MSTRG.11811	ENSGALG00010004718	-1.64543	9.1152e-10	3.61394e-08	down	yes
56173	0	chr26	-	5169022	5173130	ENSGALT00010067420	2	1918	ENSGALG00010027824	ENSGALG00010027824	-12.8329	9.68427e-10	3.80967e-08	down	yes
45929	0	chr2	-	120678321	120691541	ENSGALT00010011312	2	12796	MSTRG.8406	ENSGALG00010004860	-9.89277	1.00882e-09	3.9436e-08	down	yes
83878	0	chr6	+	18241378	18252188	ENSGALT00010057928	3	5549	MSTRG.15283	ENSGALG00010023758	-11.1085	1.0145e-09	3.96225e-08	down	yes
65927	0	chr3	-	100528256	100548080	ENSGALT00010009305	2	4312	MSTRG.12043	ENSGALG00010004027	12.2612	1.01849e-09	3.97344e-08	up	yes
68050	0	chr34	-	517989	530346	ENSGALT00010063057	4	11015	MSTRG.12488	ENSGALG00010025872	-10.0633	1.07387e-09	4.14607e-08	down	yes
71096	0	chr4	-	13570289	13577548	ENSGALT00010038564	2	2398	MSTRG.13043	ENSGALG00010016018	1.54118	1.24477e-09	4.69315e-08	up	yes
17223	0	chr1	+	151596192	151613388	ENSGALT00010015030	6	6205	ENSGALG00010006298	ENSGALG00010006298	7.16318	1.76434e-09	6.34123e-08	up	yes
34011	0	chr17	+	6139344	6142493	ENSGALT00010070126	2	2343	MSTRG.6347	ENSGALG00010029024	12.6297	2.21429e-09	7.65863e-08	up	yes
51788	0	chr23	-	29449	122343	ENSGALT00010043541	2	4164	MSTRG.9448	ENSGALG00010018017	-10.9691	2.32998e-09	7.98459e-08	down	yes
48493	0	chr20	+	4549084	4613639	ENSGALT00010061640	8	11150	MSTRG.8787	ENSGALG00010025254	1.56419	3.02541e-09	9.99021e-08	up	yes
37951	0	chr19	+	10064809	10093159	ENSGALT00010072131	2	27057	ENSGALG00010029817	ENSGALG00010029817	1.07444	3.14094e-09	1.029e-07	up	yes
49519	0	chr20	-	12294089	12309037	ENSGALT00010040066	2	607	MSTRG.8976	ENSGALG00010016617	-12.288	3.19777e-09	1.04424e-07	down	yes
12290	0	chr1	+	78354552	78380556	ENSGALT00010063368	6	2783	MSTRG.2294	ENSGALG00010025981	-11.272	3.43363e-09	1.11049e-07	down	yes
25056	0	chr12	+	1909859	1912249	ENSGALT00010068443	2	2200	MSTRG.4565	ENSGALG00010028249	-11.6282	3.56334e-09	1.14353e-07	down	yes
76363	0	chr4	+	88628175	88629373	ENSGALT00010045373	3	841	MSTRG.13883	ENSGALG00010018784	11.8657	3.72508e-09	1.18791e-07	up	yes
35536	0	chr18	-	7050594	7170505	ENSGALT00010072611	7	25059	MSTRG.6650	ENSGALG00010030073	-7.97667	4.09586e-09	1.29275e-07	down	yes
45147	0	chr2	-	109201492	109230846	ENSGALT00010014367	5	3739	MSTRG.8281	ENSGALG00010006008	-10.5294	5.37117e-09	1.63261e-07	down	yes
76547	0	chr4	+	90294995	90297740	ENSGALT00010045510	3	1978	MSTRG.13913	ENSGALG00010018846	12.1991	6.09856e-09	1.82779e-07	up	yes
41815	0	chr2	+	49878984	49891966	ENSGALT00010048143	2	12770	MSTRG.7749	ENSGALG00010019940	-8.74451	8.3686e-09	2.42193e-07	down	yes
53396	0	chr24	-	2794026	2800101	ENSGALT00010063784	2	3724	ENSGALG00010026206	ENSGALG00010026206	-10.2455	8.41052e-09	2.42909e-07	down	yes
42915	0	chr2	-	66226414	66228012	ENSGALT00010029916	2	1375	ENSGALG00010012475	ENSGALG00010012475	12.387	9.99494e-09	2.81991e-07	up	yes
68148	0	chr34	+	793824	805969	ENSGALT00010063122	3	7285	MSTRG.12512	ENSGALG00010025896	-9.12147	1.01755e-08	2.86743e-07	down	yes
60378	0	chr3	-	18094260	18095517	ENSGALT00010046389	1	1258	MSTRG.11131	ENSGALG00010019191	2.63055	1.10915e-08	3.0935e-07	up	yes
52030	0	chr23	-	1178157	1179933	ENSGALT00010043299	3	708	MSTRG.9477	ENSGALG00010017912	11.4909	1.14236e-08	3.17488e-07	up	yes
29900	0	chr14	-	8997454	9004465	ENSGALT00010055287	2	6451	MSTRG.5503	ENSGALG00010022744	10.0573	1.15763e-08	3.211e-07	up	yes
46777	0	chr2	+	132228244	132246612	ENSGALT00010024231	2	2617	MSTRG.8526	ENSGALG00010010189	1.66889	1.18238e-08	3.27322e-07	up	yes
30775	0	chr15	+	719479	724465	ENSGALT00010064834	2	4888	MSTRG.5687	ENSGALG00010026722	10.3283	1.39314e-08	3.77825e-07	up	yes
79651	0	chr5	+	27840023	27850360	ENSGALT00010057777	3	7322	ENSGALG00010023708	ENSGALG00010023708	9.7473	1.39365e-08	3.77825e-07	up	yes
88492	0	chr7	+	30903734	30908077	ENSGALT00010026439	2	4238	MSTRG.16098	ENSGALG00010011035	1.55553	1.43319e-08	3.87502e-07	up	yes
34034	0	chr17	-	6210902	6228144	ENSGALT00010070344	3	3598	MSTRG.6363	ENSGALG00010029104	10.7408	1.45341e-08	3.9237e-07	up	yes
72190	0	chr4	-	29560351	29571486	ENSGALT00010023672	2	2842	MSTRG.13189	ENSGALG00010009932	1.49484	1.45919e-08	3.93781e-07	up	yes
92544	0	chr9	-	8012498	8059321	ENSGALT00010064190	8	9318	MSTRG.16878	ENSGALG00010026381	9.35757	1.47055e-08	3.96092e-07	up	yes
46535	0	chr2	+	128260797	128262864	ENSGALT00010032705	2	1635	ENSGALG00010013613	ENSGALG00010013613	10.1656	1.48829e-08	4.00259e-07	up	yes
53481	0	chr24	-	3399106	3413923	ENSGALT00010063806	2	14792	MSTRG.9733	ENSGALG00010026219	-7.82523	1.52212e-08	4.06883e-07	down	yes
79786	0	chr5	+	29286647	29359921	ENSGALT00010057883	6	16074	ENSGALG00010023739	ENSGALG00010023739	-7.69945	1.55954e-08	4.16571e-07	down	yes
53868	0	chr24	+	6152612	6158140	ENSGALT00010063694	3	3175	MSTRG.9809	ENSGALG00010026151	-9.99788	1.66272e-08	4.39976e-07	down	yes
53393	0	chr24	-	2788676	2792475	ENSGALT00010063777	2	2586	ENSGALG00010026204	ENSGALG00010026204	-10.2755	1.71606e-08	4.5223e-07	down	yes
33920	0	chr17	-	5871804	5882152	ENSGALT00010070324	4	7577	MSTRG.6340	ENSGALG00010029100	-8.64975	1.8063e-08	4.73542e-07	down	yes
12737	0	chr1	+	83291298	83326928	ENSGALT00010016130	3	725	MSTRG.2410	ENSGALG00010006772	-12.0324	1.8063e-08	4.73542e-07	down	yes
37751	0	chr19	+	9031017	9038134	ENSGALT00010072108	8	1778	MSTRG.7107	ENSGALG00010029806	-10.7288	1.88042e-08	4.90248e-07	down	yes
53390	0	chr24	-	2775810	2777914	ENSGALT00010063772	2	2031	ENSGALG00010026200	ENSGALG00010026200	-10.5441	1.89284e-08	4.9294e-07	down	yes
6045	0	Z	-	83434710	83436896	ENSGALT00010003065	2	1885	MSTRG.1197	ENSGALG00010001327	1.8831	1.95787e-08	5.06889e-07	up	yes
77578	0	chr5	-	7557663	7562624	ENSGALT00010058660	2	4349	MSTRG.14132	ENSGALG00010024067	1.10565	1.98268e-08	5.1275e-07	up	yes
9349	0	chr1	+	46302071	46380755	ENSGALT00010034136	9	5199	ENSGALG00010014187	ENSGALG00010014187	-8.39263	2.14396e-08	5.47849e-07	down	yes
3884	0	Z	+	35649274	35659461	ENSGALT00010040469	3	6544	ENSGALG00010016782	ENSGALG00010016782	9.5336	2.37102e-08	5.9809e-07	up	yes
63254	0	chr3	-	55993795	56031984	ENSGALT00010015900	4	6096	MSTRG.11607	ENSGALG00010006652	9.47644	2.39257e-08	6.03097e-07	up	yes
29185	0	chr14	-	4337995	4350627	ENSGALT00010055670	4	10593	MSTRG.5325	ENSGALG00010022878	8.8704	2.53992e-08	6.37286e-07	up	yes
17432	0	chr1	+	154638511	154724830	ENSGALT00010002358	5	1837	MSTRG.3093	ENSGALG00010001068	-10.4556	2.56069e-08	6.42041e-07	down	yes
3297	0	Z	+	27299154	27316139	ENSGALT00010031740	5	11801	MSTRG.791	ENSGALG00010013219	-7.7761	2.61702e-08	6.54079e-07	down	yes
59457	0	chr3	+	8087567	8091356	ENSGALT00010048070	2	1900	MSTRG.10948	ENSGALG00010019897	-10.38	2.61947e-08	6.54461e-07	down	yes
48619	0	chr20	-	5730683	5733248	ENSGALT00010061315	2	2331	ENSGALG00010025134	ENSGALG00010025134	2.49708	2.74978e-08	6.83637e-07	up	yes
42866	0	chr2	+	65702236	65770854	ENSGALT00010029862	4	3375	MSTRG.7923	ENSGALG00010012452	-9.52065	2.76436e-08	6.86174e-07	down	yes
77289	0	chr5	+	3254814	3265592	ENSGALT00010058438	4	4365	MSTRG.14058	ENSGALG00010024000	10.0067	2.78587e-08	6.90184e-07	up	yes
38984	0	chr2	+	9592479	9603047	ENSGALT00010067042	4	3111	MSTRG.7294	ENSGALG00010027659	11.0953	2.78827e-08	6.90536e-07	up	yes
42836	0	chr2	+	65425377	65434662	ENSGALT00010029318	2	1402	MSTRG.7917	ENSGALG00010012227	11.6309	2.84693e-08	7.01975e-07	up	yes
39633	0	chr2	+	17943610	17948138	ENSGALT00010015296	2	3896	ENSGALG00010006419	ENSGALG00010006419	-9.28737	2.86338e-08	7.05432e-07	down	yes
88533	0	chr7	+	32159466	32172515	ENSGALT00010026813	6	2936	ENSGALG00010011224	ENSGALG00010011224	-9.709	2.89652e-08	7.11615e-07	down	yes
85839	0	chr7	-	724115	796801	ENSGALT00010037228	6	3695	MSTRG.15630	ENSGALG00010015499	10.1824	3.03366e-08	7.41187e-07	up	yes
35833	0	chr18	+	9044622	9390845	ENSGALT00010072639	11	14631	ENSGALG00010030080	ENSGALG00010030080	1.47344	3.09607e-08	7.52796e-07	up	yes
27140	0	chr13	+	2615235	2700999	ENSGALT00010030569	11	21687	ENSGALG00010012764	ENSGALG00010012764	-6.74448	3.11062e-08	7.55812e-07	down	yes
92096	0	chr9	+	3985341	3996149	ENSGALT00010063575	2	1956	MSTRG.16783	ENSGALG00010026084	1.18123	3.25374e-08	7.86536e-07	up	yes
87435	0	chr7	-	18236498	18239006	ENSGALT00010064619	2	2115	MSTRG.15897	ENSGALG00010026615	-10.0466	3.41108e-08	8.20642e-07	down	yes
40366	0	chr2	-	30786990	30796924	ENSGALT00010006475	2	9248	MSTRG.7515	ENSGALG00010002795	-7.92234	3.41108e-08	8.20642e-07	down	yes
93576	0	chr9	+	17865192	17889538	ENSGALT00010045810	5	13645	MSTRG.17050	ENSGALG00010018931	-7.33038	3.465e-08	8.32765e-07	down	yes
39611	0	chr2	+	17656175	17666587	ENSGALT00010015795	2	900	MSTRG.7392	ENSGALG00010006612	-11.2635	3.499e-08	8.39795e-07	down	yes
73862	0	chr4	-	52619889	52632799	ENSGALT00010013747	3	7455	MSTRG.13493	ENSGALG00010005766	-8.18547	3.59145e-08	8.59361e-07	down	yes
21854	0	chr10	+	11859387	12009346	ENSGALT00010049836	4	1017	ENSGALG00010020644	ENSGALG00010020644	-11.0488	3.59145e-08	8.59361e-07	down	yes
12784	0	chr1	-	83336530	83355991	ENSGALT00010016758	3	1126	MSTRG.2423	ENSGALG00010007062	-10.8765	3.77134e-08	8.98454e-07	down	yes
22494	0	chr10	-	18611162	18618208	ENSGALT00010049676	1	7047	ENSGALG00010020583	ENSGALG00010020583	-8.19323	3.92361e-08	9.31591e-07	down	yes
84851	0	chr6	+	26946585	26955308	ENSGALT00010056159	3	5954	MSTRG.15442	ENSGALG00010023061	9.3182	3.95104e-08	9.36846e-07	up	yes
40655	0	chr2	+	34068729	34073258	ENSGALT00010006705	2	2289	ENSGALG00010002895	ENSGALG00010002895	10.7021	3.97476e-08	9.41837e-07	up	yes
45791	0	chr2	+	119008240	119013275	ENSGALT00010011214	2	4322	MSTRG.8373	ENSGALG00010004816	-8.89529	4.02539e-08	9.52348e-07	down	yes
47624	0	chr2	+	147969181	147978933	ENSGALT00010024507	5	7544	ENSGALG00010010273	ENSGALG00010010273	8.94765	4.07856e-08	9.64173e-07	up	yes
18959	0	chr1	-	178275297	178294301	ENSGALT00010017419	2	18762	MSTRG.3367	ENSGALG00010007296	-7.14534	4.25499e-08	9.99201e-07	down	yes
83509	0	chr6	+	13368565	13380962	ENSGALT00010057586	4	9457	MSTRG.15210	ENSGALG00010023645	9.86992	4.31407e-08	1.0114e-06	up	yes
24671	0	chr11	-	19053228	19059195	ENSGALT00010024091	3	1545	MSTRG.4492	ENSGALG00010010140	-10.4019	5.10979e-08	1.16738e-06	down	yes
38414	0	chr2	-	3119201	3131764	ENSGALT00010066789	2	4039	MSTRG.7211	ENSGALG00010027573	1.15882	5.3715e-08	1.22204e-06	up	yes
20942	0	chr10	-	2961818	2970942	ENSGALT00010061329	2	4714	MSTRG.3776	ENSGALG00010025140	9.40222	5.62991e-08	1.27631e-06	up	yes
85700	0	chr6	-	35788639	35794579	ENSGALT00010006446	3	4893	MSTRG.15595	ENSGALG00010002783	9.28037	6.06652e-08	1.36871e-06	up	yes
6852	0	chr1	-	3942116	3944075	ENSGALT00010018233	2	1780	MSTRG.1367	ENSGALG00010007656	10.7187	6.25329e-08	1.40726e-06	up	yes
73864	0	chr4	+	52619961	52646196	ENSGALT00010013722	2	21570	MSTRG.13494	ENSGALG00010005754	1.06002	6.43393e-08	1.44469e-06	up	yes
89444	0	chr8	+	5655934	5675508	ENSGALT00010035426	4	12203	MSTRG.16260	ENSGALG00010014746	7.86619	6.8984e-08	1.53776e-06	up	yes
88602	0	chr7	+	33453306	33454889	ENSGALT00010026511	2	1029	ENSGALG00010011078	ENSGALG00010011078	10.4756	6.91418e-08	1.5403e-06	up	yes
58618	0	chr28	-	4844508	4853104	ENSGALT00010069303	4	6525	ENSGALG00010028620	ENSGALG00010028620	8.75363	7.05747e-08	1.56892e-06	up	yes
90130	0	chr8	+	13655086	13658930	ENSGALT00010059165	1	3845	MSTRG.16398	ENSGALG00010024256	9.52254	7.07198e-08	1.57051e-06	up	yes
62627	0	chr3	+	48533211	48539652	ENSGALT00010016143	4	4074	ENSGALG00010006780	ENSGALG00010006780	9.42001	7.26385e-08	1.6111e-06	up	yes
12668	0	chr1	-	83177722	83188845	ENSGALT00010016691	2	5470	MSTRG.2409	ENSGALG00010007032	8.98287	7.38679e-08	1.63529e-06	up	yes
78549	0	chr5	+	16946470	17079136	ENSGALT00010065060	5	25183	MSTRG.14301	ENSGALG00010026830	7.79617	7.69538e-08	1.69882e-06	up	yes
17786	0	chr1	-	162035229	162085436	ENSGALT00010010071	2	4821	MSTRG.3123	ENSGALG00010004321	9.07465	8.27494e-08	1.81938e-06	up	yes
81488	0	chr5	+	50881781	50906177	ENSGALT00010044655	8	9313	ENSGALG00010018463	ENSGALG00010018463	-7.39243	8.66615e-08	1.89831e-06	down	yes
12180	0	chr1	+	77396287	77409911	ENSGALT00010063335	3	3478	ENSGALG00010025973	ENSGALG00010025973	9.44739	9.33284e-08	2.0306e-06	up	yes
28661	0	chr14	+	151222	156276	ENSGALT00010054967	4	406	MSTRG.5205	ENSGALG00010022584	11.6792	9.85254e-08	2.13636e-06	up	yes
62100	0	chr3	+	41163268	41170175	ENSGALT00010015904	2	1930	MSTRG.11434	ENSGALG00010006654	10.2738	9.89395e-08	2.14337e-06	up	yes
45095	0	chr2	-	107870553	107886503	ENSGALT00010014295	4	2466	MSTRG.8274	ENSGALG00010005977	1.36709	1.0735e-07	2.31071e-06	up	yes
50517	0	chr21	+	4421821	4423621	ENSGALT00010053651	2	1717	MSTRG.9162	ENSGALG00010022063	10.3476	1.09702e-07	2.35918e-06	up	yes
77287	0	chr5	+	3249240	3261093	ENSGALT00010058436	4	1357	MSTRG.14058	ENSGALG00010024000	-1.79027	1.11686e-07	2.40039e-06	down	yes
47931	0	chr2	+	149221664	149225070	ENSGALT00010023255	2	2879	ENSGALG00010009735	ENSGALG00010009735	9.8678	1.13736e-07	2.44222e-06	up	yes
47957	0	chr2	-	149247199	149248800	ENSGALT00010023305	2	1083	MSTRG.8684	ENSGALG00010009754	10.9663	1.18586e-07	2.53712e-06	up	yes
79791	0	chr5	+	29492750	29506111	ENSGALT00010057913	4	1304	MSTRG.14502	ENSGALG00010023754	10.6879	1.21719e-07	2.59865e-06	up	yes
11105	0	chr1	+	64787632	64823260	ENSGALT00010036246	10	11760	ENSGALG00010015060	ENSGALG00010015060	7.47913	1.24904e-07	2.66182e-06	up	yes
18717	0	chr1	-	175060464	175071071	ENSGALT00010017611	3	1318	MSTRG.3304	ENSGALG00010007390	10.6001	1.32607e-07	2.81495e-06	up	yes
73150	0	chr4	+	43243377	43255843	ENSGALT00010010650	3	10860	MSTRG.13372	ENSGALG00010004581	7.85613	1.37391e-07	2.90779e-06	up	yes
15698	0	chr1	+	124286005	124291726	ENSGALT00010007144	2	1993	MSTRG.2810	ENSGALG00010003070	2.16738	2.13791e-07	4.45803e-06	up	yes
18822	0	chr1	-	176220715	176222057	ENSGALT00010017637	2	1242	ENSGALG00010007402	ENSGALG00010007402	-10.2669	2.2908e-07	4.76421e-06	down	yes
74279	0	chr4	-	58804492	59181365	ENSGALT00010014185	10	3343	MSTRG.13561	ENSGALG00010005914	-1.58139	2.45882e-07	5.09565e-06	down	yes
60369	0	chr3	-	18010276	18013939	ENSGALT00010046381	1	3664	MSTRG.11128	ENSGALG00010019186	-1.2345	2.82055e-07	5.82823e-06	down	yes
62031	0	chr3	+	40427046	40432333	ENSGALT00010026004	3	2942	MSTRG.11423	ENSGALG00010010866	9.87499	2.86642e-07	5.91782e-06	up	yes
34623	0	chr17	-	9497173	9499553	ENSGALT00010070385	2	2339	MSTRG.6483	ENSGALG00010029115	10.1874	2.98778e-07	6.15221e-06	up	yes
53463	0	chr24	-	3351714	3356229	ENSGALT00010064107	3	3767	MSTRG.9732	ENSGALG00010026339	9.48043	3.02198e-07	6.21541e-06	up	yes
63606	0	chr3	+	61084461	61129771	ENSGALT00010037155	3	5082	ENSGALG00010015480	ENSGALG00010015480	8.61133	3.45159e-07	7.06203e-06	up	yes
72182	0	chr4	+	29521234	29554081	ENSGALT00010023647	3	11886	MSTRG.13190	ENSGALG00010009922	1.70799	3.54642e-07	7.24558e-06	up	yes
78186	0	chr5	+	14441965	14454760	ENSGALT00010064961	7	2677	ENSGALG00010026779	ENSGALG00010026779	-8.89599	3.91095e-07	7.95586e-06	down	yes
85590	0	chr6	-	34405255	34432575	ENSGALT00010006623	2	2844	ENSGALG00010002861	ENSGALG00010002861	3.67445	4.04104e-07	8.21577e-06	up	yes
38999	0	chr2	-	9692836	9780577	ENSGALT00010067057	6	4792	MSTRG.7300	ENSGALG00010027666	1.01134	4.36261e-07	8.8416e-06	up	yes
38959	0	chr2	-	8729548	8734223	ENSGALT00010067041	3	2089	MSTRG.7284	ENSGALG00010027658	-1.75984	4.61758e-07	9.33427e-06	down	yes
6493	0	chr1	-	556359	558414	ENSGALT00010018145	2	2027	MSTRG.1256	ENSGALG00010007620	-9.94859	4.85711e-07	9.79887e-06	down	yes
61335	0	chr3	+	30997170	31022986	ENSGALT00010025284	3	3427	MSTRG.11305	ENSGALG00010010624	-1.53525	5.02115e-07	1.0124e-05	down	yes
61751	0	chr3	+	37568853	37570662	ENSGALT00010025047	2	1686	MSTRG.11364	ENSGALG00010010484	2.00679	5.12758e-07	1.03268e-05	up	yes
13928	0	chr1	-	99772531	99788048	ENSGALT00010020520	3	1064	MSTRG.2531	ENSGALG00010008650	2.09925	5.51139e-07	1.10778e-05	up	yes
72359	0	chr4	+	31898307	32004279	ENSGALT00010020911	5	4258	ENSGALG00010008815	ENSGALG00010008815	-8.3331	7.15601e-07	1.429e-05	down	yes
10193	0	chr1	-	52232118	52247697	ENSGALT00010038051	3	9176	MSTRG.1915	ENSGALG00010015805	-7.69158	7.16466e-07	1.43032e-05	down	yes
82911	0	chr6	+	8707783	8739222	ENSGALT00010027219	6	795	MSTRG.15073	ENSGALG00010011380	-10.5235	7.38724e-07	1.47226e-05	down	yes
32348	0	chr15	+	11401399	11407036	ENSGALT00010001148	2	2039	MSTRG.5999	ENSGALG00010000553	-1.4266	7.59476e-07	1.5132e-05	down	yes
74053	0	chr4	+	55097618	55284651	ENSGALT00010013867	15	4617	MSTRG.13524	ENSGALG00010005822	11.0794	8.05986e-07	1.6027e-05	up	yes
86288	0	chr7	-	6064965	6068608	ENSGALT00010037616	2	3533	MSTRG.15695	ENSGALG00010015630	2.00346	9.46984e-07	1.8704e-05	up	yes
21893	0	chr10	+	12176566	12206362	ENSGALT00010049854	11	3551	MSTRG.3945	ENSGALG00010020650	-1.36387	1.00272e-06	1.97448e-05	down	yes
74381	0	chr4	-	60234170	60241251	ENSGALT00010013581	2	2177	MSTRG.13585	ENSGALG00010005691	1.31748	1.05498e-06	2.07508e-05	up	yes
40522	0	chr2	-	32282769	32288086	ENSGALT00010006629	2	4802	MSTRG.7546	ENSGALG00010002862	3.28138	1.07402e-06	2.11017e-05	up	yes
72168	0	chr4	+	29474888	29482007	ENSGALT00010022832	3	1214	MSTRG.13187	ENSGALG00010009580	1.86168	1.10712e-06	2.1716e-05	up	yes
81947	0	chr5	+	55271835	55335175	ENSGALT00010049213	2	1400	MSTRG.14854	ENSGALG00010020371	-10.6937	1.24146e-06	2.42367e-05	down	yes
22155	0	chr10	+	14612241	14615214	ENSGALT00010050033	2	1811	ENSGALG00010020706	ENSGALG00010020706	-9.68565	1.2789e-06	2.49332e-05	down	yes
27488	0	chr13	+	8798972	8800488	ENSGALT00010030244	2	1239	MSTRG.4984	ENSGALG00010012639	-9.50692	1.38404e-06	2.69014e-05	down	yes
77797	0	chr5	+	9536097	9591462	ENSGALT00010058723	4	750	MSTRG.14165	ENSGALG00010024088	-10.3089	1.42584e-06	2.76988e-05	down	yes
86340	0	chr7	-	6627591	6630965	ENSGALT00010037003	3	1630	ENSGALG00010015412	ENSGALG00010015412	2.23931	1.64452e-06	3.18158e-05	up	yes
13995	0	chr1	+	101824011	101827912	ENSGALT00010034025	2	3312	MSTRG.2538	ENSGALG00010014157	1.33039	1.75731e-06	3.39421e-05	up	yes
22046	0	chr10	+	13151684	13154292	ENSGALT00010049499	2	2483	ENSGALG00010020479	ENSGALG00010020479	-8.48937	2.27268e-06	4.35988e-05	down	yes
30737	0	chr15	+	515065	524796	ENSGALT00010065055	5	7577	MSTRG.5659	ENSGALG00010026829	6.01346	2.46035e-06	4.70206e-05	up	yes
43419	0	chr2	-	78237882	78250863	ENSGALT00010002117	2	9275	ENSGALG00010000971	ENSGALG00010000971	-6.62342	2.87699e-06	5.47906e-05	down	yes
80742	0	chr5	-	42459701	42486786	ENSGALT00010044248	3	2288	MSTRG.14673	ENSGALG00010018331	8.9612	2.88791e-06	5.49837e-05	up	yes
66760	0	chr3	+	108715692	108728128	ENSGALT00010027485	2	1270	MSTRG.12213	ENSGALG00010011481	9.68192	2.95224e-06	5.61784e-05	up	yes
34885	0	chr18	+	1255472	1261359	ENSGALT00010072389	2	5413	MSTRG.6530	ENSGALG00010029957	2.0694	3.12696e-06	5.93152e-05	up	yes
29421	0	chr14	+	5760736	5762903	ENSGALT00010055195	3	876	MSTRG.5381	ENSGALG00010022696	-9.9979	3.14031e-06	5.95488e-05	down	yes
70495	0	chr4	+	5247665	5310778	ENSGALT00010047563	3	2727	ENSGALG00010019702	ENSGALG00010019702	8.43634	3.19371e-06	6.05129e-05	up	yes
35794	0	chr18	-	8706408	8734110	ENSGALT00010072624	2	22770	MSTRG.6706	ENSGALG00010030076	1.34319	3.30657e-06	6.25673e-05	up	yes
72035	0	chr4	-	27462282	27470476	ENSGALT00010022775	3	2971	ENSGALG00010009553	ENSGALG00010009553	2.37808	3.64973e-06	6.88397e-05	up	yes
13171	0	chr1	+	86365095	86407065	ENSGALT00010016312	4	619	MSTRG.2431	ENSGALG00010006873	-10.6431	3.68343e-06	6.94198e-05	down	yes
24152	0	chr11	+	14462457	14467750	ENSGALT00010023730	2	4046	MSTRG.4368	ENSGALG00010009970	2.01523	3.95359e-06	7.42938e-05	up	yes
72033	0	chr4	-	27452158	27467516	ENSGALT00010022772	4	779	ENSGALG00010009553	ENSGALG00010009553	10.0014	4.19729e-06	7.8685e-05	up	yes
46832	0	chr2	-	134269528	134280972	ENSGALT00010024289	3	1324	ENSGALG00010010210	ENSGALG00010010210	1.53019	4.74518e-06	8.83473e-05	up	yes
21896	0	chr10	+	12196217	12200338	ENSGALT00010049861	2	3817	MSTRG.3945	ENSGALG00010020650	-1.52457	4.77111e-06	8.87834e-05	down	yes
11158	0	chr1	+	65613728	65624658	ENSGALT00010036356	3	1765	MSTRG.2074	ENSGALG00010015099	8.87935	5.013e-06	9.3162e-05	up	yes
39869	0	chr2	+	21440412	21446030	ENSGALT00010011854	2	1120	ENSGALG00010005032	ENSGALG00010005032	-1.03075	5.33644e-06	9.8861e-05	down	yes
88125	0	chr7	+	26054569	26056671	ENSGALT00010053794	2	1330	ENSGALG00010022118	ENSGALG00010022118	-9.47662	5.88262e-06	0.00010844	down	yes
2592	0	Z	+	17018426	17034075	ENSGALT00010037263	4	1499	MSTRG.676	ENSGALG00010015509	9.44319	6.06915e-06	0.000111704	up	yes
51185	0	chr22	+	1558065	1562332	ENSGALT00010050376	2	4236	MSTRG.9323	ENSGALG00010020830	-1.47983	6.70899e-06	0.000122809	down	yes
4202	0	Z	+	42365195	42375660	ENSGALT00010025048	3	1453	ENSGALG00010010485	ENSGALG00010010485	-9.03123	6.74296e-06	0.000123303	down	yes
62240	0	chr3	+	42588102	42590621	ENSGALT00010016432	3	2172	MSTRG.11445	ENSGALG00010006925	8.43389	6.78302e-06	0.00012394	up	yes
24139	0	chr11	-	14335634	14555342	ENSGALT00010024508	11	14240	MSTRG.4365	ENSGALG00010010276	1.07659	7.09064e-06	0.000129193	up	yes
2993	0	Z	+	22945182	22953805	ENSGALT00010031546	4	4817	ENSGALG00010013157	ENSGALG00010013157	-10.4849	7.62274e-06	0.000138531	down	yes
38309	0	chr2	+	2011836	2018649	ENSGALT00010066756	3	3563	MSTRG.7199	ENSGALG00010027560	-1.56572	8.14442e-06	0.000147368	down	yes
14954	0	chr1	+	112147317	112156641	ENSGALT00010008012	2	8895	MSTRG.2702	ENSGALG00010003448	1.04667	8.771e-06	0.00015818	up	yes
15694	0	chr1	+	124193785	124197686	ENSGALT00010007141	2	1684	MSTRG.2807	ENSGALG00010003069	1.55758	9.09734e-06	0.000163731	up	yes
75951	0	chr4	-	83564723	83577543	ENSGALT00010045802	2	12789	MSTRG.13812	ENSGALG00010018928	2.02256	9.13739e-06	0.000164368	up	yes
70505	0	chr4	+	5469892	5516307	ENSGALT00010047674	3	37962	ENSGALG00010019749	ENSGALG00010019749	1.28053	9.9941e-06	0.000178824	up	yes
43449	0	chr2	-	78797950	78809348	ENSGALT00010002096	4	6862	ENSGALG00010000959	ENSGALG00010000959	-7.28509	1.05957e-05	0.000189063	down	yes
34328	0	chr17	+	7613484	7617019	ENSGALT00010070146	2	3176	ENSGALG00010029037	ENSGALG00010029037	2.22391	1.07554e-05	0.000191767	up	yes
24402	0	chr11	-	17507205	17508952	ENSGALT00010023975	2	579	MSTRG.4421	ENSGALG00010010096	10.2471	1.10342e-05	0.000196638	up	yes
81259	0	chr5	+	48464427	48539864	ENSGALT00010044526	3	914	MSTRG.14742	ENSGALG00010018429	-1.61642	1.13538e-05	0.000202029	down	yes
26246	0	chr12	-	12309232	12315651	ENSGALT00010054681	2	3363	ENSGALG00010022477	ENSGALG00010022477	-8.03927	1.29522e-05	0.000228973	down	yes
7046	0	chr1	+	7262558	7271335	ENSGALT00010018570	3	5003	ENSGALG00010007797	ENSGALG00010007797	9.34461	1.29568e-05	0.000228997	up	yes
38983	0	chr2	-	9576266	9578597	ENSGALT00010066649	1	2332	MSTRG.7293	ENSGALG00010027515	1.13895	1.33108e-05	0.000234903	up	yes
45381	0	chr2	-	112512915	112514916	ENSGALT00010011529	2	1275	ENSGALG00010004926	ENSGALG00010004926	-9.61405	1.50372e-05	0.000263853	down	yes
39072	0	chr2	+	11287075	11290203	ENSGALT00010015043	1	3129	ENSGALG00010006305	ENSGALG00010006305	1.40948	1.52395e-05	0.000267204	up	yes
58194	0	chr28	-	3428806	3429735	ENSGALT00010069411	2	768	MSTRG.10680	ENSGALG00010028670	9.84093	1.61503e-05	0.000282544	up	yes
81003	0	chr5	+	45231742	45233441	ENSGALT00010043863	4	1193	ENSGALG00010018156	ENSGALG00010018156	2.33811	1.7019e-05	0.00029708	up	yes
68082	0	chr34	+	589582	591528	ENSGALT00010062923	2	1862	MSTRG.12492	ENSGALG00010025808	-1.12925	1.74723e-05	0.000304468	down	yes
24820	0	chr12	+	389714	399781	ENSGALT00010068542	3	935	MSTRG.4519	ENSGALG00010028315	6.24288	1.77657e-05	0.000309351	up	yes
8131	0	chr1	+	29442388	29461004	ENSGALT00010004662	2	2885	ENSGALG00010002077	ENSGALG00010002077	-1.14264	1.78179e-05	0.000310184	down	yes
55708	0	chr26	-	2626951	2631350	ENSGALT00010067334	5	1797	ENSGALG00010027790	ENSGALG00010027790	-9.29592	1.78251e-05	0.000310232	down	yes
72835	0	chr4	-	38172380	38184766	ENSGALT00010021401	3	956	MSTRG.13319	ENSGALG00010008994	9.35789	1.89047e-05	0.000328376	up	yes
48485	0	chr20	+	4216325	4233476	ENSGALT00010061249	2	1241	MSTRG.8784	ENSGALG00010025106	1.83401	1.90178e-05	0.000330179	up	yes
38961	0	chr2	+	8748134	8753186	ENSGALT00010066637	3	1919	ENSGALG00010027512	ENSGALG00010027512	-9.78503	1.95857e-05	0.000339538	down	yes
38962	0	chr2	+	8766495	8779544	ENSGALT00010067047	4	2898	ENSGALG00010027662	ENSGALG00010027662	-1.22249	2.0859e-05	0.000360287	down	yes
73858	0	chr4	-	52577072	52581152	ENSGALT00010013412	3	1843	MSTRG.13492	ENSGALG00010005608	12.2622	2.09996e-05	0.00036254	up	yes
61143	0	chr3	-	29757887	29778666	ENSGALT00010052331	3	2008	ENSGALG00010021567	ENSGALG00010021567	-8.62554	2.13707e-05	0.000368765	down	yes
22232	0	chr10	-	15383155	15419278	ENSGALT00010050099	2	2096	MSTRG.3971	ENSGALG00010020729	2.18418	2.26316e-05	0.000389005	up	yes
38893	0	chr2	+	8070311	8073704	ENSGALT00010066618	2	1516	ENSGALG00010027503	ENSGALG00010027503	1.2742	2.39793e-05	0.000410772	up	yes
29959	0	chr14	+	9839300	9841360	ENSGALT00010055318	2	1705	MSTRG.5513	ENSGALG00010022758	1.02157	2.54468e-05	0.000434124	up	yes
80811	0	chr5	+	43134068	43139638	ENSGALT00010043779	2	2837	MSTRG.14687	ENSGALG00010018120	-1.79615	2.82612e-05	0.000479781	down	yes
16134	0	chr1	+	132753918	132764936	ENSGALT00010039113	3	9799	ENSGALG00010016277	ENSGALG00010016277	2.43101	2.86897e-05	0.000486165	up	yes
7246	0	chr1	+	11619529	11644649	ENSGALT00010025086	3	3130	ENSGALG00010010516	ENSGALG00010010516	1.73516	3.04656e-05	0.000514656	up	yes
39148	0	chr2	+	12507493	12530145	ENSGALT00010015144	4	8842	ENSGALG00010006348	ENSGALG00010006348	8.53291	3.16729e-05	0.000533522	up	yes
13790	0	chr1	-	97965404	98079164	ENSGALT00010021097	3	2011	ENSGALG00010008891	ENSGALG00010008891	8.37423	3.22604e-05	0.000542901	up	yes
24833	0	chr12	+	490197	509429	ENSGALT00010068561	2	18463	MSTRG.4524	ENSGALG00010028319	1.09077	3.26945e-05	0.000549291	up	yes
55082	0	chr26	+	55529	59342	ENSGALT00010067442	3	3545	ENSGALG00010027829	ENSGALG00010027829	4.69237	3.2996e-05	0.000553831	up	yes
3798	0	Z	-	34235502	34238816	ENSGALT00010040249	2	2130	MSTRG.864	ENSGALG00010016695	1.0671	3.35822e-05	0.000563535	up	yes
92992	0	chr9	-	13296495	13310238	ENSGALT00010045573	3	2237	ENSGALG00010018863	ENSGALG00010018863	8.66156	3.38621e-05	0.000567963	up	yes
44509	0	chr2	+	99014168	99018127	ENSGALT00010004822	2	3857	ENSGALG00010002156	ENSGALG00010002156	8.93149	3.46013e-05	0.000580086	up	yes
86323	0	chr7	-	6471005	6488452	ENSGALT00010036961	4	1254	MSTRG.15705	ENSGALG00010015395	-8.75058	3.68154e-05	0.000615601	down	yes
16062	0	chr1	-	131959080	131984338	ENSGALT00010039105	7	2161	MSTRG.2869	ENSGALG00010016273	-4.72671	3.82706e-05	0.000638423	down	yes
33705	0	chr17	+	4344364	4366012	ENSGALT00010070301	3	1248	ENSGALG00010029093	ENSGALG00010029093	9.53714	4.19864e-05	0.000695979	up	yes
68797	0	chr34	-	2469466	2473176	ENSGALT00010063044	4	2882	MSTRG.12627	ENSGALG00010025867	1.18752	4.26065e-05	0.000705431	up	yes
64756	0	chr3	+	79458225	79473276	ENSGALT00010011285	3	1501	ENSGALG00010004853	ENSGALG00010004853	9.20175	4.36079e-05	0.000720325	up	yes
60384	0	chr3	-	18178304	18181261	ENSGALT00010046842	3	1561	MSTRG.11133	ENSGALG00010019369	8.99246	4.52178e-05	0.000745177	up	yes
41613	0	chr2	+	46993391	46995468	ENSGALT00010047967	1	2078	MSTRG.7716	ENSGALG00010019861	2.19472	4.53665e-05	0.00074728	up	yes
45376	0	chr2	+	112466608	112484920	ENSGALT00010011550	4	2077	ENSGALG00010004932	ENSGALG00010004932	-8.42498	4.5573e-05	0.000750507	down	yes
80437	0	chr5	-	37711082	37726498	ENSGALT00010017233	2	1061	ENSGALG00010007222	ENSGALG00010007222	4.79532	4.73156e-05	0.000777754	up	yes
75565	0	chr4	-	78316066	78319294	ENSGALT00010028256	3	1601	MSTRG.13749	ENSGALG00010011824	-3.70199	4.75167e-05	0.000780698	down	yes
90516	0	chr8	+	18398501	18416143	ENSGALT00010059275	3	2168	MSTRG.16461	ENSGALG00010024308	1.44784	4.88935e-05	0.0008022	up	yes
71862	0	chr4	+	23720902	23755687	ENSGALT00010023035	4	4926	ENSGALG00010009656	ENSGALG00010009656	2.92091	4.89174e-05	0.000802376	up	yes
33643	0	chr17	-	3266658	3271506	ENSGALT00010070286	3	359	MSTRG.6296	ENSGALG00010029087	11.2941	5.33425e-05	0.00087035	up	yes
45941	0	chr2	+	120791642	120794832	ENSGALT00010011319	4	1843	MSTRG.8401	ENSGALG00010004863	1.12313	6.04873e-05	0.000979247	up	yes
79866	0	chr5	-	30709080	30722123	ENSGALT00010016803	5	3349	MSTRG.14517	ENSGALG00010007082	-10.7909	6.28866e-05	0.00101507	down	yes
14738	0	chr1	-	110000265	110064503	ENSGALT00010034927	9	5463	MSTRG.2676	ENSGALG00010014553	-1.38042	6.34445e-05	0.0010229	down	yes
24514	0	chr11	+	18202411	18205062	ENSGALT00010023996	2	2451	ENSGALG00010010109	ENSGALG00010010109	-8.94918	6.34467e-05	0.0010229	down	yes
71518	0	chr4	+	18908085	18922955	ENSGALT00010039265	3	8115	ENSGALG00010016320	ENSGALG00010016320	1.70814	6.59453e-05	0.00106033	up	yes
59901	0	chr3	+	12803608	12809985	ENSGALT00010046642	2	1873	MSTRG.11020	ENSGALG00010019290	2.40283	6.80155e-05	0.00109188	up	yes
41240	0	chr2	-	42909765	42934984	ENSGALT00010048246	3	3160	MSTRG.7663	ENSGALG00010019984	-1.51052	6.89424e-05	0.0011065	down	yes
65321	0	chr3	-	91279384	91298361	ENSGALT00010009326	3	857	ENSGALG00010004037	ENSGALG00010004037	-9.79172	6.89804e-05	0.00110686	down	yes
17775	0	chr1	-	161510416	161515633	ENSGALT00010002509	2	4372	ENSGALG00010001108	ENSGALG00010001108	7.93819	6.94837e-05	0.00111393	up	yes
61340	0	chr3	+	31014089	31022986	ENSGALT00010025291	4	2541	MSTRG.11305	ENSGALG00010010624	-2.16842	7.12722e-05	0.00114002	down	yes
83649	0	chr6	-	15857355	15858399	ENSGALT00010056996	2	913	MSTRG.15236	ENSGALG00010023382	-10.1669	7.33654e-05	0.00117138	down	yes
28299	0	chr13	+	15469226	15470333	ENSGALT00010041731	3	876	MSTRG.5136	ENSGALG00010017308	-9.24569	7.44718e-05	0.00118797	down	yes
64980	0	chr3	-	83432024	83446287	ENSGALT00010005759	2	12408	MSTRG.11895	ENSGALG00010002503	2.12463	7.56047e-05	0.00120469	up	yes
17464	0	chr1	+	154992186	154997706	ENSGALT00010002050	1	5521	MSTRG.3091	ENSGALG00010000939	1.5636	7.5836e-05	0.0012081	up	yes
19769	0	chr1	+	191810051	191937138	ENSGALT00010022451	4	1434	MSTRG.3509	ENSGALG00010009403	-8.87425	7.80973e-05	0.00124077	down	yes
38711	0	chr2	-	5843219	5852962	ENSGALT00010066879	2	9281	MSTRG.7257	ENSGALG00010027606	-1.66348	8.0375e-05	0.00127466	down	yes
68776	0	chr34	-	2418846	2422826	ENSGALT00010063153	2	3113	ENSGALG00010025908	ENSGALG00010025908	9.64381	8.06308e-05	0.00127843	up	yes
68306	0	chr34	-	1254381	1255645	ENSGALT00010063010	2	1139	ENSGALG00010025850	ENSGALG00010025850	9.01112	8.16116e-05	0.00129341	up	yes
49464	0	chr20	-	11706882	11726566	ENSGALT00010039975	3	1148	ENSGALG00010016590	ENSGALG00010016590	8.96129	8.25626e-05	0.00130789	up	yes
48491	0	chr20	-	4480850	4485932	ENSGALT00010061258	2	1247	MSTRG.8788	ENSGALG00010025109	8.94373	8.2893e-05	0.00131283	up	yes
61331	0	chr3	-	30997128	30999592	ENSGALT00010025261	2	2334	MSTRG.11303	ENSGALG00010010616	-1.40827	8.47295e-05	0.00133952	down	yes
42285	0	chr2	-	58095044	58143823	ENSGALT00010020933	3	8269	ENSGALG00010008826	ENSGALG00010008826	6.74084	8.91558e-05	0.0014051	up	yes
1600	0	Z	-	279810	281734	ENSGALT00010030345	2	1794	MSTRG.484	ENSGALG00010012687	-13.8099	8.98129e-05	0.00141432	down	yes
43421	0	chr2	-	78238897	78250555	ENSGALT00010002121	3	7111	ENSGALG00010000971	ENSGALG00010000971	7.48325	9.57615e-05	0.00150182	up	yes
60540	0	chr3	+	21019809	21022156	ENSGALT00010051829	2	1328	MSTRG.11157	ENSGALG00010021395	-9.64204	0.000103647	0.00161655	down	yes
80526	0	chr5	-	38466023	38519520	ENSGALT00010017275	2	2021	MSTRG.14636	ENSGALG00010007238	9.15486	0.00010731	0.00166963	up	yes
39924	0	chr2	-	22166008	22219466	ENSGALT00010012140	3	1658	ENSGALG00010005155	ENSGALG00010005155	9.66782	0.000107458	0.00167157	up	yes
19734	0	chr1	-	190322892	190338049	ENSGALT00010022441	3	1944	ENSGALG00010009401	ENSGALG00010009401	-8.38379	0.000109112	0.00169506	down	yes
36977	0	chr19	-	5075023	5080688	ENSGALT00010072255	4	2475	MSTRG.6945	ENSGALG00010029880	1.47747	0.000110478	0.00171439	up	yes
65954	0	chr3	-	100869373	100922175	ENSGALT00010009854	3	1813	ENSGALG00010004218	ENSGALG00010004218	1.95012	0.000126917	0.00194685	up	yes
14138	0	chr1	+	103888818	103897295	ENSGALT00010033531	2	7974	ENSGALG00010013986	ENSGALG00010013986	6.58846	0.000127032	0.0019482	up	yes
75410	0	chr4	+	75918412	75920775	ENSGALT00010028174	2	1785	MSTRG.13728	ENSGALG00010011783	1.22467	0.000130722	0.00200175	up	yes
24154	0	chr11	+	14552117	14565505	ENSGALT00010024539	6	3109	MSTRG.4369	ENSGALG00010010286	2.2516	0.000138301	0.00211004	up	yes
39601	0	chr2	+	17589121	17590388	ENSGALT00010015288	1	1268	ENSGALG00010006414	ENSGALG00010006414	4.27626	0.000138677	0.00211486	up	yes
84930	0	chr6	-	28028968	28031002	ENSGALT00010056269	3	654	MSTRG.15458	ENSGALG00010023095	1.57116	0.000142389	0.00216587	up	yes
85342	0	chr6	+	32090244	32097654	ENSGALT00010007125	3	737	MSTRG.15529	ENSGALG00010003058	1.13607	0.00014391	0.00218759	up	yes
66983	0	chr30	+	166279	169754	ENSGALT00010009135	2	3295	MSTRG.12265	ENSGALG00010003950	-7.18239	0.00014695	0.00222997	down	yes
44092	0	chr2	-	90313666	90347193	ENSGALT00010021047	3	3108	ENSGALG00010008873	ENSGALG00010008873	-7.25405	0.00014695	0.00222997	down	yes
46539	0	chr2	-	128271824	128275912	ENSGALT00010032735	3	917	ENSGALG00010013626	ENSGALG00010013626	-8.93517	0.000158327	0.00238981	down	yes
29651	0	chr14	-	7178769	7189951	ENSGALT00010055817	4	3270	ENSGALG00010022940	ENSGALG00010022940	-8.12736	0.000160231	0.00241752	down	yes
15196	0	chr1	+	117320377	117410323	ENSGALT00010008244	3	10547	ENSGALG00010003536	ENSGALG00010003536	1.75932	0.000163507	0.00246326	up	yes
19915	0	chr1	+	193628981	193680160	ENSGALT00010008649	6	5203	MSTRG.3542	ENSGALG00010003744	-4.99624	0.000171016	0.00256764	down	yes
32461	0	chr15	+	12681979	12691916	ENSGALT00010001095	4	1629	ENSGALG00010000535	ENSGALG00010000535	1.02714	0.00017213	0.00258272	up	yes
43371	0	chr2	-	77775241	77781203	ENSGALT00010001896	3	1910	ENSGALG00010000866	ENSGALG00010000866	8.5086	0.000176991	0.00265171	up	yes
71921	0	chr4	-	24846638	24852268	ENSGALT00010023079	3	991	ENSGALG00010009669	ENSGALG00010009669	-9.71254	0.000182049	0.0027223	down	yes
44564	0	chr2	-	100426796	100431357	ENSGALT00010005191	4	2786	MSTRG.8177	ENSGALG00010002290	9.1202	0.000182681	0.00273118	up	yes
62742	0	chr3	-	49908145	49976160	ENSGALT00010017002	3	33579	MSTRG.11531	ENSGALG00010007142	-5.90776	0.000186038	0.00277491	down	yes
62953	0	chr3	+	52465288	52502000	ENSGALT00010015601	7	3425	ENSGALG00010006554	ENSGALG00010006554	7.35761	0.000214968	0.003169	up	yes
59442	0	chr3	+	7927813	7930872	ENSGALT00010048057	3	1329	ENSGALG00010019889	ENSGALG00010019889	1.78582	0.000216181	0.00318225	up	yes
2425	0	Z	+	13215482	13221114	ENSGALT00010037122	3	3237	ENSGALG00010015471	ENSGALG00010015471	7.98546	0.000220622	0.00324155	up	yes
65112	0	chr3	-	86841314	86843881	ENSGALT00010005810	2	2453	ENSGALG00010002532	ENSGALG00010002532	1.0488	0.000224967	0.00329854	up	yes
76539	0	chr4	-	90292259	90293915	ENSGALT00010044902	4	1422	MSTRG.13912	ENSGALG00010018563	2.06061	0.000228278	0.00334085	up	yes
73822	0	chr4	-	51784032	51786608	ENSGALT00010013384	2	1287	MSTRG.13479	ENSGALG00010005592	8.30478	0.000233813	0.0034162	up	yes
17876	0	chr1	-	164176709	164179140	ENSGALT00010010183	2	2232	MSTRG.3168	ENSGALG00010004360	1.3234	0.000239253	0.00348776	up	yes
63018	0	chr3	+	53398684	53400826	ENSGALT00010015722	2	921	ENSGALG00010006590	ENSGALG00010006590	1.47797	0.000257501	0.00373299	up	yes
35059	0	chr18	+	3026210	3118339	ENSGALT00010072540	4	8278	ENSGALG00010030053	ENSGALG00010030053	-5.28252	0.000276824	0.00399267	down	yes
82523	0	chr6	+	1430229	1430953	ENSGALT00010026685	2	265	MSTRG.14993	ENSGALG00010011162	-11.2915	0.000290235	0.00417249	down	yes
85554	0	chr6	+	33998109	34022719	ENSGALT00010007317	9	1554	MSTRG.15564	ENSGALG00010003138	1.38974	0.000294925	0.00423302	up	yes
83680	0	chr6	+	16280672	16317303	ENSGALT00010057024	3	2490	MSTRG.15244	ENSGALG00010023400	-1.28188	0.000297148	0.00426321	down	yes
63081	0	chr3	-	54173549	54181528	ENSGALT00010015738	2	2828	ENSGALG00010006595	ENSGALG00010006595	-7.24101	0.000298838	0.00428051	down	yes
39001	0	chr2	+	9713546	9720841	ENSGALT00010067072	3	2555	MSTRG.7301	ENSGALG00010027669	1.21513	0.000298858	0.00428051	up	yes
13927	0	chr1	-	99768427	99770456	ENSGALT00010020510	3	543	ENSGALG00010008645	ENSGALG00010008645	9.63406	0.000299425	0.00428543	up	yes
70946	0	chr4	-	12004179	12007213	ENSGALT00010038982	2	1127	MSTRG.13016	ENSGALG00010016227	-1.47372	0.000308678	0.0044045	down	yes
88611	0	chr7	+	33901112	33913947	ENSGALT00010026528	3	2215	ENSGALG00010011084	ENSGALG00010011084	1.85458	0.000313468	0.00447195	up	yes
40377	0	chr2	-	30842299	30861158	ENSGALT00010006489	5	3204	MSTRG.7518	ENSGALG00010002808	-1.91653	0.000314482	0.00448461	down	yes
80809	0	chr5	-	43103081	43133351	ENSGALT00010044283	8	4299	MSTRG.14685	ENSGALG00010018346	-7.44827	0.000323383	0.00460041	down	yes
74833	0	chr4	+	66775039	66854748	ENSGALT00010041995	8	2962	ENSGALG00010017401	ENSGALG00010017401	1.40505	0.000330508	0.00468856	up	yes
13013	0	chr1	-	84759110	84788206	ENSGALT00010016822	2	7162	MSTRG.2391	ENSGALG00010007087	1.09588	0.000332604	0.00471357	up	yes
34385	0	chr17	+	8025486	8036654	ENSGALT00010070152	2	1548	ENSGALG00010029043	ENSGALG00010029043	-1.11803	0.000333867	0.00472957	down	yes
23538	0	chr11	+	5436051	5553041	ENSGALT00010062538	4	4735	ENSGALG00010025625	ENSGALG00010025625	-4.79557	0.000338807	0.00479476	down	yes
61632	0	chr3	+	35549090	35552569	ENSGALT00010024956	3	1200	ENSGALG00010010441	ENSGALG00010010441	8.87355	0.000345481	0.00487817	up	yes
87042	0	chr7	+	14190445	14198265	ENSGALT00010064076	3	370	ENSGALG00010026327	ENSGALG00010026327	-10.4805	0.000358594	0.0050465	down	yes
52025	0	chr23	+	1079075	1185424	ENSGALT00010043690	2	3311	MSTRG.9475	ENSGALG00010018066	2.15626	0.000359819	0.00506173	up	yes
45485	0	chr2	+	114091402	114093728	ENSGALT00010010940	2	1401	ENSGALG00010004713	ENSGALG00010004713	9.39333	0.00036616	0.00513663	up	yes
77965	0	chr5	-	12235460	12236701	ENSGALT00010064844	2	1058	MSTRG.14193	ENSGALG00010026727	8.72305	0.000375213	0.00525112	up	yes
92784	0	chr9	-	10838798	10851987	ENSGALT00010045087	3	1531	MSTRG.16918	ENSGALG00010018639	-2.11174	0.000377269	0.00527881	down	yes
45885	0	chr2	-	120336507	120342957	ENSGALT00010011278	4	962	ENSGALG00010004849	ENSGALG00010004849	8.61561	0.000383899	0.00536208	up	yes
70500	0	chr4	-	5380646	5570675	ENSGALT00010047654	4	1607	ENSGALG00010019739	ENSGALG00010019739	8.78129	0.000386539	0.00539149	up	yes
88381	0	chr7	+	29255992	29263976	ENSGALT00010053336	4	1253	ENSGALG00010021942	ENSGALG00010021942	-3.92091	0.000387414	0.00540263	down	yes
3298	0	Z	+	27299164	27316640	ENSGALT00010031741	6	8442	MSTRG.791	ENSGALG00010013219	6.15049	0.00039237	0.00546529	up	yes
62198	0	chr3	-	42035697	42067306	ENSGALT00010015975	2	2141	ENSGALG00010006687	ENSGALG00010006687	-7.84189	0.000394345	0.00548632	down	yes
91244	0	chr8	+	25329307	25340983	ENSGALT00010065538	3	931	ENSGALG00010027037	ENSGALG00010027037	-8.73308	0.000413548	0.00572981	down	yes
35068	0	chr18	+	3129940	3133028	ENSGALT00010072426	2	2155	ENSGALG00010029984	ENSGALG00010029984	-7.76288	0.000418	0.00578583	down	yes
63795	0	chr3	-	64550266	64572869	ENSGALT00010037433	3	2790	ENSGALG00010015568	ENSGALG00010015568	7.44344	0.000428807	0.00592267	up	yes
45925	0	chr2	+	120661057	120676369	ENSGALT00010012046	4	1176	MSTRG.8405	ENSGALG00010005125	9.4794	0.000434201	0.00598898	up	yes
76208	0	chr4	-	86352634	86363990	ENSGALT00010046048	3	1311	ENSGALG00010019022	ENSGALG00010019022	-8.62955	0.000437201	0.00602214	down	yes
87623	0	chr7	-	20973107	20978716	ENSGALT00010053055	4	2223	MSTRG.15931	ENSGALG00010021808	-7.32088	0.000448304	0.00616427	down	yes
89514	0	chr8	+	6200565	6206360	ENSGALT00010034808	4	838	ENSGALG00010014490	ENSGALG00010014490	-9.44388	0.000463358	0.00634905	down	yes
73494	0	chr4	+	46734901	46804052	ENSGALT00010011501	6	19102	ENSGALG00010004915	ENSGALG00010004915	-2.13761	0.000465514	0.00637241	down	yes
62332	0	chr3	+	44843313	44853281	ENSGALT00010016003	3	2954	ENSGALG00010006702	ENSGALG00010006702	1.2256	0.000476092	0.00649337	up	yes
91957	0	chr9	+	2485340	2489791	ENSGALT00010063510	2	1466	MSTRG.16758	ENSGALG00010026047	-8.0605	0.00048041	0.00654466	down	yes
73815	0	chr4	+	51340274	51383277	ENSGALT00010013371	2	1503	ENSGALG00010005586	ENSGALG00010005586	9.83201	0.00048417	0.00659422	up	yes
92787	0	chr9	-	10895612	10898580	ENSGALT00010045095	2	2543	MSTRG.16919	ENSGALG00010018642	-1.19224	0.000489336	0.00665473	down	yes
84156	0	chr6	-	20734641	20740271	ENSGALT00010055940	2	5425	MSTRG.15329	ENSGALG00010022980	7.65237	0.000498686	0.00677277	up	yes
13002	0	chr1	-	84610522	84614421	ENSGALT00010016242	2	2250	MSTRG.2388	ENSGALG00010006837	1.46754	0.000507809	0.00688704	up	yes
14709	0	chr1	-	109750730	109752365	ENSGALT00010033807	2	1203	MSTRG.2664	ENSGALG00010014088	1.05536	0.000510987	0.0069252	up	yes
58905	0	chr3	+	545614	614096	ENSGALT00010047439	3	1081	ENSGALG00010019662	ENSGALG00010019662	-8.51947	0.000514731	0.00697204	down	yes
15195	0	chr1	+	117320358	117526839	ENSGALT00010008241	6	6397	ENSGALG00010003536	ENSGALG00010003536	1.46602	0.000522005	0.00705829	up	yes
19762	0	chr1	-	191761057	191764194	ENSGALT00010022180	3	1185	MSTRG.3507	ENSGALG00010009318	3.97573	0.000544508	0.00732615	up	yes
78804	0	chr5	+	20759263	20911620	ENSGALT00010057449	4	2336	ENSGALG00010023599	ENSGALG00010023599	7.40888	0.000576009	0.00771477	up	yes
42707	0	chr2	-	64021000	64027253	ENSGALT00010029724	3	2503	ENSGALG00010012408	ENSGALG00010012408	7.46611	0.000578749	0.00774413	up	yes
29400	0	chr14	-	5514866	5527382	ENSGALT00010055175	2	5060	ENSGALG00010022688	ENSGALG00010022688	-7.96093	0.000579682	0.00775368	down	yes
63334	0	chr3	+	56789379	56792029	ENSGALT00010015938	3	1142	ENSGALG00010006669	ENSGALG00010006669	-1.54565	0.000585473	0.00782227	down	yes
70315	0	chr4	-	4007392	4013472	ENSGALT00010047076	2	1371	ENSGALG00010019500	ENSGALG00010019500	-8.64135	0.000636145	0.00843396	down	yes
48492	0	chr20	+	4502447	4508286	ENSGALT00010061643	2	1719	MSTRG.8789	ENSGALG00010025258	2.94099	0.000686083	0.00902835	up	yes
64012	0	chr3	+	67071188	67078335	ENSGALT00010037687	3	589	ENSGALG00010015654	ENSGALG00010015654	9.62406	0.000700474	0.00919889	up	yes
73189	0	chr4	+	43658801	43660795	ENSGALT00010010751	1	1995	ENSGALG00010004627	ENSGALG00010004627	1.34971	0.000711789	0.00933536	up	yes
7876	0	chr1	+	24070126	24105084	ENSGALT00010004915	3	1302	ENSGALG00010002195	ENSGALG00010002195	9.45822	0.000712712	0.00934399	up	yes
73185	0	chr4	-	43617846	43632144	ENSGALT00010010716	2	1216	ENSGALG00010004615	ENSGALG00010004615	1.13898	0.000713779	0.00935451	up	yes
81743	0	chr5	+	53518602	53519293	ENSGALT00010049115	2	297	ENSGALG00010020337	ENSGALG00010020337	10.4297	0.000717738	0.00940011	up	yes
93773	0	chr9	-	20511637	20516662	ENSGALT00010003674	2	4712	ENSGALG00010001607	ENSGALG00010001607	-7.38842	0.000723294	0.00946693	down	yes
47361	0	chr2	-	142503317	142509862	ENSGALT00010023655	3	1629	MSTRG.8608	ENSGALG00010009928	1.05424	0.000728291	0.00951649	up	yes
18831	0	chr1	+	176334103	176339317	ENSGALT00010017320	2	1510	ENSGALG00010007256	ENSGALG00010007256	-7.89453	0.000777772	0.0100885	down	yes
43059	0	chr2	+	68596330	68617433	ENSGALT00010030009	4	5158	ENSGALG00010012524	ENSGALG00010012524	-6.62989	0.000778661	0.0100982	down	yes
25053	0	chr12	-	1900289	1904555	ENSGALT00010068441	2	363	MSTRG.4563	ENSGALG00010028248	1.88453	0.000792169	0.0102408	up	yes
62310	0	chr3	-	43924974	43941666	ENSGALT00010016564	5	4671	MSTRG.11457	ENSGALG00010006974	5.26262	0.000828959	0.0106489	up	yes
64256	0	chr3	+	71314447	71318007	ENSGALT00010010656	2	1909	ENSGALG00010004582	ENSGALG00010004582	8.28556	0.00085335	0.0109147	up	yes
3630	0	Z	+	31568666	31571583	ENSGALT00010040126	3	824	MSTRG.837	ENSGALG00010016645	1.00602	0.000887535	0.0113049	up	yes
7144	0	chr1	-	8682450	8742799	ENSGALT00010018597	6	1732	ENSGALG00010007807	ENSGALG00010007807	-7.84992	0.000900512	0.0114496	down	yes
11989	0	chr1	-	76405389	76420066	ENSGALT00010062837	2	1482	MSTRG.2207	ENSGALG00010025751	1.35658	0.00090538	0.0115053	up	yes
34305	0	chr17	+	7547923	7551924	ENSGALT00010070353	5	990	MSTRG.6417	ENSGALG00010029107	-1.26704	0.000962978	0.0121651	down	yes
93036	0	chr9	-	13736208	13738273	ENSGALT00010045173	4	458	MSTRG.16953	ENSGALG00010018683	1.22033	0.000964667	0.0121843	up	yes
14454	0	chr1	-	106869869	106891438	ENSGALT00010034508	4	5425	ENSGALG00010014325	ENSGALG00010014325	-1.82664	0.000976387	0.0123213	down	yes
17255	0	chr1	-	152256348	152278041	ENSGALT00010002293	4	11764	ENSGALG00010001053	ENSGALG00010001053	6.35347	0.0010017	0.012603	up	yes
23782	0	chr11	-	8276907	8285222	ENSGALT00010062767	4	1814	ENSGALG00010025717	ENSGALG00010025717	8.14439	0.00100174	0.012603	up	yes
87882	0	chr7	-	22472823	22488389	ENSGALT00010053103	4	531	MSTRG.15998	ENSGALG00010021828	9.86255	0.00100174	0.012603	up	yes
13003	0	chr1	+	84614034	84651540	ENSGALT00010016247	3	892	MSTRG.2389	ENSGALG00010006841	1.59626	0.00101072	0.0126957	up	yes
19934	0	chr1	-	193877692	193887380	ENSGALT00010008665	3	2710	MSTRG.3545	ENSGALG00010003752	8.02824	0.0010384	0.0129972	up	yes
44866	0	chr2	-	104184315	104345015	ENSGALT00010014050	8	6525	MSTRG.8226	ENSGALG00010005876	3.96398	0.00104942	0.0131235	up	yes
9756	0	chr1	-	49921206	49923530	ENSGALT00010033434	3	2108	MSTRG.1819	ENSGALG00010013946	-6.02031	0.00105079	0.0131384	down	yes
45133	0	chr2	-	108940034	108945329	ENSGALT00010013795	2	3446	ENSGALG00010005791	ENSGALG00010005791	1.97044	0.00108088	0.0134709	up	yes
50246	0	chr21	-	3011762	3012913	ENSGALT00010053436	2	1089	MSTRG.9119	ENSGALG00010021979	1.62886	0.00108114	0.0134709	up	yes
84929	0	chr6	-	28028822	28035879	ENSGALT00010056266	3	798	MSTRG.15458	ENSGALG00010023095	1.59975	0.0010812	0.0134709	up	yes
27364	0	chr13	-	7688835	7696730	ENSGALT00010030865	5	1933	ENSGALG00010012872	ENSGALG00010012872	1.80177	0.0011308	0.0140271	up	yes
60774	0	chr3	+	23906200	23962730	ENSGALT00010051629	2	1754	MSTRG.11210	ENSGALG00010021304	2.03533	0.00115633	0.0143187	up	yes
58908	0	chr3	-	550307	643533	ENSGALT00010047449	3	587	ENSGALG00010019664	ENSGALG00010019664	9.05293	0.0011666	0.0144282	up	yes
2409	0	Z	+	12944419	12950507	ENSGALT00010036714	3	1728	ENSGALG00010015247	ENSGALG00010015247	7.44104	0.00118395	0.0146248	up	yes
93038	0	chr9	+	13738281	13740604	ENSGALT00010045176	2	1876	MSTRG.16954	ENSGALG00010018686	1.43663	0.00118546	0.0146384	up	yes
75879	0	chr4	+	82708269	82719000	ENSGALT00010045694	9	1489	MSTRG.13804	ENSGALG00010018900	8.62316	0.00120303	0.0148243	up	yes
6832	0	chr1	+	3785346	3815897	ENSGALT00010018463	3	1987	MSTRG.1361	ENSGALG00010007768	-4.59184	0.00120566	0.0148515	down	yes
41621	0	chr2	+	47128926	47137168	ENSGALT00010047999	2	3405	MSTRG.7720	ENSGALG00010019870	-8.88774	0.00123131	0.0151359	down	yes
35073	0	chr18	+	3211437	3212551	ENSGALT00010072429	1	1115	MSTRG.6549	ENSGALG00010029987	1.45571	0.00127118	0.0155664	up	yes
92278	0	chr9	+	4772882	4774062	ENSGALT00010064009	2	1138	ENSGALG00010026303	ENSGALG00010026303	1.43594	0.00128364	0.0157	up	yes
46538	0	chr2	+	128268872	128270010	ENSGALT00010032714	2	1066	ENSGALG00010013622	ENSGALG00010013622	5.50972	0.00128547	0.0157169	up	yes
8097	0	chr1	-	28644327	28647425	ENSGALT00010004649	4	876	ENSGALG00010002067	ENSGALG00010002067	9.51606	0.00132708	0.0161587	up	yes
63339	0	chr3	-	56808402	56835255	ENSGALT00010015947	3	3145	ENSGALG00010006671	ENSGALG00010006671	-7.59835	0.00134345	0.0163387	down	yes
9889	0	chr1	+	50782787	50784106	ENSGALT00010037724	2	1199	ENSGALG00010015671	ENSGALG00010015671	8.86658	0.00137456	0.0166569	up	yes
42564	0	chr2	-	61866551	61868352	ENSGALT00010029180	1	1802	ENSGALG00010012165	ENSGALG00010012165	-1.31617	0.00137658	0.0166735	down	yes
55782	0	chr26	+	3135534	3138211	ENSGALT00010067350	1	2678	MSTRG.10157	ENSGALG00010027797	-1.57642	0.00141914	0.0171234	down	yes
36543	0	chr19	+	803131	806693	ENSGALT00010072137	2	1874	MSTRG.6842	ENSGALG00010029823	-5.08899	0.00143936	0.0173171	down	yes
72186	0	chr4	-	29525301	29527852	ENSGALT00010023665	2	2072	MSTRG.13189	ENSGALG00010009932	6.97694	0.00147463	0.0176783	up	yes
21945	0	chr10	-	12421643	12422663	ENSGALT00010049435	1	1021	MSTRG.3951	ENSGALG00010020451	-1.04755	0.00149692	0.0179213	down	yes
48980	0	chr20	-	9265996	9271394	ENSGALT00010061453	1	5399	ENSGALG00010025193	ENSGALG00010025193	1.54413	0.00150055	0.0179586	up	yes
43660	0	chr2	+	83193847	83257606	ENSGALT00010021300	3	8302	ENSGALG00010008964	ENSGALG00010008964	-3.97994	0.00150783	0.0180289	down	yes
61102	0	chr3	+	28925974	28974960	ENSGALT00010052312	4	9170	ENSGALG00010021560	ENSGALG00010021560	2.13105	0.00151058	0.0180512	up	yes
43995	0	chr2	+	89115758	89126397	ENSGALT00010021815	5	1837	ENSGALG00010009145	ENSGALG00010009145	1.93322	0.00154135	0.0183878	up	yes
16736	0	chr1	-	140705837	140710627	ENSGALT00010038971	2	2038	ENSGALG00010016223	ENSGALG00010016223	7.36999	0.00155743	0.0185577	up	yes
15234	0	chr1	+	118146344	118147986	ENSGALT00010007851	3	1156	MSTRG.2739	ENSGALG00010003367	-8.14575	0.0015853	0.0188486	down	yes
93547	0	chr9	+	17504956	17561183	ENSGALT00010045773	2	285	MSTRG.17042	ENSGALG00010018921	-10.374	0.00159783	0.0189816	down	yes
81741	0	chr5	+	53513870	53519872	ENSGALT00010049113	4	537	ENSGALG00010020337	ENSGALG00010020337	9.41567	0.00161485	0.019158	up	yes
79533	0	chr5	-	26806022	26813943	ENSGALT00010057315	3	2215	ENSGALG00010023540	ENSGALG00010023540	2.74308	0.00162738	0.0192969	up	yes
5615	0	Z	-	68802103	68806458	ENSGALT00010017950	2	3283	ENSGALG00010007537	ENSGALG00010007537	2.91248	0.00164632	0.0194823	up	yes
14775	0	chr1	+	110338225	110340006	ENSGALT00010033835	2	419	ENSGALG00010014098	ENSGALG00010014098	9.93602	0.00165179	0.0195307	up	yes
11438	0	chr1	+	69350547	69354740	ENSGALT00010036076	2	1969	MSTRG.2123	ENSGALG00010015001	1.7678	0.00167663	0.0197881	up	yes
44733	0	chr2	+	102380876	102412725	ENSGALT00010013988	9	3966	ENSGALG00010005857	ENSGALG00010005857	1.38039	0.00169941	0.0200168	up	yes
18048	0	chr1	-	167257294	167272492	ENSGALT00010010306	3	7453	MSTRG.3175	ENSGALG00010004414	4.17672	0.00173004	0.0203438	up	yes
17131	0	chr1	+	148693413	148695528	ENSGALT00010014689	1	2116	ENSGALG00010006165	ENSGALG00010006165	1.52186	0.00174064	0.0204616	up	yes
56030	0	chr26	-	4540634	4548611	ENSGALT00010067277	1	7978	ENSGALG00010027755	ENSGALG00010027755	-5.36935	0.00174979	0.0205521	down	yes
74257	0	chr4	+	58470149	58474318	ENSGALT00010013527	2	1884	ENSGALG00010005662	ENSGALG00010005662	7.62405	0.00180295	0.0210562	up	yes
5613	0	Z	+	68799306	68801736	ENSGALT00010018308	2	1743	ENSGALG00010007691	ENSGALG00010007691	1.92904	0.00180313	0.0210562	up	yes
10534	0	chr1	-	56570044	56582513	ENSGALT00010038150	5	4790	MSTRG.1954	ENSGALG00010015841	-1.16908	0.00185482	0.0215974	down	yes
30936	0	chr15	-	2059303	2060750	ENSGALT00010064878	2	887	ENSGALG00010026745	ENSGALG00010026745	8.36077	0.00185674	0.0216002	up	yes
18588	0	chr1	+	172838891	172856365	ENSGALT00010017565	3	1295	ENSGALG00010007377	ENSGALG00010007377	7.79736	0.00185674	0.0216002	up	yes
47313	0	chr2	+	141266106	141419809	ENSGALT00010024801	3	2802	ENSGALG00010010372	ENSGALG00010010372	6.76279	0.00185674	0.0216002	up	yes
32392	0	chr15	+	12201931	12204093	ENSGALT00010001056	2	1782	ENSGALG00010000506	ENSGALG00010000506	3.13555	0.00188243	0.0218666	up	yes
3659	0	Z	-	32004578	32007652	ENSGALT00010040176	1	3075	ENSGALG00010016666	ENSGALG00010016666	6.77641	0.00191545	0.0222211	up	yes
13169	0	chr1	-	86305696	86314481	ENSGALT00010016303	3	1807	ENSGALG00010006867	ENSGALG00010006867	-2.58947	0.00197151	0.0227929	down	yes
77354	0	chr5	+	4482817	4485139	ENSGALT00010058224	1	2323	MSTRG.14075	ENSGALG00010023898	1.04051	0.00197999	0.0228796	up	yes
77685	0	chr5	+	8618273	8652948	ENSGALT00010058348	3	1029	MSTRG.14145	ENSGALG00010023959	-1.70862	0.00201581	0.0232215	down	yes
82907	0	chr6	-	8653577	8655654	ENSGALT00010026866	2	2048	MSTRG.15072	ENSGALG00010011254	2.63683	0.00202965	0.0233649	up	yes
72978	0	chr4	-	39317503	39325085	ENSGALT00010020722	2	2838	MSTRG.13341	ENSGALG00010008737	-9.89305	0.00208254	0.0238543	down	yes
7045	0	chr1	+	7262558	7268927	ENSGALT00010018571	2	5655	ENSGALG00010007797	ENSGALG00010007797	1.2247	0.00208885	0.0239111	up	yes
33221	0	chr17	+	303483	362710	ENSGALT00010070039	3	699	ENSGALG00010028961	ENSGALG00010028961	6.17572	0.0021167	0.0241947	up	yes
46836	0	chr2	+	134300250	134309054	ENSGALT00010024322	4	497	ENSGALG00010010221	ENSGALG00010010221	1.92128	0.00214984	0.0245101	up	yes
43598	0	chr2	+	81476756	81527208	ENSGALT00010021194	3	735	ENSGALG00010008933	ENSGALG00010008933	8.90217	0.00221544	0.0251929	up	yes
47100	0	chr2	+	137871748	137878091	ENSGALT00010024563	4	2693	ENSGALG00010010294	ENSGALG00010010294	-3.27148	0.00223721	0.0253997	down	yes
72775	0	chr4	-	37443397	37447224	ENSGALT00010020509	2	2927	ENSGALG00010008644	ENSGALG00010008644	1.81224	0.00224937	0.0255214	up	yes
80443	0	chr5	-	37736708	37745409	ENSGALT00010016683	2	5885	ENSGALG00010007031	ENSGALG00010007031	1.02796	0.00227776	0.0257897	up	yes
73860	0	chr4	-	52619852	52842411	ENSGALT00010013742	10	7502	MSTRG.13493	ENSGALG00010005766	1.1906	0.00231144	0.0261208	up	yes
16983	0	chr1	+	145208347	145210757	ENSGALT00010014629	1	2411	ENSGALG00010006127	ENSGALG00010006127	7.56557	0.00234402	0.0264299	up	yes
48009	0	chr2	-	149374735	149377166	ENSGALT00010023418	3	2183	MSTRG.8706	ENSGALG00010009802	1.09797	0.00235076	0.0264848	up	yes
52645	0	chr23	+	4470502	4472709	ENSGALT00010043456	4	1294	ENSGALG00010017989	ENSGALG00010017989	-2.65342	0.00245097	0.0274433	down	yes
77267	0	chr5	-	2985601	2992130	ENSGALT00010058181	4	1335	MSTRG.14054	ENSGALG00010023875	1.16965	0.0024847	0.0277507	up	yes
35064	0	chr18	-	3102305	3158783	ENSGALT00010072537	3	3878	ENSGALG00010030052	ENSGALG00010030052	-6.08406	0.00248604	0.0277613	down	yes
92090	0	chr9	-	3887178	3903593	ENSGALT00010063953	4	2208	MSTRG.16780	ENSGALG00010026282	1.13202	0.00248938	0.0277898	up	yes
17437	0	chr1	+	154688403	154724830	ENSGALT00010002360	2	1927	MSTRG.3093	ENSGALG00010001068	1.03289	0.00249124	0.0278063	up	yes
88597	0	chr7	-	33339092	33941858	ENSGALT00010026958	16	1912	ENSGALG00010011294	ENSGALG00010011294	1.08849	0.00250731	0.0279503	up	yes
53327	0	chr24	+	1819029	1820066	ENSGALT00010063762	1	1038	MSTRG.9707	ENSGALG00010026194	1.06737	0.00254152	0.0282737	up	yes
85344	0	chr6	-	32092944	32096846	ENSGALT00010007117	3	2271	MSTRG.15528	ENSGALG00010003053	1.23422	0.00256443	0.0284882	up	yes
88586	0	chr7	-	33224675	33232861	ENSGALT00010026893	2	6975	ENSGALG00010011270	ENSGALG00010011270	6.2485	0.00258692	0.0287065	up	yes
65925	0	chr3	+	100511627	100574231	ENSGALT00010009808	2	3598	MSTRG.12042	ENSGALG00010004204	1.3003	0.00259311	0.0287707	up	yes
83597	0	chr6	-	15342294	15346701	ENSGALT00010056971	5	2301	MSTRG.15225	ENSGALG00010023373	-4.69321	0.00261632	0.0289873	down	yes
2565	0	Z	-	16693000	16701165	ENSGALT00010037231	4	1618	ENSGALG00010015501	ENSGALG00010015501	4.53079	0.00262759	0.029103	up	yes
14414	0	chr1	-	106329986	106335647	ENSGALT00010033635	2	1329	ENSGALG00010014027	ENSGALG00010014027	-9.80012	0.00280221	0.0307578	down	yes
35537	0	chr18	-	7050652	7119075	ENSGALT00010072612	4	34983	MSTRG.6650	ENSGALG00010030073	3.69741	0.00282792	0.0310018	up	yes
73186	0	chr4	-	43617846	43638475	ENSGALT00010010713	3	999	ENSGALG00010004615	ENSGALG00010004615	8.00469	0.00284597	0.0311655	up	yes
48490	0	chr20	+	4397301	4601501	ENSGALT00010061636	6	2509	MSTRG.8787	ENSGALG00010025254	1.02846	0.00288223	0.0315187	up	yes
14950	0	chr1	-	112141302	112150624	ENSGALT00010007708	3	5851	MSTRG.2701	ENSGALG00010003289	1.12563	0.00288917	0.0315605	up	yes
22341	0	chr10	+	17407598	17431620	ENSGALT00010050276	6	6320	ENSGALG00010020783	ENSGALG00010020783	1.20538	0.00290007	0.031655	up	yes
27867	0	chr13	-	12386672	12404738	ENSGALT00010041127	2	1429	ENSGALG00010017036	ENSGALG00010017036	-7.82748	0.0029291	0.0319227	down	yes
15814	0	chr1	+	126876294	126957320	ENSGALT00010007201	3	492	MSTRG.2826	ENSGALG00010003098	1.28424	0.00299761	0.0325589	up	yes
24684	0	chr11	-	19280149	19281645	ENSGALT00010024102	2	1238	MSTRG.4496	ENSGALG00010010145	2.14626	0.00305324	0.033087	up	yes
64884	0	chr3	-	81242887	81246276	ENSGALT00010005723	1	3390	ENSGALG00010002484	ENSGALG00010002484	1.13223	0.00306683	0.0332088	up	yes
20273	0	chr1	+	195389909	195402240	ENSGALT00010008763	2	2108	MSTRG.3605	ENSGALG00010003789	-1.21066	0.00308465	0.0333711	down	yes
64885	0	chr3	+	81242893	81246276	ENSGALT00010005726	1	3384	ENSGALG00010002485	ENSGALG00010002485	1.13047	0.00309354	0.0334571	up	yes
17878	0	chr1	-	164221697	164237999	ENSGALT00010010184	3	2313	MSTRG.3168	ENSGALG00010004360	1.83107	0.00311746	0.0336746	up	yes
83876	0	chr6	+	18235571	18252188	ENSGALT00010057925	3	6322	MSTRG.15283	ENSGALG00010023758	1.74196	0.00312426	0.0337223	up	yes
93787	0	chr9	+	20782520	20825016	ENSGALT00010003688	11	8360	MSTRG.17088	ENSGALG00010001614	-5.54238	0.00315673	0.0340209	down	yes
9340	0	chr1	-	46059299	46061799	ENSGALT00010033124	2	2404	ENSGALG00010013796	ENSGALG00010013796	-7.42626	0.00319572	0.0343782	down	yes
44264	0	chr2	-	94915238	94923389	ENSGALT00010004717	2	1307	ENSGALG00010002108	ENSGALG00010002108	1.33074	0.00322966	0.0347063	up	yes
15739	0	chr1	-	124953961	124955861	ENSGALT00010007171	1	1901	MSTRG.2820	ENSGALG00010003084	2.28837	0.00327089	0.0350908	up	yes
16724	0	chr1	+	140450148	140477701	ENSGALT00010039532	2	10687	ENSGALG00010016408	ENSGALG00010016408	3.55393	0.00327929	0.0351596	up	yes
88613	0	chr7	+	33947366	33951798	ENSGALT00010026532	3	418	ENSGALG00010011087	ENSGALG00010011087	2.07615	0.00332987	0.0356479	up	yes
64777	0	chr3	-	79838228	79890699	ENSGALT00010011375	5	12938	MSTRG.11849	ENSGALG00010004874	1.03688	0.0033821	0.0361194	up	yes
77827	0	chr5	+	10034166	10039641	ENSGALT00010064486	2	761	MSTRG.14174	ENSGALG00010026542	-4.60652	0.00339197	0.036203	down	yes
3838	0	Z	+	35031038	35041208	ENSGALT00010040279	2	2673	MSTRG.868	ENSGALG00010016708	-1.22927	0.00341469	0.0363961	down	yes
80037	0	chr5	-	33441890	33445356	ENSGALT00010016996	2	1681	MSTRG.14545	ENSGALG00010007139	1.51701	0.00344508	0.0366427	up	yes
62278	0	chr3	-	43682856	43706122	ENSGALT00010016502	7	7698	ENSGALG00010006950	ENSGALG00010006950	-1.0079	0.00344865	0.0366696	down	yes
85550	0	chr6	+	33987225	33992644	ENSGALT00010006593	3	1122	MSTRG.15558	ENSGALG00010002852	6.00104	0.00355511	0.0376827	up	yes
65304	0	chr3	+	90670261	90688132	ENSGALT00010006355	4	1978	ENSGALG00010002744	ENSGALG00010002744	7.41532	0.00355862	0.0377142	up	yes
38569	0	chr2	+	4331557	4338480	ENSGALT00010066835	2	6841	ENSGALG00010027591	ENSGALG00010027591	1.25805	0.00355923	0.0377151	up	yes
38866	0	chr2	+	7853139	7857236	ENSGALT00010066607	2	3052	ENSGALG00010027495	ENSGALG00010027495	1.12154	0.00359681	0.0380091	up	yes
21222	0	chr10	-	5313318	5393402	ENSGALT00010061457	5	1867	MSTRG.3785	ENSGALG00010025191	-7.64799	0.00359719	0.0380091	down	yes
43161	0	chr2	-	71078706	71512943	ENSGALT00010001841	3	394	MSTRG.7979	ENSGALG00010000831	9.67372	0.00362152	0.0382302	up	yes
85402	0	chr6	+	32462187	32474701	ENSGALT00010007200	13	7461	ENSGALG00010003094	ENSGALG00010003094	5.82951	0.00364225	0.0383958	up	yes
4150	0	Z	+	41481960	41541230	ENSGALT00010025399	4	923	ENSGALG00010010673	ENSGALG00010010673	8.04385	0.00368879	0.0388031	up	yes
63838	0	chr3	+	65140214	65144531	ENSGALT00010037557	3	1604	MSTRG.11703	ENSGALG00010015609	3.97476	0.00370755	0.0389541	up	yes
84860	0	chr6	+	27040080	27144827	ENSGALT00010056201	29	8953	MSTRG.15446	ENSGALG00010023072	1.95073	0.00381801	0.0399307	up	yes
90316	0	chr8	-	15486303	15542315	ENSGALT00010059530	10	7516	ENSGALG00010024404	ENSGALG00010024404	1.24223	0.00382378	0.0399792	up	yes
43873	0	chr2	-	86940668	86967318	ENSGALT00010021690	3	2964	ENSGALG00010009105	ENSGALG00010009105	2.78791	0.0039297	0.0409054	up	yes
28231	0	chr13	-	15064102	15085195	ENSGALT00010041658	5	1260	MSTRG.5123	ENSGALG00010017286	14.047	0.00404937	0.0419904	up	yes
90866	0	chr8	-	21182648	21184927	ENSGALT00010065357	2	1144	ENSGALG00010026952	ENSGALG00010026952	-4.46621	0.00409539	0.0423905	down	yes
47358	0	chr2	+	142482613	142486290	ENSGALT00010023626	1	3678	ENSGALG00010009911	ENSGALG00010009911	1.68147	0.00411234	0.0425498	up	yes
13279	0	chr1	-	87766780	87767941	ENSGALT00010016356	1	1162	ENSGALG00010006897	ENSGALG00010006897	-1.21199	0.00419302	0.0432895	down	yes
20032	0	chr1	+	194140386	194142296	ENSGALT00010008689	2	1665	MSTRG.3570	ENSGALG00010003763	3.45091	0.00424754	0.0437566	up	yes
86640	0	chr7	-	10315921	10397651	ENSGALT00010064297	5	2247	ENSGALG00010026442	ENSGALG00010026442	-1.6447	0.00428061	0.0440587	down	yes
84036	0	chr6	-	19667672	19703249	ENSGALT00010057868	4	1033	MSTRG.15309	ENSGALG00010023735	8.96957	0.00432547	0.0443978	up	yes
39337	0	chr2	-	14722662	14724726	ENSGALT00010015622	2	1914	MSTRG.7348	ENSGALG00010006561	-10.586	0.00436817	0.0447516	down	yes
45097	0	chr2	-	107873247	107955145	ENSGALT00010013773	2	1445	MSTRG.8275	ENSGALG00010005778	1.07774	0.00439636	0.0449948	up	yes
44570	0	chr2	+	100450672	100483142	ENSGALT00010005205	3	902	MSTRG.8179	ENSGALG00010002297	-4.40751	0.00441343	0.0451303	down	yes
71206	0	chr4	-	14767418	14797019	ENSGALT00010039102	5	15716	ENSGALG00010016272	ENSGALG00010016272	3.54597	0.00459311	0.0466909	up	yes
7373	0	chr1	-	13910920	13961953	ENSGALT00010025566	2	19500	MSTRG.1457	ENSGALG00010010720	-10.4487	0.00460214	0.0467693	down	yes
15200	0	chr1	+	117412615	117442074	ENSGALT00010008252	5	5384	ENSGALG00010003536	ENSGALG00010003536	1.47903	0.00460864	0.0468152	up	yes
63258	0	chr3	+	56014404	56050107	ENSGALT00010015892	10	12679	MSTRG.11606	ENSGALG00010006646	1.09941	0.00465452	0.0471593	up	yes
60778	0	chr3	-	23983019	23996945	ENSGALT00010051988	3	4793	MSTRG.11211	ENSGALG00010021442	1.14824	0.00466219	0.0472099	up	yes
39070	0	chr2	-	11276241	11285661	ENSGALT00010015040	2	1117	ENSGALG00010006304	ENSGALG00010006304	1.10296	0.00466839	0.0472524	up	yes
13998	0	chr1	-	101868670	101872643	ENSGALT00010033274	1	3974	ENSGALG00010013881	ENSGALG00010013881	1.44522	0.00467148	0.047277	up	yes
73344	0	chr4	-	45376268	45379151	ENSGALT00010010779	2	1118	MSTRG.13400	ENSGALG00010004642	4.0046	0.00481856	0.04855	up	yes
13831	0	chr1	-	98606785	98609217	ENSGALT00010020396	3	1883	ENSGALG00010008571	ENSGALG00010008571	2.31423	0.00485198	0.048852	up	yes
20270	0	chr1	-	195382812	195405187	ENSGALT00010008770	2	1680	MSTRG.3606	ENSGALG00010003792	-1.25209	0.00497736	0.0498846	down	yes
