# Supplementary material for: Whole-transcriptome sequencing revealed the ceRNA regulatory network of stable knockdown of the CD8A gene in chicken T lymphocytes
Source: Poult Sci. 2025 Dec 19;105(2):106318. doi: 10.1016/j.psj.2025.106318 (PMC12800364; doi:10.1016/j.psj.2025.106318)
Supplement: Supplementary file 6 [file mmc6.xlsx]

## Sheet: Sheet1
Table S6 GO analysis for DELs in the comparisons of sh-CD8A vs.NC
GO_ID	GO_Term	GO_function	GO_class	S gene number	TS gene number	B gene number	TB gene number	pvalue
GO:0007010	cytoskeleton organization	biological_process	6	14	374	67	4222	0.00179229
GO:0005200	structural constituent of cytoskeleton	molecular_function	4	12	374	58	4222	0.00408399
GO:0005882	intermediate filament	cellular_component	7	11	374	55	4222	0.00766825
GO:0051262	protein tetramerization	biological_process	8	5	374	17	4222	0.0134275
GO:0008306	associative learning	biological_process	6	3	374	7	4222	0.0184189
GO:0003193	pulmonary valve formation	biological_process	6	2	374	3	4222	0.0221037
GO:0048843	negative regulation of axon extension involved in axon guidance	biological_process	9	2	374	3	4222	0.0221037
GO:0034993	meiotic nuclear membrane microtubule tethering complex	cellular_component	8	4	374	13	4222	0.0227291
GO:0045814	negative regulation of gene expression, epigenetic	biological_process	9	4	374	15	4222	0.0376868
GO:0044387	negative regulation of protein kinase activity by regulation of protein phosphorylation	biological_process	12	2	374	4	4222	0.0416293
GO:0032357	oxidized purine DNA binding	molecular_function	9	2	374	4	4222	0.0416293
GO:0001581	detection of chemical stimulus involved in sensory perception of sour taste	biological_process	8	2	374	4	4222	0.0416293
GO:0071468	cellular response to acidic pH	biological_process	7	2	374	4	4222	0.0416293
GO:0090335	regulation of brown fat cell differentiation	biological_process	8	2	374	4	4222	0.0416293
GO:0004768	stearoyl-CoA 9-desaturase activity	molecular_function	8	2	374	4	4222	0.0416293
GO:0097039	protein linear polyubiquitination	biological_process	13	2	374	4	4222	0.0416293
GO:1990264	peptidyl-tyrosine dephosphorylation involved in inactivation of protein kinase activity	biological_process	11	2	374	4	4222	0.0416293
GO:1905042	negative regulation of epithelium regeneration	biological_process	8	2	374	4	4222	0.0416293
GO:0050915	sensory perception of sour taste	biological_process	9	2	374	4	4222	0.0416293
GO:0048273	mitogen-activated protein kinase p38 binding	molecular_function	9	2	374	4	4222	0.0416293
GO:0009415	response to water	biological_process	6	2	374	4	4222	0.0416293
GO:0031424	keratinization	biological_process	4	2	374	4	4222	0.0416293
GO:0050912	detection of chemical stimulus involved in sensory perception of taste	biological_process	7	2	374	4	4222	0.0416293
GO:0060266	negative regulation of respiratory burst involved in inflammatory response	biological_process	8	2	374	4	4222	0.0416293
GO:0071900	regulation of protein serine/threonine kinase activity	biological_process	11	2	374	4	4222	0.0416293
GO:2000348	regulation of CD40 signaling pathway	biological_process	8	2	374	4	4222	0.0416293
GO:0099173	postsynapse organization	biological_process	5	2	374	4	4222	0.0416293
GO:0033040	sour taste receptor activity	molecular_function	7	2	374	4	4222	0.0416293
GO:0045499	chemorepellent activity	molecular_function	7	2	374	4	4222	0.0416293
GO:0031063	regulation of histone deacetylation	biological_process	10	3	374	10	4222	0.0517172
GO:0043495	protein-membrane adaptor activity	molecular_function	6	3	374	10	4222	0.0517172
GO:0036302	atrioventricular canal development	biological_process	5	3	374	10	4222	0.0517172
