# Supplementary material for: Whole-transcriptome sequencing revealed the ceRNA regulatory network of stable knockdown of the CD8A gene in chicken T lymphocytes
Source: Poult Sci. 2025 Dec 19;105(2):106318. doi: 10.1016/j.psj.2025.106318 (PMC12800364; doi:10.1016/j.psj.2025.106318)
Supplement: Supplementary file 7 [file mmc7.xlsx]

## Sheet: Sheet1
Table S7 DECs in the comparisons of sh-CD8A vs.NC
Accession	log2FoldChange	regulation	pvalue	significant
circRNA4443	inf	up	0.000200494	yes
circRNA2706	-inf	down	0.000392079	yes
circRNA1523	-inf	down	0.00167589	yes
circRNA2612	2.68625	up	0.0107282	yes
circRNA1351	-inf	down	0.0149173	yes
circRNA965	-2.75599	down	0.0189114	yes
circRNA1450	-2.31925	down	0.0212845	yes
circRNA3774	inf	up	0.0281081	yes
ciRNA147	2.53758	up	0.0322715	yes
circRNA1518	-3.02861	down	0.0324673	yes
circRNA832	-3.71486	down	0.032683	yes
ciRNA145	-2.16	down	0.0339075	yes
circRNA3746	inf	up	0.0341252	yes
circRNA4544	inf	up	0.0385626	yes
circRNA757	-3.26	down	0.0386654	yes
circRNA4466	inf	up	0.038963	yes
circRNA6502	inf	up	0.0392835	yes
circRNA2672	-inf	down	0.0479458	yes
