# Supplementary material for: Whole-transcriptome sequencing revealed the ceRNA regulatory network of stable knockdown of the CD8A gene in chicken T lymphocytes
Source: Poult Sci. 2025 Dec 19;105(2):106318. doi: 10.1016/j.psj.2025.106318 (PMC12800364; doi:10.1016/j.psj.2025.106318)
Supplement: Supplementary file 8 [file mmc8.xlsx]

## Sheet: Sheet1
Table S8 GO analysis for DECs in the comparisons of sh-CD8A vs.NC
GO_ID	GO_Term	GO_function	GO_class	Genes	S gene number	TS gene number	B gene number	TB gene number	pvalue
GO:0002544	chronic inflammatory response	biological_process	7	circRNA4544(THBS1)	1	12	1	2880	0.00416667
GO:0061833	protein localization to tricellular tight junction	biological_process	7	circRNA4466(MAPK9)	1	12	1	2880	0.00416667
GO:0017046	peptide hormone binding	molecular_function	6	circRNA6502(GHR)	1	12	1	2880	0.00416667
GO:0030091	protein repair	biological_process	8	circRNA1351(MSRB3)	1	12	1	2880	0.00416667
GO:0002605	negative regulation of dendritic cell antigen processing and presentation	biological_process	8	circRNA4544(THBS1)	1	12	1	2880	0.00416667
GO:0004903	growth hormone receptor activity	molecular_function	7	circRNA6502(GHR)	1	12	1	2880	0.00416667
GO:0001953	negative regulation of cell-matrix adhesion	biological_process	8	circRNA4544(THBS1)	1	12	1	2880	0.00416667
GO:1903588	negative regulation of blood vessel endothelial cell proliferation involved in sprouting angiogenesis	biological_process	10	circRNA4544(THBS1)	1	12	1	2880	0.00416667
GO:0032026	response to magnesium ion	biological_process	7	circRNA4544(THBS1)	1	12	1	2880	0.00416667
GO:0002581	negative regulation of antigen processing and presentation of peptide or polysaccharide antigen via MHC class II	biological_process	8	circRNA4544(THBS1)	1	12	1	2880	0.00416667
GO:0070052	collagen V binding	molecular_function	6	circRNA4544(THBS1)	1	12	1	2880	0.00416667
GO:0046686	response to cadmium ion	biological_process	7	circRNA4466(MAPK9)	1	12	1	2880	0.00416667
GO:0042445	hormone metabolic process	biological_process	4	circRNA6502(GHR)	1	12	1	2880	0.00416667
GO:0010754	negative regulation of cGMP-mediated signaling	biological_process	10	circRNA4544(THBS1)	1	12	1	2880	0.00416667
GO:0016671	oxidoreductase activity, acting on a sulfur group of donors, disulfide as acceptor	molecular_function	6	circRNA1351(MSRB3)	1	12	1	2880	0.00416667
GO:0046425	regulation of receptor signaling pathway via JAK-STAT	biological_process	9	circRNA2612(DOT1L)	1	12	1	2880	0.00416667
GO:0051918	negative regulation of fibrinolysis	biological_process	9	circRNA4544(THBS1)	1	12	1	2880	0.00416667
GO:0070195	growth hormone receptor complex	cellular_component	5	circRNA6502(GHR)	1	12	1	2880	0.00416667
GO:0033743	peptide-methionine (R)-S-oxide reductase activity	molecular_function	7	circRNA1351(MSRB3)	1	12	1	2880	0.00416667
GO:0033745	L-methionine-(R)-S-oxide reductase activity	molecular_function	7	circRNA1351(MSRB3)	1	12	1	2880	0.00416667
GO:0061457	mesonephric cell migration involved in male gonad development	biological_process	7	ciRNA147(PIK3C2A)	1	12	1	2880	0.00416667
GO:0035004	phosphatidylinositol 3-kinase activity	molecular_function	7	ciRNA147(PIK3C2A)	1	12	1	2880	0.00416667
GO:0008017	microtubule binding	molecular_function	7	circRNA1450(KIF1B);circRNA3746(HDGFL3)	2	12	31	2880	0.00692147
GO:0009897	external side of plasma membrane	cellular_component	5	circRNA4544(THBS1);circRNA6502(GHR)	2	12	32	2880	0.00736581
GO:0010744	positive regulation of macrophage derived foam cell differentiation	biological_process	8	circRNA4466(MAPK9)	1	12	2	2880	0.00831741
GO:0010748	negative regulation of long-chain fatty acid import across plasma membrane	biological_process	11	circRNA4544(THBS1)	1	12	2	2880	0.00831741
GO:0070051	fibrinogen binding	molecular_function	5	circRNA4544(THBS1)	1	12	2	2880	0.00831741
GO:0050921	positive regulation of chemotaxis	biological_process	8	circRNA4544(THBS1)	1	12	2	2880	0.00831741
GO:0005577	fibrinogen complex	cellular_component	4	circRNA4544(THBS1)	1	12	2	2880	0.00831741
GO:1901485	positive regulation of transcription factor catabolic process	biological_process	13	circRNA4466(MAPK9)	1	12	2	2880	0.00831741
GO:0004705	JUN kinase activity	molecular_function	11	circRNA4466(MAPK9)	1	12	2	2880	0.00831741
GO:0035005	1-phosphatidylinositol-4-phosphate 3-kinase activity	molecular_function	8	ciRNA147(PIK3C2A)	1	12	2	2880	0.00831741
GO:0010757	negative regulation of plasminogen activation	biological_process	11	circRNA4544(THBS1)	1	12	2	2880	0.00831741
GO:0050436	microfibril binding	molecular_function	4	circRNA757(LTBP1)	1	12	2	2880	0.00831741
GO:0010751	negative regulation of nitric oxide mediated signal transduction	biological_process	10	circRNA4544(THBS1)	1	12	2	2880	0.00831741
GO:2001027	negative regulation of endothelial cell chemotaxis	biological_process	11	circRNA4544(THBS1)	1	12	2	2880	0.00831741
GO:0043652	engulfment of apoptotic cell	biological_process	9	circRNA4544(THBS1)	1	12	2	2880	0.00831741
GO:0071803	positive regulation of podosome assembly	biological_process	8	circRNA4466(MAPK9)	1	12	2	2880	0.00831741
GO:0060396	growth hormone receptor signaling pathway	biological_process	8	circRNA6502(GHR)	1	12	2	2880	0.00831741
GO:0040037	negative regulation of fibroblast growth factor receptor signaling pathway	biological_process	9	circRNA4544(THBS1)	1	12	2	2880	0.00831741
GO:0009409	response to cold	biological_process	5	circRNA965(ZNF516)	1	12	2	2880	0.00831741
GO:0030169	low-density lipoprotein particle binding	molecular_function	7	circRNA4544(THBS1)	1	12	2	2880	0.00831741
GO:0034729	histone H3-K79 methylation	biological_process	13	circRNA2612(DOT1L)	1	12	2	2880	0.00831741
GO:0031012	extracellular matrix	cellular_component	4	circRNA4544(THBS1);circRNA757(LTBP1)	2	12	39	2880	0.0108272
GO:0042054	histone methyltransferase activity	molecular_function	8	circRNA2612(DOT1L)	1	12	3	2880	0.0124523
GO:0035583	sequestering of TGFbeta in extracellular matrix	biological_process	11	circRNA757(LTBP1)	1	12	3	2880	0.0124523
GO:0018149	peptide cross-linking	biological_process	9	circRNA4544(THBS1)	1	12	3	2880	0.0124523
GO:0030705	cytoskeleton-dependent intracellular transport	biological_process	7	circRNA1450(KIF1B)	1	12	3	2880	0.0124523
GO:1901388	regulation of transforming growth factor beta activation	biological_process	8	circRNA757(LTBP1)	1	12	3	2880	0.0124523
GO:0052742	phosphatidylinositol kinase activity	molecular_function	7	ciRNA147(PIK3C2A)	1	12	3	2880	0.0124523
GO:0043236	laminin binding	molecular_function	5	circRNA4544(THBS1)	1	12	3	2880	0.0124523
GO:0031091	platelet alpha granule	cellular_component	9	circRNA4544(THBS1)	1	12	3	2880	0.0124523
GO:1903671	negative regulation of sprouting angiogenesis	biological_process	9	circRNA4544(THBS1)	1	12	3	2880	0.0124523
GO:1901981	phosphatidylinositol phosphate binding	molecular_function	7	circRNA3774(DENND1A)	1	12	3	2880	0.0124523
GO:0032695	negative regulation of interleukin-12 production	biological_process	8	circRNA4544(THBS1)	1	12	3	2880	0.0124523
GO:0005942	phosphatidylinositol 3-kinase complex	cellular_component	7	ciRNA147(PIK3C2A)	1	12	3	2880	0.0124523
GO:2000677	regulation of transcription regulatory region DNA binding	biological_process	7	circRNA2612(DOT1L)	1	12	3	2880	0.0124523
GO:0043032	positive regulation of macrophage activation	biological_process	8	circRNA4544(THBS1)	1	12	3	2880	0.0124523
GO:1902043	positive regulation of extrinsic apoptotic signaling pathway via death domain receptors	biological_process	11	circRNA4544(THBS1)	1	12	3	2880	0.0124523
GO:0030665	clathrin-coated vesicle membrane	cellular_component	8	circRNA3774(DENND1A)	1	12	3	2880	0.0124523
GO:0008574	plus-end-directed microtubule motor activity	molecular_function	12	circRNA1450(KIF1B)	1	12	3	2880	0.0124523
GO:0004896	cytokine receptor activity	molecular_function	6	circRNA6502(GHR)	1	12	4	2880	0.0165714
GO:0001527	microfibril	cellular_component	5	circRNA757(LTBP1)	1	12	4	2880	0.0165714
GO:0030194	positive regulation of blood coagulation	biological_process	8	circRNA4544(THBS1)	1	12	4	2880	0.0165714
GO:0046427	positive regulation of receptor signaling pathway via JAK-STAT	biological_process	10	circRNA6502(GHR)	1	12	4	2880	0.0165714
GO:2000353	positive regulation of endothelial cell apoptotic process	biological_process	11	circRNA4544(THBS1)	1	12	4	2880	0.0165714
GO:0019955	cytokine binding	molecular_function	5	circRNA6502(GHR)	1	12	4	2880	0.0165714
GO:0043537	negative regulation of blood vessel endothelial cell migration	biological_process	11	circRNA4544(THBS1)	1	12	4	2880	0.0165714
GO:0050873	brown fat cell differentiation	biological_process	7	circRNA965(ZNF516)	1	12	4	2880	0.0165714
GO:0001968	fibronectin binding	molecular_function	5	circRNA4544(THBS1)	1	12	4	2880	0.0165714
GO:0032870	cellular response to hormone stimulus	biological_process	6	circRNA6502(GHR)	1	12	4	2880	0.0165714
GO:0016303	1-phosphatidylinositol-3-kinase activity	molecular_function	8	ciRNA147(PIK3C2A)	1	12	4	2880	0.0165714
GO:0003777	microtubule motor activity	molecular_function	10	circRNA1450(KIF1B)	1	12	4	2880	0.0165714
GO:0030425	dendrite	cellular_component	6	circRNA1450(KIF1B);circRNA3774(DENND1A)	2	12	49	2880	0.0167899
GO:0048009	insulin-like growth factor receptor signaling pathway	biological_process	8	circRNA6502(GHR)	1	12	5	2880	0.0206747
GO:0007026	negative regulation of microtubule depolymerization	biological_process	10	circRNA3746(HDGFL3)	1	12	5	2880	0.0206747
GO:0090051	negative regulation of cell migration involved in sprouting angiogenesis	biological_process	12	circRNA4544(THBS1)	1	12	5	2880	0.0206747
GO:0046785	microtubule polymerization	biological_process	9	circRNA3746(HDGFL3)	1	12	5	2880	0.0206747
GO:0010763	positive regulation of fibroblast migration	biological_process	9	circRNA4544(THBS1)	1	12	5	2880	0.0206747
GO:0016477	cell migration	biological_process	6	circRNA4544(THBS1);ciRNA147(PIK3C2A)	2	12	59	2880	0.0238693
GO:0009749	response to glucose	biological_process	9	circRNA4544(THBS1)	1	12	6	2880	0.0247623
GO:0036092	phosphatidylinositol-3-phosphate biosynthetic process	biological_process	11	ciRNA147(PIK3C2A)	1	12	6	2880	0.0247623
GO:0050431	transforming growth factor beta binding	molecular_function	6	circRNA757(LTBP1)	1	12	6	2880	0.0247623
GO:0010596	negative regulation of endothelial cell migration	biological_process	10	circRNA4544(THBS1)	1	12	6	2880	0.0247623
GO:0048661	positive regulation of smooth muscle cell proliferation	biological_process	8	circRNA4544(THBS1)	1	12	6	2880	0.0247623
GO:0001937	negative regulation of endothelial cell proliferation	biological_process	9	circRNA4544(THBS1)	1	12	6	2880	0.0247623
GO:0002040	sprouting angiogenesis	biological_process	6	circRNA4544(THBS1)	1	12	6	2880	0.0247623
GO:0004707	MAP kinase activity	molecular_function	9	circRNA4466(MAPK9)	1	12	6	2880	0.0247623
GO:0009792	embryo development ending in birth or egg hatching	biological_process	6	circRNA4466(MAPK9)	1	12	6	2880	0.0247623
GO:2000379	positive regulation of reactive oxygen species metabolic process	biological_process	8	circRNA4544(THBS1)	1	12	6	2880	0.0247623
GO:0008219	cell death	biological_process	4	circRNA2706(SUSD6)	1	12	6	2880	0.0247623
GO:0040018	positive regulation of multicellular organism growth	biological_process	8	circRNA6502(GHR)	1	12	7	2880	0.0288343
GO:0071276	cellular response to cadmium ion	biological_process	8	circRNA4466(MAPK9)	1	12	7	2880	0.0288343
GO:0005871	kinesin complex	cellular_component	5	circRNA1450(KIF1B)	1	12	7	2880	0.0288343
GO:0016310	phosphorylation	biological_process	7	circRNA4466(MAPK9);ciRNA147(PIK3C2A)	2	12	66	2880	0.0294431
GO:0016301	kinase activity	molecular_function	6	circRNA4466(MAPK9);ciRNA147(PIK3C2A)	2	12	67	2880	0.0302789
GO:0009986	cell surface	cellular_component	4	circRNA4544(THBS1);circRNA6502(GHR)	2	12	69	2880	0.0319794
GO:0015631	tubulin binding	molecular_function	6	circRNA3746(HDGFL3)	1	12	8	2880	0.0328907
GO:0043154	negative regulation of cysteine-type endopeptidase activity involved in apoptotic process	biological_process	10	circRNA4544(THBS1)	1	12	8	2880	0.0328907
GO:0019838	growth factor binding	molecular_function	5	circRNA6502(GHR)	1	12	8	2880	0.0328907
GO:0030141	secretory granule	cellular_component	8	circRNA4544(THBS1)	1	12	8	2880	0.0328907
GO:0007018	microtubule-based movement	biological_process	5	circRNA1450(KIF1B)	1	12	8	2880	0.0328907
GO:0008284	positive regulation of cell population proliferation	biological_process	7	circRNA2612(DOT1L);circRNA4544(THBS1)	2	12	72	2880	0.0346012
GO:0043231	intracellular membrane-bounded organelle	cellular_component	5	circRNA2612(DOT1L);circRNA3774(DENND1A);ciRNA147(PIK3C2A)	3	12	180	2880	0.0347453
GO:0032760	positive regulation of tumor necrosis factor production	biological_process	9	circRNA4544(THBS1)	1	12	9	2880	0.0369315
GO:0042327	positive regulation of phosphorylation	biological_process	10	circRNA4544(THBS1)	1	12	9	2880	0.0369315
GO:0006955	immune response	biological_process	4	circRNA4544(THBS1)	1	12	9	2880	0.0369315
GO:0018024	histone-lysine N-methyltransferase activity	molecular_function	9	circRNA2612(DOT1L)	1	12	9	2880	0.0369315
GO:0014065	phosphatidylinositol 3-kinase signaling	biological_process	8	ciRNA147(PIK3C2A)	1	12	9	2880	0.0369315
GO:0051592	response to calcium ion	biological_process	7	circRNA4544(THBS1)	1	12	9	2880	0.0369315
GO:0017134	fibroblast growth factor binding	molecular_function	6	circRNA4544(THBS1)	1	12	9	2880	0.0369315
GO:0048488	synaptic vesicle endocytosis	biological_process	9	circRNA3774(DENND1A)	1	12	9	2880	0.0369315
GO:0043536	positive regulation of blood vessel endothelial cell migration	biological_process	11	circRNA4544(THBS1)	1	12	10	2880	0.0409569
GO:0001786	phosphatidylserine binding	molecular_function	6	circRNA4544(THBS1)	1	12	10	2880	0.0409569
GO:2001235	positive regulation of apoptotic signaling pathway	biological_process	9	circRNA4466(MAPK9)	1	12	10	2880	0.0409569
GO:0005615	extracellular space	cellular_component	4	circRNA4544(THBS1);circRNA6502(GHR)	2	12	82	2880	0.0439298
GO:0097190	apoptotic signaling pathway	biological_process	5	circRNA4466(MAPK9)	1	12	11	2880	0.0449668
GO:0048015	phosphatidylinositol-mediated signaling	biological_process	7	ciRNA147(PIK3C2A)	1	12	11	2880	0.0449668
GO:0032266	phosphatidylinositol-3-phosphate binding	molecular_function	8	circRNA3774(DENND1A)	1	12	11	2880	0.0449668
GO:0030511	positive regulation of transforming growth factor beta receptor signaling pathway	biological_process	10	circRNA4544(THBS1)	1	12	11	2880	0.0449668
GO:0034614	cellular response to reactive oxygen species	biological_process	7	circRNA4466(MAPK9)	1	12	11	2880	0.0449668
GO:0060612	adipose tissue development	biological_process	7	circRNA965(ZNF516)	1	12	11	2880	0.0449668
GO:0048511	rhythmic process	biological_process	3	circRNA4466(MAPK9)	1	12	11	2880	0.0449668
GO:0046854	phosphatidylinositol phosphate biosynthetic process	biological_process	10	ciRNA147(PIK3C2A)	1	12	12	2880	0.0489614
GO:0050731	positive regulation of peptidyl-tyrosine phosphorylation	biological_process	11	circRNA6502(GHR)	1	12	12	2880	0.0489614
GO:0043406	positive regulation of MAP kinase activity	biological_process	12	circRNA4544(THBS1)	1	12	12	2880	0.0489614
GO:0007254	JNK cascade	biological_process	13	circRNA4466(MAPK9)	1	12	13	2880	0.0529406
GO:0019221	cytokine-mediated signaling pathway	biological_process	6	circRNA6502(GHR)	1	12	13	2880	0.0529406
GO:0032456	endocytic recycling	biological_process	8	circRNA3774(DENND1A)	1	12	13	2880	0.0529406
