# Supplementary material for: Whole-transcriptome sequencing revealed the ceRNA regulatory network of stable knockdown of the CD8A gene in chicken T lymphocytes
Source: Poult Sci. 2025 Dec 19;105(2):106318. doi: 10.1016/j.psj.2025.106318 (PMC12800364; doi:10.1016/j.psj.2025.106318)
Supplement: Supplementary file 9 [file mmc9.xlsx]

## Sheet: Sheet1
Table S9 KEGG analysis for DECs in the comparisons of sh-CD8A vs.NC
pathway_id	pathway_name	Genes	S gene number	TS gene number	B gene number	TB gene number	pvalue
ko04350	TGF-beta signaling pathway	circRNA4544(THBS1);circRNA757(LTBP1)	2	6	24	1249	0.00506673
ko05132	Salmonella infection	circRNA4466(MAPK9);ciRNA147(PIK3C2A)	2	6	78	1249	0.0490192
ko04510	Focal adhesion	circRNA4466(MAPK9);circRNA4544(THBS1)	2	6	79	1249	0.0501822
