# Supplementary material for: Whole-transcriptome sequencing revealed the ceRNA regulatory network of stable knockdown of the CD8A gene in chicken T lymphocytes
Source: Poult Sci. 2025 Dec 19;105(2):106318. doi: 10.1016/j.psj.2025.106318 (PMC12800364; doi:10.1016/j.psj.2025.106318)
Supplement: Supplementary file 10 [file mmc10.xlsx]

## Sheet: Sheet1
Table S10 DEMs in the comparisons of sh-CD8A vs.NC
Index	miR_name	miR_seq	up/down	fold_change(SH(mean)/NC(mean))	log2(fold_change)	pvalue(t_test)
6	PC-3p-9745_89	CGGCCCGCCGCGGCCCTCACGCCA	down	0.0551407	-4.18074	0.000994192
60	PC-5p-7675_127	GTGAGGCGGCGGTCGGGACGCG	down	0.203934	-2.29382	0.0143293
1	hsa-miR-4454_L-3R+1	TCCGAGTCACGGCACCAT	down	0.232541	-2.10445	1.07988e-05
101	chi-miR-144-3p_R+2	TACAGTATAGATGATGTACTC	down	0.329253	-1.60273	0.0455762
99	mmu-miR-6238_L-2R-2_1ss12TC	ATTAGTCAGCGGAGGAAA	down	0.340493	-1.5543	0.043695
34	efu-mir-9226-p3_1ss17GA	TCCCTGTTCGGGCGCCAAA	down	0.441944	-1.17806	0.00535865
91	mdo-miR-352-3p_1ss11TC	ATCTCAGGTTCGTCAGCCCATG	down	0.471731	-1.08396	0.0321241
28	hsa-mir-4454-p5	ATCCGAGTCACGGCACCA	down	0.47284	-1.08058	0.00490438
29	hsa-miR-4454_L-2	ATCCGAGTCACGGCACCA	down	0.47284	-1.08058	0.00490438
103	PC-3p-6345_166	TAACAGTCTACAGTCATGGCTAC	down	0.494481	-1.01601	0.047245
94	PC-3p-4860_246	CGGCCGGTCGCCGCGGGCAAC	down	0.499511	-1.00141	0.0385933
51	PC-3p-3119_472	TTAGAGGACAATGGCCAATACT	down	0.513851	-0.960577	0.0109819
50	PC-3p-5511_205	CAGGAACAACTGAAGTGAATT	down	0.578283	-0.790153	0.0101625
40	hsa-miR-1306-3p_L+3R+1	TGGACGTTGGCTCTGGTGGTGA	down	0.583217	-0.777894	0.00639289
93	hsa-miR-1306-5p	CCACCTCCCCTGCAAACGTCCA	down	0.591588	-0.757335	0.0339288
2	PC-3p-548_8064	CTACTCGGTGAGTAAGGATAGC	down	0.621957	-0.685113	0.000285942
107	hsa-miR-18b-3p_L+3R-3_1ss16CT	TACTGCCCTAAATGCTCCTTCT	down	0.658797	-0.602093	0.0498692
73	hsa-miR-7977_1ss6AG	TTCCCGGCCAACGCACCA	down	0.691405	-0.532397	0.0223832
4	hsa-miR-107	AGCAGCATTGTACAGGGCTATCA	down	0.691543	-0.532109	0.00030881
12	mdo-miR-143-5p_L+1	GGTGCAGTGCTGCATCTCTGG	down	0.698961	-0.516717	0.00197594
95	PC-3p-6486_161	GATGGGATGAAGGGTCCTCTGG	down	0.700843	-0.512836	0.040684
48	mmu-mir-3968-p5_1ss11AT	ATCCCACTCCTGACACCAT	down	0.702447	-0.50954	0.00953443
49	mmu-mir-3968-p3_1ss11AT	ATCCCACTCCTGACACCAT	down	0.702447	-0.50954	0.00953443
105	PC-5p-4185_303	TGCACGGCTGCAGCCTCCTCACC	down	0.70575	-0.502771	0.0484756
18	hsa-miR-301a-5p	GCTCTGACTTTATTGCACTACT	down	0.719404	-0.475125	0.00286872
77	hsa-miR-181b-2-3p_R+2	CTCACTGATCAATGAATGCAAA	down	0.73006	-0.453912	0.0231707
44	hsa-miR-18a-5p	TAAGGTGCATCTAGTGCAGATAG	down	0.746797	-0.421212	0.00787785
104	mmu-miR-145a-3p_L+2R-2	GGATTCCTGGAAATACTGTTCT	down	0.769295	-0.37839	0.0483215
80	hsa-miR-33a-5p_R-1	GTGCATTGTAGTTGCATTGC	down	0.76961	-0.3778	0.0254617
25	hsa-miR-425-5p_R+2_1ss20TC	AATGACACGATCACTCCCGCTGAGC	down	0.770621	-0.375907	0.0038957
74	hsa-miR-18b-5p	TAAGGTGCATCTAGTGCAGTTAG	down	0.77444	-0.368774	0.0225921
7	hsa-miR-103a-3p	AGCAGCATTGTACAGGGCTATGA	down	0.77804	-0.362085	0.00123916
54	hsa-miR-455-3p_L+2	ATGCAGTCCATGGGCATATACAC	down	0.795912	-0.329319	0.0118724
35	hsa-miR-301a-3p_1ss11GA	CAGTGCAATAATATTGTCAAAGC	down	0.797548	-0.326357	0.00543039
20	hsa-miR-140-5p	CAGTGGTTTTACCCTATGGTAG	down	0.809176	-0.305474	0.00299197
79	eca-miR-143_R+1	TGAGATGAAGCACTGTAGCTCT	down	0.809879	-0.304222	0.0253257
23	hsa-miR-128-3p	TCACAGTGAACCGGTCTCTTT	down	0.813519	-0.297752	0.00376458
69	hsa-miR-212-5p	ACCTTGGCTCTAGACTGCTTACT	down	0.820399	-0.285602	0.0214662
46	mmu-miR-145a-5p	GTCCAGTTTTCCCAGGAATCCCT	down	0.831332	-0.266504	0.00856861
64	PC-5p-565_7593	ATGCAGAAGTGCACGGAAACAGCT	down	0.837635	-0.255606	0.0161316
15	PC-5p-410_13884	CTGAGGTAGTAGATTGAATAGTT	down	0.853681	-0.228231	0.0026391
89	eca-miR-365	TAATGCCCCTAAAAATCCTTAT	down	0.856305	-0.223803	0.0319273
90	hsa-miR-365a-3p	TAATGCCCCTAAAAATCCTTAT	down	0.856305	-0.223803	0.0319273
81	hsa-miR-106a-5p	AAAAGTGCTTACAGTGCAGGTAG	down	0.861482	-0.215107	0.0257076
31	hsa-miR-17-3p_L-1R+1	CTGCAGTGAAGGCACTTGTAGC	down	0.866354	-0.206972	0.00496816
21	hsa-miR-24-3p_R+1	TGGCTCAGTTCAGCAGGAACAGT	down	0.867345	-0.205323	0.0036613
22	oga-miR-24_1ss23GT	TGGCTCAGTTCAGCAGGAACAGT	down	0.867345	-0.205323	0.0036613
36	hsa-miR-20b-5p	CAAAGTGCTCATAGTGCAGGTAG	down	0.882004	-0.181143	0.00556944
86	mmu-miR-23b-3p_R+2	ATCACATTGCCAGGGATTACCAC	down	0.883472	-0.178743	0.0300994
75	hsa-miR-17-5p	CAAAGTGCTTACAGTGCAGGTAG	down	0.897229	-0.156451	0.0226999
68	hsa-miR-454-3p_R+2	TAGTGCAATATTGCTTATAGGGTCT	down	0.899064	-0.153504	0.0212329
43	hsa-miR-455-5p_1ss9TC	TATGTGCCCTTGGACTACATCG	down	0.920344	-0.119756	0.00785502
106	hsa-miR-363-3p	AATTGCACGGTATCCATCTGTA	down	0.942245	-0.0858257	0.0492513
67	hsa-miR-10a-3p_R-1	CAAATTCGTATCTAGGGGAAT	down	0.949709	-0.0744432	0.0211737
72	hsa-miR-30a-3p	CTTTCAGTCGGATGTTTGCAGC	up	1.06692	0.0934515	0.0220782
88	hsa-miR-99a-5p	AACCCGTAGATCCGATCTTGTG	up	1.06965	0.0971434	0.0314033
83	mdo-miR-30e-5p_R+2	TGTAAACATCCCCGACTGGAAGCT	up	1.09149	0.126305	0.0273099
92	hsa-miR-10a-5p_R-1	TACCCTGTAGATCCGAATTTGT	up	1.1047	0.143649	0.0325803
41	hsa-let-7c-5p	TGAGGTAGTAGGTTGTATGGTT	up	1.11417	0.155966	0.00652004
65	hsa-let-7b-5p	TGAGGTAGTAGGTTGTGTGGTT	up	1.15983	0.213917	0.0181155
87	hsa-miR-125b-2-3p_L-2R+2	ACAAGTCAGGCTCTTGGGACCT	up	1.16607	0.221657	0.0307061
63	bta-miR-183	TATGGCACTGGTAGAATTCACTG	up	1.16667	0.222402	0.0159517
55	hsa-miR-30e-3p	CTTTCAGTCGGATGTTTACAGC	up	1.17689	0.234985	0.0125424
33	mmu-miR-181a-1-3p	ACCATCGACCGTTGATTGTACC	up	1.18006	0.238863	0.00521376
45	hsa-miR-10b-5p_R-1	TACCCTGTAGAACCGAATTTGT	up	1.1805	0.239392	0.00812148
85	PC-3p-595_6889	GTCCATGGTATTCAGTTCTCTA	up	1.19201	0.2534	0.0295335
37	hsa-miR-30a-5p_R+2	TGTAAACATCCTCGACTGGAAGCT	up	1.20942	0.274319	0.00597107
53	hsa-miR-30c-2-3p	CTGGGAGAAGGCTGTTTACTCT	up	1.21949	0.286274	0.0118024
16	hsa-miR-30e-5p_R+2	TGTAAACATCCTTGACTGGAAGCT	up	1.22641	0.294445	0.00265857
24	PC-3p-865_3810	TGGGAGAGGATTGTTTACGCCT	up	1.2287	0.297135	0.0038715
71	mmu-miR-181b-1-3p	CTCACTGAACAATGAATGCAA	up	1.23983	0.310137	0.0216976
76	eca-miR-182_R-1	TTTGGCAATGGTAGAACTCACACT	up	1.25758	0.330647	0.0228813
97	hsa-miR-204-5p	TTCCCTTTGTCATCCTATGCCT	up	1.27181	0.346881	0.0432047
98	mdo-miR-204	TTCCCTTTGTCATCCTATGCCT	up	1.27181	0.346881	0.0432047
11	hsa-let-7f-5p_R+1	TGAGGTAGTAGATTGTATAGTTT	up	1.28252	0.358976	0.00157756
5	PC-3p-1126_2399	TGCCCTATGGATTCAGTTCTGCA	up	1.28316	0.359703	0.000462847
9	mmu-miR-92a-3p_R+1	TATTGCACTTGTCCCGGCCTGA	up	1.30234	0.381102	0.00141999
14	PC-5p-23_883296	TGAGAACTGAATTCCATGGACTG	up	1.30759	0.386912	0.0023611
108	PC-3p-12542_59	CAACAAATCACAGTCTACCATT	up	1.32442	0.405358	0.0499663
10	hsa-miR-99a-3p_R+1	CAAGCTCGCTTCTATGGGTCTGT	up	1.36325	0.447051	0.00152366
62	PC-3p-3504_401	TCCGGCATTCTGAACGCTCCTT	up	1.3728	0.457118	0.0158138
61	pal-miR-9226-5p_L-3_1ss4AG	GGTCCCTGTTCGGGCGCCA	up	1.38172	0.46647	0.0146286
102	pal-miR-9226-5p_L-3_1ss4AT	TGTCCCTGTTCGGGCGCCA	up	1.40156	0.487035	0.0461691
26	mmu-miR-92a-3p_R+2	TATTGCACTTGTCCCGGCCTGAA	up	1.42337	0.50931	0.0039984
56	oga-miR-100_R+2	AACCCGTAGATCCGAACTTGTGAA	up	1.43197	0.518001	0.0126078
27	bta-miR-193a-5p_R+1	TGGGTCTTTGCGGGCGAGATGAA	up	1.48848	0.573837	0.00416317
100	mmu-miR-193b-5p_1ss11AG	CGGGGTTTTGGGGGCGAGATGA	up	1.49646	0.581556	0.0437058
52	mmu-miR-5100_L-1_1ss21TC	CGAATCCCAGCGGTGCCTCC	up	1.55255	0.634641	0.0114612
59	PC-3p-4195_302	GCGCGAGGGGCGGCGGCGGCGGCCGC	up	1.55617	0.638	0.0135056
17	hsa-miR-26a-1-3p_1ss22GT	CCTATTCTTGGTTACTTGCACT	up	1.57024	0.650989	0.00268743
32	hsa-miR-146a-5p_R+1	TGAGAACTGAATTCCATGGGTTG	up	1.80254	0.85003	0.0051156
66	PC-5p-7202_138	CGCTCAGTAGTCAGTGTAGATTCA	up	1.87549	0.907266	0.0205421
96	pal-miR-9226-5p_1ss4AG	TCAGGTCCCTGTTCGGGCGCCA	up	1.9589	0.970047	0.0408631
78	PC-3p-6883_148	GGCGCGAGGGGCGGCGGCGGCGGCCG	up	1.99698	0.997821	0.0244681
30	PC-5p-1507_1475	AACAGAGGTGGTGTACTCTTT	up	2.07773	1.05501	0.0049647
84	bta-miR-2478_L-1_1ss2TG	GATCCCACTTCTGACACCA	up	2.13871	1.09674	0.0276139
42	mmu-miR-30d-3p_R+1_2ss10AG20TA	CTTTCAGTCGGATGTTTGCAGCC	up	2.23385	1.15953	0.00770474
3	ocu-miR-184-3p	TGGACGGAGAACTGATAAGGGT	up	2.24483	1.1666	0.000294074
57	mdo-miR-122-5p_R-3	TGGAGTGTGACAATGGTGTTTG	up	2.6318	1.39605	0.0133274
58	hsa-miR-122-5p	TGGAGTGTGACAATGGTGTTTG	up	2.6318	1.39605	0.0133274
82	hsa-miR-184_R+1	TGGACGGAGAACTGATAAGGGTT	up	6.03101	2.5924	0.026278
8	PC-3p-13710_50	TTCCTGTTACGGAACCTTTT	up	inf	inf	0.00125596
47	PC-3p-13336_53	TTCCTGTTAAGGAAGCTTTT	up	inf	inf	0.00943813
13	hsa-miR-30d-3p_L-1R+2	TTTCAGTCAGATGTTTGCTGCTT	down	-inf	-inf	0.00219689
19	PC-5p-16001_37	TGGGGTGTGGAATGAATCCTT	down	-inf	-inf	0.00298737
38	mmu-miR-101b-3p_L-1R+4_1	TACAGTACTGTGATAGCTGAAG	down	-inf	-inf	0.00633472
39	mmu-miR-101b-3p_L-1R+4_2	TACAGTACTGTGATAGCTGAAT	down	-inf	-inf	0.00633472
70	bta-miR-1246_L+1R+2	AAATGGATTTTTGGAGCAGGGA	down	-inf	-inf	0.02152
red is pvalue<0.001,orange is pvalue <0.01,blue is pvalue<0.05,green is pvalue <0.1.
