# Supplementary material for: Whole-transcriptome sequencing revealed the ceRNA regulatory network of stable knockdown of the CD8A gene in chicken T lymphocytes
Source: Poult Sci. 2025 Dec 19;105(2):106318. doi: 10.1016/j.psj.2025.106318 (PMC12800364; doi:10.1016/j.psj.2025.106318)
Supplement: Supplementary file 11 [file mmc11.xlsx]

## Sheet: Target_predict_annotation
Table S11 The target gene prediction for all identified miRNAs
miRNA ID	Gene ID	Symbol	TargetScan score	miranda Energy	TargetScan	miranda	Total
PC-3p-13336_53	ENSGALG00010000043	PPIP5K1	61	-11.48	1	1	2
PC-3p-13710_50	ENSGALG00010000043	PPIP5K1	61	-11.01	1	1	2
PC-5p-565_7593	ENSGALG00010000043	PPIP5K1	96	-11.98	1	1	2
PC-3p-595_6889	ENSGALG00010000043	PPIP5K1	96	-18.27	1	1	2
hsa-miR-26a-1-3p_1ss22GT	ENSGALG00010000043	PPIP5K1	76	-19.92	1	1	2
mmu-mir-3968-p3_1ss11AT	ENSGALG00010000043	PPIP5K1	93	-17.07	1	1	2
mmu-mir-3968-p5_1ss11AT	ENSGALG00010000043	PPIP5K1	93	-17.07	1	1	2
PC-3p-595_6889	ENSGALG00010000043	PPIP5K1	96	-18.27	1	1	2
hsa-miR-26a-1-3p_1ss22GT	ENSGALG00010000043	PPIP5K1	76	-19.92	1	1	2
mmu-mir-3968-p3_1ss11AT	ENSGALG00010000043	PPIP5K1	94	-17.07	1	1	2
mmu-mir-3968-p5_1ss11AT	ENSGALG00010000043	PPIP5K1	94	-17.07	1	1	2
PC-3p-595_6889	ENSGALG00010000043	PPIP5K1	96	-18.27	1	1	2
hsa-miR-26a-1-3p_1ss22GT	ENSGALG00010000043	PPIP5K1	76	-19.92	1	1	2
mmu-mir-3968-p3_1ss11AT	ENSGALG00010000043	PPIP5K1	93	-17.07	1	1	2
mmu-mir-3968-p5_1ss11AT	ENSGALG00010000043	PPIP5K1	93	-17.07	1	1	2
PC-3p-595_6889	ENSGALG00010000043	PPIP5K1	96	-18.27	1	1	2
hsa-miR-26a-1-3p_1ss22GT	ENSGALG00010000043	PPIP5K1	76	-19.92	1	1	2
mmu-mir-3968-p3_1ss11AT	ENSGALG00010000043	PPIP5K1	93	-17.07	1	1	2
mmu-mir-3968-p5_1ss11AT	ENSGALG00010000043	PPIP5K1	93	-17.07	1	1	2
PC-3p-595_6889	ENSGALG00010000043	PPIP5K1	96	-18.27	1	1	2
hsa-miR-26a-1-3p_1ss22GT	ENSGALG00010000043	PPIP5K1	76	-19.92	1	1	2
mmu-mir-3968-p3_1ss11AT	ENSGALG00010000043	PPIP5K1	93	-17.07	1	1	2
mmu-mir-3968-p5_1ss11AT	ENSGALG00010000043	PPIP5K1	93	-17.07	1	1	2
PC-3p-595_6889	ENSGALG00010000043	PPIP5K1	96	-18.27	1	1	2
hsa-miR-26a-1-3p_1ss22GT	ENSGALG00010000043	PPIP5K1	76	-19.92	1	1	2
mmu-mir-3968-p3_1ss11AT	ENSGALG00010000043	PPIP5K1	93	-17.07	1	1	2
mmu-mir-3968-p5_1ss11AT	ENSGALG00010000043	PPIP5K1	93	-17.07	1	1	2
PC-3p-595_6889	ENSGALG00010000043	PPIP5K1	96	-18.27	1	1	2
hsa-miR-26a-1-3p_1ss22GT	ENSGALG00010000043	PPIP5K1	76	-19.92	1	1	2
mmu-mir-3968-p3_1ss11AT	ENSGALG00010000043	PPIP5K1	93	-17.07	1	1	2
mmu-mir-3968-p5_1ss11AT	ENSGALG00010000043	PPIP5K1	93	-17.07	1	1	2
PC-3p-4195_302	ENSGALG00010000044	MAP1A	93	-30.09	1	1	2
PC-3p-595_6889	ENSGALG00010000044	MAP1A	88	-13.8	1	1	2
PC-5p-1507_1475	ENSGALG00010000044	MAP1A	52	-34.45	1	1	2
PC-5p-565_7593	ENSGALG00010000044	MAP1A	72	-142.87	1	1	2
PC-5p-7202_138	ENSGALG00010000044	MAP1A	79	-39.13	1	1	2
bta-miR-2478_L-1_1ss2TG	ENSGALG00010000044	MAP1A	68	-31.41	1	1	2
eca-miR-365	ENSGALG00010000044	MAP1A	63	-10.05	1	1	2
hsa-miR-103a-3p	ENSGALG00010000044	MAP1A	73	-63.86	1	1	2
hsa-miR-107	ENSGALG00010000044	MAP1A	73	-65.74	1	1	2
hsa-miR-30c-2-3p	ENSGALG00010000044	MAP1A	60	-81.11	1	1	2
hsa-miR-365a-3p	ENSGALG00010000044	MAP1A	63	-10.05	1	1	2
mdo-miR-143-5p_L+1	ENSGALG00010000044	MAP1A	79	-14.48	1	1	2
mmu-mir-3968-p3_1ss11AT	ENSGALG00010000044	MAP1A	54	-13.01	1	1	2
mmu-mir-3968-p5_1ss11AT	ENSGALG00010000044	MAP1A	54	-13.01	1	1	2
PC-3p-13336_53	ENSGALG00010000044	MAP1A	69	-10.7	1	1	2
PC-3p-13710_50	ENSGALG00010000044	MAP1A	64	-12.88	1	1	2
hsa-miR-24-3p_R+1	ENSGALG00010000044	MAP1A	81	-13.26	1	1	2
oga-miR-24_1ss23GT	ENSGALG00010000044	MAP1A	81	-13.26	1	1	2
PC-3p-13336_53	ENSGALG00010000044	MAP1A	69	-24.25	1	1	2
PC-3p-13710_50	ENSGALG00010000044	MAP1A	64	-26.43	1	1	2
PC-3p-595_6889	ENSGALG00010000044	MAP1A	57	-72.63	1	1	2
PC-3p-865_3810	ENSGALG00010000044	MAP1A	84	-99.46	1	1	2
PC-5p-410_13884	ENSGALG00010000044	MAP1A	55	-72.09	1	1	2
PC-5p-4185_303	ENSGALG00010000044	MAP1A	70	-92.69	1	1	2
PC-5p-565_7593	ENSGALG00010000044	MAP1A	63	-175.06	1	1	2
eca-miR-143_R+1	ENSGALG00010000044	MAP1A	60	-70.57	1	1	2
hsa-let-7b-5p	ENSGALG00010000044	MAP1A	64	-68.52	1	1	2
hsa-let-7c-5p	ENSGALG00010000044	MAP1A	64	-47.35	1	1	2
hsa-let-7f-5p_R+1	ENSGALG00010000044	MAP1A	74	-49.17	1	1	2
hsa-miR-103a-3p	ENSGALG00010000044	MAP1A	59	-178.35	1	1	2
hsa-miR-107	ENSGALG00010000044	MAP1A	59	-179.62	1	1	2
hsa-miR-10a-5p_R-1	ENSGALG00010000044	MAP1A	80	-23.05	1	1	2
hsa-miR-10b-5p_R-1	ENSGALG00010000044	MAP1A	79	-18.26	1	1	2
hsa-miR-1306-5p	ENSGALG00010000044	MAP1A	70	-15.51	1	1	2
hsa-miR-18b-3p_L+3R-3_1ss16CT	ENSGALG00010000044	MAP1A	74	-60.32	1	1	2
hsa-miR-30c-2-3p	ENSGALG00010000044	MAP1A	56	-138.08	1	1	2
hsa-miR-455-3p_L+2	ENSGALG00010000044	MAP1A	57	-54.99	1	1	2
mdo-miR-143-5p_L+1	ENSGALG00010000044	MAP1A	61	-129	1	1	2
mmu-miR-181a-1-3p	ENSGALG00010000044	MAP1A	63	-17.53	1	1	2
pal-miR-9226-5p_1ss4AG	ENSGALG00010000044	MAP1A	58	-58.02	1	1	2
PC-3p-4195_302	ENSGALG00010000044	MAP1A	93	-30.09	1	1	2
PC-3p-595_6889	ENSGALG00010000044	MAP1A	88	-13.8	1	1	2
PC-5p-1507_1475	ENSGALG00010000044	MAP1A	52	-34.45	1	1	2
PC-5p-565_7593	ENSGALG00010000044	MAP1A	72	-142.87	1	1	2
PC-5p-7202_138	ENSGALG00010000044	MAP1A	79	-39.13	1	1	2
bta-miR-2478_L-1_1ss2TG	ENSGALG00010000044	MAP1A	68	-31.41	1	1	2
eca-miR-365	ENSGALG00010000044	MAP1A	63	-10.05	1	1	2
hsa-miR-103a-3p	ENSGALG00010000044	MAP1A	73	-63.86	1	1	2
hsa-miR-107	ENSGALG00010000044	MAP1A	73	-65.74	1	1	2
hsa-miR-30c-2-3p	ENSGALG00010000044	MAP1A	60	-81.11	1	1	2
hsa-miR-365a-3p	ENSGALG00010000044	MAP1A	63	-10.05	1	1	2
mdo-miR-143-5p_L+1	ENSGALG00010000044	MAP1A	79	-14.48	1	1	2
mmu-mir-3968-p3_1ss11AT	ENSGALG00010000044	MAP1A	54	-13.01	1	1	2
mmu-mir-3968-p5_1ss11AT	ENSGALG00010000044	MAP1A	54	-13.01	1	1	2
PC-3p-4195_302	ENSGALG00010000044	MAP1A	93	-30.09	1	1	2
PC-3p-595_6889	ENSGALG00010000044	MAP1A	88	-13.8	1	1	2
PC-5p-1507_1475	ENSGALG00010000044	MAP1A	52	-34.45	1	1	2
PC-5p-565_7593	ENSGALG00010000044	MAP1A	72	-142.87	1	1	2
PC-5p-7202_138	ENSGALG00010000044	MAP1A	79	-39.13	1	1	2
bta-miR-2478_L-1_1ss2TG	ENSGALG00010000044	MAP1A	68	-31.41	1	1	2
eca-miR-365	ENSGALG00010000044	MAP1A	63	-10.05	1	1	2
hsa-miR-103a-3p	ENSGALG00010000044	MAP1A	73	-63.86	1	1	2
hsa-miR-107	ENSGALG00010000044	MAP1A	73	-65.74	1	1	2
hsa-miR-30c-2-3p	ENSGALG00010000044	MAP1A	60	-81.11	1	1	2
hsa-miR-365a-3p	ENSGALG00010000044	MAP1A	63	-10.05	1	1	2
mdo-miR-143-5p_L+1	ENSGALG00010000044	MAP1A	79	-14.48	1	1	2
mmu-mir-3968-p3_1ss11AT	ENSGALG00010000044	MAP1A	54	-13.01	1	1	2
mmu-mir-3968-p5_1ss11AT	ENSGALG00010000044	MAP1A	54	-13.01	1	1	2
PC-3p-4195_302	ENSGALG00010000044	MAP1A	93	-30.09	1	1	2
PC-3p-595_6889	ENSGALG00010000044	MAP1A	88	-13.8	1	1	2
PC-5p-1507_1475	ENSGALG00010000044	MAP1A	52	-34.45	1	1	2
PC-5p-565_7593	ENSGALG00010000044	MAP1A	72	-142.87	1	1	2
PC-5p-7202_138	ENSGALG00010000044	MAP1A	79	-39.13	1	1	2
bta-miR-2478_L-1_1ss2TG	ENSGALG00010000044	MAP1A	68	-31.41	1	1	2
eca-miR-365	ENSGALG00010000044	MAP1A	63	-10.05	1	1	2
hsa-miR-103a-3p	ENSGALG00010000044	MAP1A	73	-63.86	1	1	2
hsa-miR-107	ENSGALG00010000044	MAP1A	73	-65.74	1	1	2
hsa-miR-30c-2-3p	ENSGALG00010000044	MAP1A	60	-81.11	1	1	2
hsa-miR-365a-3p	ENSGALG00010000044	MAP1A	63	-10.05	1	1	2
mdo-miR-143-5p_L+1	ENSGALG00010000044	MAP1A	79	-14.48	1	1	2
mmu-mir-3968-p3_1ss11AT	ENSGALG00010000044	MAP1A	54	-13.01	1	1	2
mmu-mir-3968-p5_1ss11AT	ENSGALG00010000044	MAP1A	54	-13.01	1	1	2
PC-3p-6345_166	ENSGALG00010000045	TP53BP1	83	-17.89	1	1	2
PC-5p-565_7593	ENSGALG00010000046	TUBGCP4	76	-14.12	1	1	2
hsa-miR-103a-3p	ENSGALG00010000046	TUBGCP4	90	-19.51	1	1	2
hsa-miR-106a-5p	ENSGALG00010000046	TUBGCP4	75	-13.63	1	1	2
hsa-miR-107	ENSGALG00010000046	TUBGCP4	90	-18.38	1	1	2
hsa-miR-17-5p	ENSGALG00010000046	TUBGCP4	75	-12	1	1	2
hsa-miR-20b-5p	ENSGALG00010000046	TUBGCP4	76	-10.78	1	1	2
hsa-miR-455-3p_L+2	ENSGALG00010000046	TUBGCP4	92	-20.5	1	1	2
PC-3p-13336_53	ENSGALG00010000046	TUBGCP4	71	-11.77	1	1	2
PC-3p-13710_50	ENSGALG00010000046	TUBGCP4	76	-12.24	1	1	2
PC-5p-565_7593	ENSGALG00010000046	TUBGCP4	76	-14.12	1	1	2
hsa-miR-103a-3p	ENSGALG00010000046	TUBGCP4	88	-19.51	1	1	2
hsa-miR-106a-5p	ENSGALG00010000046	TUBGCP4	60	-13.63	1	1	2
hsa-miR-107	ENSGALG00010000046	TUBGCP4	88	-18.38	1	1	2
hsa-miR-17-5p	ENSGALG00010000046	TUBGCP4	60	-12	1	1	2
hsa-miR-20b-5p	ENSGALG00010000046	TUBGCP4	61	-10.78	1	1	2
hsa-miR-455-3p_L+2	ENSGALG00010000046	TUBGCP4	92	-20.5	1	1	2
PC-3p-13336_53	ENSGALG00010000046	TUBGCP4	71	-11.77	1	1	2
PC-3p-13710_50	ENSGALG00010000046	TUBGCP4	76	-12.24	1	1	2
PC-5p-565_7593	ENSGALG00010000046	TUBGCP4	71	-14.12	1	1	2
hsa-miR-103a-3p	ENSGALG00010000046	TUBGCP4	88	-19.51	1	1	2
hsa-miR-106a-5p	ENSGALG00010000046	TUBGCP4	60	-13.63	1	1	2
hsa-miR-107	ENSGALG00010000046	TUBGCP4	88	-18.38	1	1	2
hsa-miR-17-5p	ENSGALG00010000046	TUBGCP4	60	-12	1	1	2
hsa-miR-18b-3p_L+3R-3_1ss16CT	ENSGALG00010000046	TUBGCP4	91	-20.63	1	1	2
hsa-miR-20b-5p	ENSGALG00010000046	TUBGCP4	61	-10.78	1	1	2
hsa-miR-455-3p_L+2	ENSGALG00010000046	TUBGCP4	90	-20.5	1	1	2
PC-5p-565_7593	ENSGALG00010000046	TUBGCP4	62	-14.12	1	1	2
hsa-miR-103a-3p	ENSGALG00010000046	TUBGCP4	95	-34.7	1	1	2
hsa-miR-106a-5p	ENSGALG00010000046	TUBGCP4	79	-13.63	1	1	2
hsa-miR-107	ENSGALG00010000046	TUBGCP4	95	-33.57	1	1	2
hsa-miR-17-5p	ENSGALG00010000046	TUBGCP4	79	-12	1	1	2
hsa-miR-20b-5p	ENSGALG00010000046	TUBGCP4	80	-10.78	1	1	2
hsa-miR-30a-3p	ENSGALG00010000046	TUBGCP4	80	-10.7	1	1	2
hsa-miR-30e-3p	ENSGALG00010000046	TUBGCP4	80	-11.98	1	1	2
hsa-miR-455-3p_L+2	ENSGALG00010000046	TUBGCP4	88	-20.5	1	1	2
mdo-miR-352-3p_1ss11TC	ENSGALG00010000046	TUBGCP4	86	-15.45	1	1	2
mmu-miR-30d-3p_R+1_2ss10AG20TA	ENSGALG00010000046	TUBGCP4	80	-14.84	1	1	2
bta-miR-183	ENSGALG00010000050	CIB1	61	-11.8	1	1	2
hsa-miR-17-3p_L-1R+1	ENSGALG00010000050	CIB1	74	-21.77	1	1	2
hsa-miR-301a-3p_1ss11GA	ENSGALG00010000050	CIB1	70	-12.01	1	1	2
hsa-miR-454-3p_R+2	ENSGALG00010000050	CIB1	61	-15.52	1	1	2
bta-miR-183	ENSGALG00010000050	CIB1	61	-11.8	1	1	2
hsa-miR-17-3p_L-1R+1	ENSGALG00010000050	CIB1	74	-21.77	1	1	2
hsa-miR-301a-3p_1ss11GA	ENSGALG00010000050	CIB1	70	-12.01	1	1	2
hsa-miR-454-3p_R+2	ENSGALG00010000050	CIB1	61	-15.52	1	1	2
bta-miR-183	ENSGALG00010000050	CIB1	61	-11.8	1	1	2
hsa-miR-17-3p_L-1R+1	ENSGALG00010000050	CIB1	74	-21.77	1	1	2
hsa-miR-301a-3p_1ss11GA	ENSGALG00010000050	CIB1	70	-12.01	1	1	2
hsa-miR-454-3p_R+2	ENSGALG00010000050	CIB1	61	-15.52	1	1	2
PC-5p-1507_1475	ENSGALG00010000055	PRC1	54	-33.25	1	1	2
PC-5p-16001_37	ENSGALG00010000055	PRC1	97	-17.81	1	1	2
eca-miR-143_R+1	ENSGALG00010000055	PRC1	67	-15.49	1	1	2
hsa-miR-18a-5p	ENSGALG00010000055	PRC1	91	-37.83	1	1	2
hsa-miR-18b-5p	ENSGALG00010000055	PRC1	91	-42.88	1	1	2
mmu-miR-6238_L-2R-2_1ss12TC	ENSGALG00010000055	PRC1	83	-15.24	1	1	2
PC-5p-16001_37	ENSGALG00010000055	PRC1	97	-17.81	1	1	2
hsa-miR-184_R+1	ENSGALG00010000055	PRC1	57	-23.31	1	1	2
hsa-miR-18a-5p	ENSGALG00010000055	PRC1	91	-37.83	1	1	2
hsa-miR-18b-5p	ENSGALG00010000055	PRC1	91	-42.88	1	1	2
mmu-miR-6238_L-2R-2_1ss12TC	ENSGALG00010000055	PRC1	83	-15.24	1	1	2
ocu-miR-184-3p	ENSGALG00010000055	PRC1	57	-23.31	1	1	2
hsa-miR-455-3p_L+2	ENSGALG00010000056	UNC45A	99	-12.62	1	1	2
hsa-miR-455-3p_L+2	ENSGALG00010000056	UNC45A	99	-12.62	1	1	2
hsa-miR-24-3p_R+1	ENSGALG00010000058	FURIN	81	-18.12	1	1	2
hsa-miR-7977_1ss6AG	ENSGALG00010000058	FURIN	86	-16.81	1	1	2
oga-miR-24_1ss23GT	ENSGALG00010000058	FURIN	81	-18.12	1	1	2
PC-5p-565_7593	ENSGALG00010000059	MFAP1	54	-19.72	1	1	2
pal-miR-9226-5p_L-3_1ss4AG	ENSGALG00010000059	MFAP1	92	-20.46	1	1	2
pal-miR-9226-5p_L-3_1ss4AT	ENSGALG00010000059	MFAP1	92	-21.73	1	1	2
PC-5p-565_7593	ENSGALG00010000059	MFAP1	54	-19.72	1	1	2
pal-miR-9226-5p_L-3_1ss4AG	ENSGALG00010000059	MFAP1	92	-20.46	1	1	2
pal-miR-9226-5p_L-3_1ss4AT	ENSGALG00010000059	MFAP1	92	-21.73	1	1	2
PC-5p-7202_138	ENSGALG00010000060	HYPK	80	-32.19	1	1	2
mmu-mir-3968-p3_1ss11AT	ENSGALG00010000060	HYPK	86	-17.07	1	1	2
mmu-mir-3968-p5_1ss11AT	ENSGALG00010000060	HYPK	86	-17.07	1	1	2
PC-5p-4185_303	ENSGALG00010000061	SERINC4	78	-15.96	1	1	2
PC-5p-7202_138	ENSGALG00010000061	SERINC4	56	-17.15	1	1	2
pal-miR-9226-5p_L-3_1ss4AG	ENSGALG00010000061	SERINC4	86	-17.71	1	1	2
pal-miR-9226-5p_L-3_1ss4AT	ENSGALG00010000061	SERINC4	86	-18.98	1	1	2
hsa-miR-184_R+1	ENSGALG00010000062	ENSGALG00010000062	81	-20.29	1	1	2
hsa-miR-212-5p	ENSGALG00010000062	ENSGALG00010000062	78	-16.53	1	1	2
ocu-miR-184-3p	ENSGALG00010000062	ENSGALG00010000062	81	-20.04	1	1	2
PC-3p-865_3810	ENSGALG00010000063	SERF2	85	-25.42	1	1	2
PC-5p-565_7593	ENSGALG00010000143	ENSGALG00010000143	76	-15.45	1	1	2
PC-5p-565_7593	ENSGALG00010000143	ENSGALG00010000143	76	-15.45	1	1	2
PC-3p-5511_205	ENSGALG00010000145	PRODH	63	-16.31	1	1	2
hsa-miR-140-5p	ENSGALG00010000145	PRODH	96	-16.25	1	1	2
hsa-miR-30c-2-3p	ENSGALG00010000153	NF2	51	-20.33	1	1	2
bta-miR-2478_L-1_1ss2TG	ENSGALG00010000173	NIPSNAP1	52	-15.12	1	1	2
bta-miR-2478_L-1_1ss2TG	ENSGALG00010000173	NIPSNAP1	50	-15.12	1	1	2
bta-miR-2478_L-1_1ss2TG	ENSGALG00010000173	NIPSNAP1	50	-15.12	1	1	2
bta-miR-2478_L-1_1ss2TG	ENSGALG00010000173	NIPSNAP1	50	-15.12	1	1	2
bta-miR-2478_L-1_1ss2TG	ENSGALG00010000173	NIPSNAP1	50	-15.12	1	1	2
hsa-miR-17-3p_L-1R+1	ENSGALG00010000191	NEFH	53	-18.44	1	1	2
hsa-miR-363-3p	ENSGALG00010000191	NEFH	98	-27.58	1	1	2
mmu-miR-181a-1-3p	ENSGALG00010000191	NEFH	97	-18.93	1	1	2
mmu-miR-23b-3p_R+2	ENSGALG00010000191	NEFH	58	-12.01	1	1	2
mmu-miR-92a-3p_R+1	ENSGALG00010000191	NEFH	98	-35.25	1	1	2
mmu-miR-92a-3p_R+2	ENSGALG00010000191	NEFH	98	-36.54	1	1	2
PC-3p-865_3810	ENSGALG00010000196	KSR2	51	-16.94	1	1	2
PC-5p-4185_303	ENSGALG00010000196	KSR2	70	-19.05	1	1	2
bta-miR-183	ENSGALG00010000196	KSR2	86	-18.03	1	1	2
bta-miR-2478_L-1_1ss2TG	ENSGALG00010000196	KSR2	57	-19.2	1	1	2
hsa-miR-103a-3p	ENSGALG00010000196	KSR2	67	-34.29	1	1	2
hsa-miR-107	ENSGALG00010000196	KSR2	67	-32.16	1	1	2
hsa-miR-1306-5p	ENSGALG00010000196	KSR2	78	-14.08	1	1	2
hsa-miR-212-5p	ENSGALG00010000196	KSR2	93	-13.36	1	1	2
hsa-miR-24-3p_R+1	ENSGALG00010000196	KSR2	59	-64.48	1	1	2
hsa-miR-301a-3p_1ss11GA	ENSGALG00010000196	KSR2	84	-10.59	1	1	2
hsa-miR-33a-5p_R-1	ENSGALG00010000196	KSR2	65	-19.15	1	1	2
hsa-miR-454-3p_R+2	ENSGALG00010000196	KSR2	84	-14.83	1	1	2
oga-miR-24_1ss23GT	ENSGALG00010000196	KSR2	59	-64.48	1	1	2
PC-3p-865_3810	ENSGALG00010000196	KSR2	51	-16.94	1	1	2
PC-5p-4185_303	ENSGALG00010000196	KSR2	70	-19.05	1	1	2
bta-miR-183	ENSGALG00010000196	KSR2	86	-18.03	1	1	2
bta-miR-2478_L-1_1ss2TG	ENSGALG00010000196	KSR2	57	-19.2	1	1	2
hsa-miR-103a-3p	ENSGALG00010000196	KSR2	67	-34.29	1	1	2
hsa-miR-107	ENSGALG00010000196	KSR2	67	-32.16	1	1	2
hsa-miR-1306-5p	ENSGALG00010000196	KSR2	78	-14.08	1	1	2
hsa-miR-212-5p	ENSGALG00010000196	KSR2	93	-13.36	1	1	2
hsa-miR-24-3p_R+1	ENSGALG00010000196	KSR2	59	-64.48	1	1	2
hsa-miR-301a-3p_1ss11GA	ENSGALG00010000196	KSR2	84	-10.59	1	1	2
hsa-miR-33a-5p_R-1	ENSGALG00010000196	KSR2	65	-19.15	1	1	2
hsa-miR-454-3p_R+2	ENSGALG00010000196	KSR2	84	-14.83	1	1	2
oga-miR-24_1ss23GT	ENSGALG00010000196	KSR2	59	-64.48	1	1	2
PC-3p-13336_53	ENSGALG00010000200	GAL3ST1	53	-15.37	1	1	2
PC-3p-13710_50	ENSGALG00010000200	GAL3ST1	72	-16.94	1	1	2
pal-miR-9226-5p_L-3_1ss4AG	ENSGALG00010000200	GAL3ST1	54	-48.73	1	1	2
pal-miR-9226-5p_L-3_1ss4AT	ENSGALG00010000200	GAL3ST1	54	-46.52	1	1	2
PC-3p-13336_53	ENSGALG00010000200	GAL3ST1	53	-15.37	1	1	2
PC-3p-13710_50	ENSGALG00010000200	GAL3ST1	72	-16.94	1	1	2
pal-miR-9226-5p_L-3_1ss4AG	ENSGALG00010000200	GAL3ST1	54	-48.73	1	1	2
pal-miR-9226-5p_L-3_1ss4AT	ENSGALG00010000200	GAL3ST1	54	-46.52	1	1	2
hsa-miR-103a-3p	ENSGALG00010000204	ENSGALG00010000204	68	-17.18	1	1	2
hsa-miR-107	ENSGALG00010000204	ENSGALG00010000204	68	-15.93	1	1	2
hsa-miR-125b-2-3p_L-2R+2	ENSGALG00010000204	ENSGALG00010000204	70	-31.16	1	1	2
hsa-miR-140-5p	ENSGALG00010000204	ENSGALG00010000204	79	-16.97	1	1	2
hsa-miR-184_R+1	ENSGALG00010000204	ENSGALG00010000204	93	-25.49	1	1	2
hsa-miR-4454_L-2	ENSGALG00010000204	ENSGALG00010000204	84	-10.95	1	1	2
hsa-mir-4454-p5	ENSGALG00010000204	ENSGALG00010000204	84	-10.95	1	1	2
ocu-miR-184-3p	ENSGALG00010000204	ENSGALG00010000204	93	-25.49	1	1	2
PC-3p-865_3810	ENSGALG00010000205	RNF215	59	-22.07	1	1	2
PC-3p-865_3810	ENSGALG00010000205	RNF215	59	-22.07	1	1	2
hsa-miR-18b-3p_L+3R-3_1ss16CT	ENSGALG00010000210	CCDC157	56	-15.2	1	1	2
PC-3p-12542_59	ENSGALG00010000215	SF3A1	80	-17.71	1	1	2
efu-mir-9226-p3_1ss17GA	ENSGALG00010000215	SF3A1	62	-17.53	1	1	2
hsa-miR-10a-3p_R-1	ENSGALG00010000215	SF3A1	96	-10.85	1	1	2
hsa-miR-125b-2-3p_L-2R+2	ENSGALG00010000215	SF3A1	64	-32.75	1	1	2
hsa-miR-204-5p	ENSGALG00010000215	SF3A1	68	-14.19	1	1	2
hsa-miR-454-3p_R+2	ENSGALG00010000215	SF3A1	50	-17.79	1	1	2
mdo-miR-204	ENSGALG00010000215	SF3A1	68	-14.19	1	1	2
PC-3p-12542_59	ENSGALG00010000215	SF3A1	80	-28.08	1	1	2
efu-mir-9226-p3_1ss17GA	ENSGALG00010000215	SF3A1	53	-17.53	1	1	2
hsa-miR-10a-3p_R-1	ENSGALG00010000215	SF3A1	96	-10.85	1	1	2
hsa-miR-125b-2-3p_L-2R+2	ENSGALG00010000215	SF3A1	64	-32.75	1	1	2
hsa-miR-204-5p	ENSGALG00010000215	SF3A1	56	-50.95	1	1	2
hsa-miR-454-3p_R+2	ENSGALG00010000215	SF3A1	50	-17.79	1	1	2
mdo-miR-204	ENSGALG00010000215	SF3A1	56	-50.95	1	1	2
PC-3p-12542_59	ENSGALG00010000215	SF3A1	80	-17.71	1	1	2
hsa-miR-10a-3p_R-1	ENSGALG00010000215	SF3A1	96	-10.85	1	1	2
hsa-miR-125b-2-3p_L-2R+2	ENSGALG00010000215	SF3A1	64	-32.75	1	1	2
hsa-miR-204-5p	ENSGALG00010000215	SF3A1	68	-14.19	1	1	2
hsa-miR-454-3p_R+2	ENSGALG00010000215	SF3A1	50	-17.79	1	1	2
mdo-miR-204	ENSGALG00010000215	SF3A1	68	-14.19	1	1	2
PC-5p-7202_138	ENSGALG00010000221	TBC1D10A	84	-19.08	1	1	2
hsa-miR-24-3p_R+1	ENSGALG00010000221	TBC1D10A	89	-40.11	1	1	2
oga-miR-24_1ss23GT	ENSGALG00010000221	TBC1D10A	89	-40.11	1	1	2
PC-5p-7202_138	ENSGALG00010000221	TBC1D10A	84	-19.08	1	1	2
hsa-miR-24-3p_R+1	ENSGALG00010000221	TBC1D10A	89	-40.11	1	1	2
oga-miR-24_1ss23GT	ENSGALG00010000221	TBC1D10A	89	-40.11	1	1	2
mdo-miR-143-5p_L+1	ENSGALG00010000223	CASTOR1	59	-23.74	1	1	2
hsa-miR-103a-3p	ENSGALG00010000225	LIF	88	-17.74	1	1	2
hsa-miR-107	ENSGALG00010000225	LIF	88	-17.74	1	1	2
hsa-miR-204-5p	ENSGALG00010000225	LIF	68	-12.6	1	1	2
mdo-miR-204	ENSGALG00010000225	LIF	68	-12.6	1	1	2
pal-miR-9226-5p_1ss4AG	ENSGALG00010000225	LIF	75	-18.67	1	1	2
eca-miR-182_R-1	ENSGALG00010000233	HORMAD2	78	-16.09	1	1	2
hsa-miR-33a-5p_R-1	ENSGALG00010000233	HORMAD2	92	-15.46	1	1	2
PC-5p-16001_37	ENSGALG00010000233	HORMAD2	68	-20.92	1	1	2
PC-5p-23_883296	ENSGALG00010000233	HORMAD2	79	-14.51	1	1	2
eca-miR-182_R-1	ENSGALG00010000233	HORMAD2	74	-16.09	1	1	2
hsa-miR-146a-5p_R+1	ENSGALG00010000233	HORMAD2	79	-14.69	1	1	2
hsa-miR-17-3p_L-1R+1	ENSGALG00010000233	HORMAD2	79	-16.23	1	1	2
hsa-miR-181b-2-3p_R+2	ENSGALG00010000233	HORMAD2	84	-13.53	1	1	2
hsa-miR-33a-5p_R-1	ENSGALG00010000233	HORMAD2	89	-15.46	1	1	2
mdo-miR-352-3p_1ss11TC	ENSGALG00010000233	HORMAD2	58	-19.83	1	1	2
hsa-miR-103a-3p	ENSGALG00010000247	ENSGALG00010000247	71	-40.83	1	1	2
hsa-miR-106a-5p	ENSGALG00010000247	ENSGALG00010000247	94	-10.28	1	1	2
hsa-miR-107	ENSGALG00010000247	ENSGALG00010000247	71	-43.03	1	1	2
hsa-miR-17-5p	ENSGALG00010000247	ENSGALG00010000247	94	-10.04	1	1	2
hsa-miR-204-5p	ENSGALG00010000247	ENSGALG00010000247	80	-21.67	1	1	2
hsa-miR-20b-5p	ENSGALG00010000247	ENSGALG00010000247	95	-12.69	1	1	2
mdo-miR-204	ENSGALG00010000247	ENSGALG00010000247	80	-21.67	1	1	2
mmu-miR-145a-5p	ENSGALG00010000247	ENSGALG00010000247	84	-19.7	1	1	2
hsa-miR-103a-3p	ENSGALG00010000247	ENSGALG00010000247	71	-40.83	1	1	2
hsa-miR-106a-5p	ENSGALG00010000247	ENSGALG00010000247	94	-10.28	1	1	2
hsa-miR-107	ENSGALG00010000247	ENSGALG00010000247	71	-43.03	1	1	2
hsa-miR-17-5p	ENSGALG00010000247	ENSGALG00010000247	94	-10.04	1	1	2
hsa-miR-204-5p	ENSGALG00010000247	ENSGALG00010000247	80	-21.67	1	1	2
hsa-miR-20b-5p	ENSGALG00010000247	ENSGALG00010000247	95	-12.69	1	1	2
mdo-miR-204	ENSGALG00010000247	ENSGALG00010000247	80	-21.67	1	1	2
mmu-miR-145a-5p	ENSGALG00010000247	ENSGALG00010000247	83	-19.7	1	1	2
hsa-miR-103a-3p	ENSGALG00010000247	ENSGALG00010000247	59	-16.8	1	1	2
hsa-miR-106a-5p	ENSGALG00010000247	ENSGALG00010000247	94	-10.28	1	1	2
hsa-miR-107	ENSGALG00010000247	ENSGALG00010000247	59	-18.29	1	1	2
hsa-miR-17-5p	ENSGALG00010000247	ENSGALG00010000247	94	-10.04	1	1	2
hsa-miR-204-5p	ENSGALG00010000247	ENSGALG00010000247	80	-21.67	1	1	2
hsa-miR-20b-5p	ENSGALG00010000247	ENSGALG00010000247	95	-12.69	1	1	2
mdo-miR-204	ENSGALG00010000247	ENSGALG00010000247	80	-21.67	1	1	2
mmu-miR-145a-5p	ENSGALG00010000247	ENSGALG00010000247	84	-19.7	1	1	2
hsa-miR-103a-3p	ENSGALG00010000247	ENSGALG00010000247	71	-40.83	1	1	2
hsa-miR-106a-5p	ENSGALG00010000247	ENSGALG00010000247	94	-10.28	1	1	2
hsa-miR-107	ENSGALG00010000247	ENSGALG00010000247	71	-43.03	1	1	2
hsa-miR-17-5p	ENSGALG00010000247	ENSGALG00010000247	94	-10.04	1	1	2
hsa-miR-204-5p	ENSGALG00010000247	ENSGALG00010000247	80	-21.67	1	1	2
hsa-miR-20b-5p	ENSGALG00010000247	ENSGALG00010000247	95	-12.69	1	1	2
mdo-miR-204	ENSGALG00010000247	ENSGALG00010000247	80	-21.67	1	1	2
mmu-miR-145a-5p	ENSGALG00010000247	ENSGALG00010000247	84	-19.7	1	1	2
hsa-miR-103a-3p	ENSGALG00010000247	ENSGALG00010000247	71	-40.83	1	1	2
hsa-miR-106a-5p	ENSGALG00010000247	ENSGALG00010000247	94	-10.28	1	1	2
hsa-miR-107	ENSGALG00010000247	ENSGALG00010000247	71	-43.03	1	1	2
hsa-miR-17-5p	ENSGALG00010000247	ENSGALG00010000247	94	-10.04	1	1	2
hsa-miR-204-5p	ENSGALG00010000247	ENSGALG00010000247	80	-21.67	1	1	2
hsa-miR-20b-5p	ENSGALG00010000247	ENSGALG00010000247	95	-12.69	1	1	2
mdo-miR-204	ENSGALG00010000247	ENSGALG00010000247	80	-21.67	1	1	2
mmu-miR-145a-5p	ENSGALG00010000247	ENSGALG00010000247	84	-19.7	1	1	2
PC-3p-6883_148	ENSGALG00010000263	MTMR3	67	-35.75	1	1	2
PC-3p-865_3810	ENSGALG00010000263	MTMR3	72	-46.09	1	1	2
PC-5p-1507_1475	ENSGALG00010000263	MTMR3	84	-42.66	1	1	2
hsa-miR-103a-3p	ENSGALG00010000263	MTMR3	51	-40.95	1	1	2
hsa-miR-107	ENSGALG00010000263	MTMR3	50	-44.04	1	1	2
hsa-miR-17-3p_L-1R+1	ENSGALG00010000263	MTMR3	54	-59.14	1	1	2
mmu-mir-3968-p3_1ss11AT	ENSGALG00010000263	MTMR3	92	-39.36	1	1	2
mmu-mir-3968-p5_1ss11AT	ENSGALG00010000263	MTMR3	92	-39.36	1	1	2
PC-3p-6883_148	ENSGALG00010000263	MTMR3	67	-35.75	1	1	2
PC-3p-865_3810	ENSGALG00010000263	MTMR3	70	-69.3	1	1	2
PC-3p-9745_89	ENSGALG00010000263	MTMR3	62	-33.69	1	1	2
PC-5p-1507_1475	ENSGALG00010000263	MTMR3	75	-42.66	1	1	2
hsa-miR-212-5p	ENSGALG00010000263	MTMR3	63	-50.32	1	1	2
hsa-miR-99a-5p	ENSGALG00010000263	MTMR3	74	-20.73	1	1	2
mmu-mir-3968-p3_1ss11AT	ENSGALG00010000263	MTMR3	83	-39.36	1	1	2
mmu-mir-3968-p5_1ss11AT	ENSGALG00010000263	MTMR3	83	-39.36	1	1	2
oga-miR-100_R+2	ENSGALG00010000263	MTMR3	73	-20.82	1	1	2
PC-3p-6883_148	ENSGALG00010000263	MTMR3	67	-35.75	1	1	2
PC-3p-865_3810	ENSGALG00010000263	MTMR3	70	-69.3	1	1	2
PC-3p-9745_89	ENSGALG00010000263	MTMR3	62	-33.69	1	1	2
PC-5p-1507_1475	ENSGALG00010000263	MTMR3	75	-42.66	1	1	2
hsa-miR-212-5p	ENSGALG00010000263	MTMR3	63	-50.32	1	1	2
hsa-miR-99a-5p	ENSGALG00010000263	MTMR3	74	-20.73	1	1	2
mmu-mir-3968-p3_1ss11AT	ENSGALG00010000263	MTMR3	83	-39.36	1	1	2
mmu-mir-3968-p5_1ss11AT	ENSGALG00010000263	MTMR3	83	-39.36	1	1	2
oga-miR-100_R+2	ENSGALG00010000263	MTMR3	73	-20.82	1	1	2
PC-3p-6883_148	ENSGALG00010000263	MTMR3	67	-35.75	1	1	2
PC-3p-865_3810	ENSGALG00010000263	MTMR3	72	-46.09	1	1	2
PC-5p-1507_1475	ENSGALG00010000263	MTMR3	84	-42.66	1	1	2
hsa-miR-103a-3p	ENSGALG00010000263	MTMR3	51	-40.95	1	1	2
hsa-miR-107	ENSGALG00010000263	MTMR3	50	-44.04	1	1	2
hsa-miR-17-3p_L-1R+1	ENSGALG00010000263	MTMR3	54	-59.14	1	1	2
mmu-mir-3968-p3_1ss11AT	ENSGALG00010000263	MTMR3	92	-39.36	1	1	2
mmu-mir-3968-p5_1ss11AT	ENSGALG00010000263	MTMR3	92	-39.36	1	1	2
PC-3p-6883_148	ENSGALG00010000263	MTMR3	67	-35.75	1	1	2
PC-3p-865_3810	ENSGALG00010000263	MTMR3	70	-69.3	1	1	2
PC-3p-9745_89	ENSGALG00010000263	MTMR3	62	-33.69	1	1	2
PC-5p-1507_1475	ENSGALG00010000263	MTMR3	75	-42.66	1	1	2
hsa-miR-212-5p	ENSGALG00010000263	MTMR3	63	-50.32	1	1	2
hsa-miR-99a-5p	ENSGALG00010000263	MTMR3	74	-20.73	1	1	2
mmu-mir-3968-p3_1ss11AT	ENSGALG00010000263	MTMR3	83	-39.36	1	1	2
mmu-mir-3968-p5_1ss11AT	ENSGALG00010000263	MTMR3	83	-39.36	1	1	2
oga-miR-100_R+2	ENSGALG00010000263	MTMR3	73	-20.82	1	1	2
bta-miR-1246_L+1R+2	ENSGALG00010000271	RTN4R	76	-15.47	1	1	2
mdo-miR-143-5p_L+1	ENSGALG00010000271	RTN4R	67	-15.8	1	1	2
mdo-miR-352-3p_1ss11TC	ENSGALG00010000271	RTN4R	95	-11.07	1	1	2
mmu-miR-145a-5p	ENSGALG00010000271	RTN4R	73	-13.32	1	1	2
bta-miR-1246_L+1R+2	ENSGALG00010000271	RTN4R	76	-15.47	1	1	2
mdo-miR-143-5p_L+1	ENSGALG00010000271	RTN4R	67	-15.8	1	1	2
mdo-miR-352-3p_1ss11TC	ENSGALG00010000271	RTN4R	95	-11.07	1	1	2
mmu-miR-145a-5p	ENSGALG00010000271	RTN4R	73	-13.32	1	1	2
efu-mir-9226-p3_1ss17GA	ENSGALG00010000281	ENSGALG00010000281	99	-17.18	1	1	2
mmu-miR-5100_L-1_1ss21TC	ENSGALG00010000281	ENSGALG00010000281	88	-10.99	1	1	2
efu-mir-9226-p3_1ss17GA	ENSGALG00010000281	ENSGALG00010000281	99	-17.18	1	1	2
mmu-miR-5100_L-1_1ss21TC	ENSGALG00010000281	ENSGALG00010000281	88	-10.99	1	1	2
efu-mir-9226-p3_1ss17GA	ENSGALG00010000281	ENSGALG00010000281	99	-17.18	1	1	2
mmu-miR-5100_L-1_1ss21TC	ENSGALG00010000281	ENSGALG00010000281	88	-10.99	1	1	2
hsa-miR-128-3p	ENSGALG00010000287	ENSGALG00010000287	94	-40.85	1	1	2
hsa-miR-17-3p_L-1R+1	ENSGALG00010000287	ENSGALG00010000287	85	-26.04	1	1	2
PC-5p-16001_37	ENSGALG00010000294	ENSGALG00010000294	84	-20.47	1	1	2
efu-mir-9226-p3_1ss17GA	ENSGALG00010000294	ENSGALG00010000294	87	-15.05	1	1	2
PC-5p-7202_138	ENSGALG00010000298	SLC35E4	80	-21.95	1	1	2
hsa-miR-18b-3p_L+3R-3_1ss16CT	ENSGALG00010000298	SLC35E4	65	-13.57	1	1	2
hsa-miR-17-3p_L-1R+1	ENSGALG00010000301	UQCR10	77	-18.56	1	1	2
hsa-miR-24-3p_R+1	ENSGALG00010000301	UQCR10	97	-29.2	1	1	2
hsa-miR-30a-3p	ENSGALG00010000301	UQCR10	76	-33.49	1	1	2
hsa-miR-30e-3p	ENSGALG00010000301	UQCR10	75	-30.13	1	1	2
mmu-miR-30d-3p_R+1_2ss10AG20TA	ENSGALG00010000301	UQCR10	76	-33.49	1	1	2
oga-miR-24_1ss23GT	ENSGALG00010000301	UQCR10	97	-29.2	1	1	2
hsa-miR-99a-5p	ENSGALG00010000303	ENSGALG00010000303	79	-18.37	1	1	2
oga-miR-100_R+2	ENSGALG00010000303	ENSGALG00010000303	71	-16.91	1	1	2
hsa-miR-99a-5p	ENSGALG00010000303	ENSGALG00010000303	79	-18.37	1	1	2
oga-miR-100_R+2	ENSGALG00010000303	ENSGALG00010000303	71	-16.91	1	1	2
hsa-miR-99a-5p	ENSGALG00010000303	ENSGALG00010000303	79	-18.37	1	1	2
oga-miR-100_R+2	ENSGALG00010000303	ENSGALG00010000303	71	-16.91	1	1	2
PC-5p-16001_37	ENSGALG00010000312	CABP7	59	-18.19	1	1	2
hsa-miR-7977_1ss6AG	ENSGALG00010000312	CABP7	77	-16.83	1	1	2
hsa-miR-1306-3p_L+3R+1	ENSGALG00010000323	AP1B1	73	-22.32	1	1	2
PC-3p-595_6889	ENSGALG00010000323	AP1B1	52	-39.74	1	1	2
hsa-miR-1306-3p_L+3R+1	ENSGALG00010000323	AP1B1	66	-22.32	1	1	2
hsa-miR-212-5p	ENSGALG00010000323	AP1B1	88	-41.34	1	1	2
PC-3p-595_6889	ENSGALG00010000323	AP1B1	52	-39.74	1	1	2
hsa-miR-1306-3p_L+3R+1	ENSGALG00010000323	AP1B1	66	-22.32	1	1	2
hsa-miR-212-5p	ENSGALG00010000323	AP1B1	88	-41.34	1	1	2
PC-3p-3504_401	ENSGALG00010000341	EWSR1	74	-20.63	1	1	2
hsa-miR-7977_1ss6AG	ENSGALG00010000341	EWSR1	85	-18.13	1	1	2
eca-miR-365	ENSGALG00010000366	EMID1	91	-12.95	1	1	2
hsa-miR-365a-3p	ENSGALG00010000366	EMID1	91	-12.95	1	1	2
eca-miR-365	ENSGALG00010000366	EMID1	91	-12.95	1	1	2
hsa-miR-365a-3p	ENSGALG00010000366	EMID1	91	-12.95	1	1	2
eca-miR-365	ENSGALG00010000366	EMID1	88	-12.95	1	1	2
hsa-miR-122-5p	ENSGALG00010000366	EMID1	52	-44.87	1	1	2
hsa-miR-128-3p	ENSGALG00010000366	EMID1	87	-17.22	1	1	2
hsa-miR-365a-3p	ENSGALG00010000366	EMID1	88	-12.95	1	1	2
mdo-miR-122-5p_R-3	ENSGALG00010000366	EMID1	52	-44.87	1	1	2
hsa-miR-18a-5p	ENSGALG00010000376	ASCC2	70	-24.18	1	1	2
hsa-miR-18b-5p	ENSGALG00010000376	ASCC2	70	-23.99	1	1	2
hsa-miR-204-5p	ENSGALG00010000376	ASCC2	77	-23.82	1	1	2
hsa-miR-33a-5p_R-1	ENSGALG00010000376	ASCC2	80	-11.27	1	1	2
hsa-miR-363-3p	ENSGALG00010000376	ASCC2	66	-11.77	1	1	2
hsa-miR-4454_L-2	ENSGALG00010000376	ASCC2	85	-11.55	1	1	2
hsa-miR-455-5p_1ss9TC	ENSGALG00010000376	ASCC2	99	-16.08	1	1	2
hsa-mir-4454-p5	ENSGALG00010000376	ASCC2	85	-11.55	1	1	2
mdo-miR-204	ENSGALG00010000376	ASCC2	77	-23.82	1	1	2
mmu-miR-92a-3p_R+1	ENSGALG00010000376	ASCC2	60	-45.5	1	1	2
mmu-miR-92a-3p_R+2	ENSGALG00010000376	ASCC2	60	-45.92	1	1	2
hsa-miR-18a-5p	ENSGALG00010000376	ASCC2	70	-24.18	1	1	2
hsa-miR-18b-5p	ENSGALG00010000376	ASCC2	70	-23.99	1	1	2
hsa-miR-204-5p	ENSGALG00010000376	ASCC2	77	-23.82	1	1	2
hsa-miR-33a-5p_R-1	ENSGALG00010000376	ASCC2	80	-11.27	1	1	2
hsa-miR-363-3p	ENSGALG00010000376	ASCC2	66	-11.77	1	1	2
hsa-miR-4454_L-2	ENSGALG00010000376	ASCC2	85	-11.55	1	1	2
hsa-miR-455-5p_1ss9TC	ENSGALG00010000376	ASCC2	99	-16.08	1	1	2
hsa-mir-4454-p5	ENSGALG00010000376	ASCC2	85	-11.55	1	1	2
mdo-miR-204	ENSGALG00010000376	ASCC2	77	-23.82	1	1	2
mmu-miR-92a-3p_R+1	ENSGALG00010000376	ASCC2	60	-45.5	1	1	2
mmu-miR-92a-3p_R+2	ENSGALG00010000376	ASCC2	60	-45.92	1	1	2
PC-5p-4185_303	ENSGALG00010000404	ENSGALG00010000404	81	-21.37	1	1	2
hsa-miR-1306-5p	ENSGALG00010000407	WSB2	94	-13.92	1	1	2
hsa-miR-24-3p_R+1	ENSGALG00010000407	WSB2	53	-18.67	1	1	2
hsa-miR-363-3p	ENSGALG00010000407	WSB2	62	-10.08	1	1	2
mmu-miR-92a-3p_R+1	ENSGALG00010000407	WSB2	61	-16.19	1	1	2
mmu-miR-92a-3p_R+2	ENSGALG00010000407	WSB2	61	-16.21	1	1	2
oga-miR-24_1ss23GT	ENSGALG00010000407	WSB2	53	-18.67	1	1	2
hsa-miR-1306-5p	ENSGALG00010000407	WSB2	96	-13.92	1	1	2
hsa-miR-24-3p_R+1	ENSGALG00010000407	WSB2	53	-18.67	1	1	2
hsa-miR-363-3p	ENSGALG00010000407	WSB2	62	-10.08	1	1	2
mmu-miR-92a-3p_R+1	ENSGALG00010000407	WSB2	62	-16.19	1	1	2
mmu-miR-92a-3p_R+2	ENSGALG00010000407	WSB2	62	-16.21	1	1	2
oga-miR-24_1ss23GT	ENSGALG00010000407	WSB2	53	-18.67	1	1	2
PC-5p-565_7593	ENSGALG00010000412	RFC5	53	-16.93	1	1	2
PC-5p-565_7593	ENSGALG00010000412	RFC5	53	-16.93	1	1	2
PC-5p-565_7593	ENSGALG00010000412	RFC5	53	-16.93	1	1	2
efu-mir-9226-p3_1ss17GA	ENSGALG00010000423	ENSGALG00010000423	87	-16.32	1	1	2
hsa-miR-33a-5p_R-1	ENSGALG00010000423	ENSGALG00010000423	95	-22.03	1	1	2
pal-miR-9226-5p_L-3_1ss4AG	ENSGALG00010000423	ENSGALG00010000423	70	-22.47	1	1	2
pal-miR-9226-5p_L-3_1ss4AT	ENSGALG00010000423	ENSGALG00010000423	70	-18.05	1	1	2
efu-mir-9226-p3_1ss17GA	ENSGALG00010000423	ENSGALG00010000423	87	-16.32	1	1	2
hsa-miR-33a-5p_R-1	ENSGALG00010000423	ENSGALG00010000423	95	-22.03	1	1	2
pal-miR-9226-5p_L-3_1ss4AG	ENSGALG00010000423	ENSGALG00010000423	70	-22.47	1	1	2
pal-miR-9226-5p_L-3_1ss4AT	ENSGALG00010000423	ENSGALG00010000423	70	-18.05	1	1	2
efu-mir-9226-p3_1ss17GA	ENSGALG00010000423	ENSGALG00010000423	87	-16.32	1	1	2
hsa-miR-33a-5p_R-1	ENSGALG00010000423	ENSGALG00010000423	95	-22.03	1	1	2
pal-miR-9226-5p_L-3_1ss4AG	ENSGALG00010000423	ENSGALG00010000423	70	-22.47	1	1	2
pal-miR-9226-5p_L-3_1ss4AT	ENSGALG00010000423	ENSGALG00010000423	70	-18.05	1	1	2
efu-mir-9226-p3_1ss17GA	ENSGALG00010000423	ENSGALG00010000423	86	-16.32	1	1	2
hsa-miR-33a-5p_R-1	ENSGALG00010000423	ENSGALG00010000423	95	-22.03	1	1	2
pal-miR-9226-5p_L-3_1ss4AG	ENSGALG00010000423	ENSGALG00010000423	70	-22.47	1	1	2
pal-miR-9226-5p_L-3_1ss4AT	ENSGALG00010000423	ENSGALG00010000423	70	-18.05	1	1	2
eca-miR-143_R+1	ENSGALG00010000431	ENSGALG00010000431	90	-24.55	1	1	2
hsa-miR-1306-5p	ENSGALG00010000431	ENSGALG00010000431	52	-25.35	1	1	2
hsa-miR-17-3p_L-1R+1	ENSGALG00010000431	ENSGALG00010000431	74	-16.34	1	1	2
PC-5p-565_7593	ENSGALG00010000431	ENSGALG00010000431	64	-19.92	1	1	2
eca-miR-143_R+1	ENSGALG00010000431	ENSGALG00010000431	82	-24.55	1	1	2
hsa-miR-1306-5p	ENSGALG00010000431	ENSGALG00010000431	94	-52.25	1	1	2
hsa-miR-33a-5p_R-1	ENSGALG00010000431	ENSGALG00010000431	79	-17.28	1	1	2
PC-5p-565_7593	ENSGALG00010000431	ENSGALG00010000431	64	-19.92	1	1	2
eca-miR-143_R+1	ENSGALG00010000431	ENSGALG00010000431	82	-24.55	1	1	2
hsa-miR-1306-5p	ENSGALG00010000431	ENSGALG00010000431	94	-52.25	1	1	2
hsa-miR-33a-5p_R-1	ENSGALG00010000431	ENSGALG00010000431	79	-17.28	1	1	2
PC-5p-565_7593	ENSGALG00010000431	ENSGALG00010000431	64	-19.92	1	1	2
eca-miR-143_R+1	ENSGALG00010000431	ENSGALG00010000431	82	-24.55	1	1	2
hsa-miR-1306-5p	ENSGALG00010000431	ENSGALG00010000431	94	-52.25	1	1	2
hsa-miR-33a-5p_R-1	ENSGALG00010000431	ENSGALG00010000431	79	-17.28	1	1	2
eca-miR-143_R+1	ENSGALG00010000431	ENSGALG00010000431	90	-24.55	1	1	2
hsa-miR-1306-5p	ENSGALG00010000431	ENSGALG00010000431	50	-25.35	1	1	2
hsa-miR-17-3p_L-1R+1	ENSGALG00010000431	ENSGALG00010000431	73	-16.34	1	1	2
PC-5p-565_7593	ENSGALG00010000431	ENSGALG00010000431	64	-19.92	1	1	2
eca-miR-143_R+1	ENSGALG00010000431	ENSGALG00010000431	82	-24.55	1	1	2
hsa-miR-1306-5p	ENSGALG00010000431	ENSGALG00010000431	94	-52.25	1	1	2
hsa-miR-33a-5p_R-1	ENSGALG00010000431	ENSGALG00010000431	79	-17.28	1	1	2
PC-5p-565_7593	ENSGALG00010000431	ENSGALG00010000431	64	-19.92	1	1	2
eca-miR-143_R+1	ENSGALG00010000431	ENSGALG00010000431	82	-24.55	1	1	2
hsa-miR-1306-5p	ENSGALG00010000431	ENSGALG00010000431	94	-52.25	1	1	2
hsa-miR-33a-5p_R-1	ENSGALG00010000431	ENSGALG00010000431	79	-17.28	1	1	2
PC-5p-565_7593	ENSGALG00010000431	ENSGALG00010000431	64	-19.92	1	1	2
eca-miR-143_R+1	ENSGALG00010000431	ENSGALG00010000431	82	-24.55	1	1	2
hsa-miR-1306-5p	ENSGALG00010000431	ENSGALG00010000431	94	-52.25	1	1	2
hsa-miR-33a-5p_R-1	ENSGALG00010000431	ENSGALG00010000431	79	-17.28	1	1	2
PC-5p-7202_138	ENSGALG00010000433	ENSGALG00010000433	63	-26.7	1	1	2
hsa-miR-24-3p_R+1	ENSGALG00010000433	ENSGALG00010000433	96	-19.94	1	1	2
oga-miR-24_1ss23GT	ENSGALG00010000433	ENSGALG00010000433	96	-19.94	1	1	2
hsa-miR-103a-3p	ENSGALG00010000435	ENSGALG00010000435	71	-17.65	1	1	2
hsa-miR-106a-5p	ENSGALG00010000435	ENSGALG00010000435	52	-13.13	1	1	2
hsa-miR-107	ENSGALG00010000435	ENSGALG00010000435	71	-16.87	1	1	2
hsa-miR-17-5p	ENSGALG00010000435	ENSGALG00010000435	52	-17.37	1	1	2
hsa-miR-20b-5p	ENSGALG00010000435	ENSGALG00010000435	52	-16.79	1	1	2
PC-3p-13336_53	ENSGALG00010000440	ENSGALG00010000440	55	-18.99	1	1	2
PC-5p-1507_1475	ENSGALG00010000440	ENSGALG00010000440	83	-18.13	1	1	2
PC-5p-16001_37	ENSGALG00010000440	ENSGALG00010000440	86	-18.21	1	1	2
bta-miR-193a-5p_R+1	ENSGALG00010000440	ENSGALG00010000440	50	-24.48	1	1	2
hsa-miR-18b-3p_L+3R-3_1ss16CT	ENSGALG00010000440	ENSGALG00010000440	50	-22.26	1	1	2
pal-miR-9226-5p_L-3_1ss4AG	ENSGALG00010000440	ENSGALG00010000440	92	-21.75	1	1	2
pal-miR-9226-5p_L-3_1ss4AT	ENSGALG00010000440	ENSGALG00010000440	92	-23.02	1	1	2
PC-3p-13336_53	ENSGALG00010000440	ENSGALG00010000440	53	-18.99	1	1	2
PC-5p-1507_1475	ENSGALG00010000440	ENSGALG00010000440	80	-18.13	1	1	2
PC-5p-16001_37	ENSGALG00010000440	ENSGALG00010000440	86	-18.21	1	1	2
hsa-miR-18b-3p_L+3R-3_1ss16CT	ENSGALG00010000440	ENSGALG00010000440	50	-22.26	1	1	2
pal-miR-9226-5p_L-3_1ss4AG	ENSGALG00010000440	ENSGALG00010000440	92	-21.75	1	1	2
pal-miR-9226-5p_L-3_1ss4AT	ENSGALG00010000440	ENSGALG00010000440	92	-23.02	1	1	2
PC-3p-13336_53	ENSGALG00010000440	ENSGALG00010000440	61	-18.99	1	1	2
PC-5p-1507_1475	ENSGALG00010000440	ENSGALG00010000440	77	-18.13	1	1	2
bta-miR-193a-5p_R+1	ENSGALG00010000440	ENSGALG00010000440	77	-24.48	1	1	2
PC-3p-13336_53	ENSGALG00010000440	ENSGALG00010000440	61	-18.99	1	1	2
PC-5p-1507_1475	ENSGALG00010000440	ENSGALG00010000440	77	-18.13	1	1	2
bta-miR-193a-5p_R+1	ENSGALG00010000440	ENSGALG00010000440	77	-24.48	1	1	2
PC-3p-13336_53	ENSGALG00010000440	ENSGALG00010000440	57	-18.99	1	1	2
PC-5p-16001_37	ENSGALG00010000440	ENSGALG00010000440	86	-18.21	1	1	2
bta-miR-193a-5p_R+1	ENSGALG00010000440	ENSGALG00010000440	53	-24.48	1	1	2
hsa-miR-18b-3p_L+3R-3_1ss16CT	ENSGALG00010000440	ENSGALG00010000440	50	-22.26	1	1	2
pal-miR-9226-5p_L-3_1ss4AG	ENSGALG00010000440	ENSGALG00010000440	92	-21.75	1	1	2
pal-miR-9226-5p_L-3_1ss4AT	ENSGALG00010000440	ENSGALG00010000440	92	-23.02	1	1	2
PC-5p-565_7593	ENSGALG00010000441	ENSGALG00010000441	76	-12.19	1	1	2
PC-5p-565_7593	ENSGALG00010000441	ENSGALG00010000441	73	-12.19	1	1	2
pal-miR-9226-5p_L-3_1ss4AG	ENSGALG00010000441	ENSGALG00010000441	84	-41.69	1	1	2
pal-miR-9226-5p_L-3_1ss4AT	ENSGALG00010000441	ENSGALG00010000441	84	-41.97	1	1	2
efu-mir-9226-p3_1ss17GA	ENSGALG00010000442	DGCR6	86	-16.45	1	1	2
hsa-miR-10a-5p_R-1	ENSGALG00010000442	DGCR6	82	-13.73	1	1	2
hsa-miR-10b-5p_R-1	ENSGALG00010000442	DGCR6	82	-13.73	1	1	2
hsa-miR-1306-5p	ENSGALG00010000442	DGCR6	83	-20.76	1	1	2
hsa-miR-181b-2-3p_R+2	ENSGALG00010000442	DGCR6	78	-15.68	1	1	2
mmu-miR-181b-1-3p	ENSGALG00010000442	DGCR6	78	-13.9	1	1	2
PC-5p-7202_138	ENSGALG00010000442	DGCR6	93	-14.92	1	1	2
hsa-miR-1306-5p	ENSGALG00010000442	DGCR6	65	-23.42	1	1	2
hsa-miR-26a-1-3p_1ss22GT	ENSGALG00010000442	DGCR6	99	-11.97	1	1	2
PC-5p-1507_1475	ENSGALG00010000443	TBX3	98	-12.73	1	1	2
bta-miR-193a-5p_R+1	ENSGALG00010000443	TBX3	77	-38.84	1	1	2
hsa-miR-106a-5p	ENSGALG00010000443	TBX3	72	-12.47	1	1	2
hsa-miR-17-5p	ENSGALG00010000443	TBX3	72	-16.71	1	1	2
hsa-miR-20b-5p	ENSGALG00010000443	TBX3	73	-16.71	1	1	2
hsa-miR-33a-5p_R-1	ENSGALG00010000443	TBX3	89	-16.46	1	1	2
pal-miR-9226-5p_L-3_1ss4AG	ENSGALG00010000443	TBX3	97	-22.36	1	1	2
pal-miR-9226-5p_L-3_1ss4AT	ENSGALG00010000443	TBX3	97	-23.63	1	1	2
hsa-miR-1306-5p	ENSGALG00010000445	LHX5	94	-21.53	1	1	2
hsa-miR-204-5p	ENSGALG00010000445	LHX5	82	-44.77	1	1	2
mdo-miR-204	ENSGALG00010000445	LHX5	82	-44.77	1	1	2
hsa-miR-1306-5p	ENSGALG00010000445	LHX5	94	-21.53	1	1	2
hsa-miR-204-5p	ENSGALG00010000445	LHX5	82	-44.77	1	1	2
mdo-miR-204	ENSGALG00010000445	LHX5	82	-44.77	1	1	2
PC-3p-4860_246	ENSGALG00010000447	SDSL	75	-15.3	1	1	2
efu-mir-9226-p3_1ss17GA	ENSGALG00010000447	SDSL	86	-23.54	1	1	2
hsa-miR-18b-3p_L+3R-3_1ss16CT	ENSGALG00010000447	SDSL	95	-14.89	1	1	2
hsa-miR-301a-5p	ENSGALG00010000447	SDSL	86	-14.25	1	1	2
hsa-miR-33a-5p_R-1	ENSGALG00010000447	SDSL	91	-12.42	1	1	2
hsa-miR-7977_1ss6AG	ENSGALG00010000447	SDSL	59	-15.37	1	1	2
mmu-miR-193b-5p_1ss11AG	ENSGALG00010000447	SDSL	67	-72.03	1	1	2
mmu-miR-6238_L-2R-2_1ss12TC	ENSGALG00010000447	SDSL	97	-39.22	1	1	2
pal-miR-9226-5p_L-3_1ss4AG	ENSGALG00010000447	SDSL	86	-42.71	1	1	2
pal-miR-9226-5p_L-3_1ss4AT	ENSGALG00010000447	SDSL	86	-43.98	1	1	2
PC-3p-4860_246	ENSGALG00010000447	SDSL	75	-15.3	1	1	2
efu-mir-9226-p3_1ss17GA	ENSGALG00010000447	SDSL	86	-23.54	1	1	2
hsa-miR-18b-3p_L+3R-3_1ss16CT	ENSGALG00010000447	SDSL	95	-14.89	1	1	2
hsa-miR-301a-5p	ENSGALG00010000447	SDSL	86	-14.25	1	1	2
hsa-miR-33a-5p_R-1	ENSGALG00010000447	SDSL	91	-12.42	1	1	2
hsa-miR-7977_1ss6AG	ENSGALG00010000447	SDSL	60	-15.37	1	1	2
mmu-miR-193b-5p_1ss11AG	ENSGALG00010000447	SDSL	67	-72.03	1	1	2
mmu-miR-6238_L-2R-2_1ss12TC	ENSGALG00010000447	SDSL	97	-39.22	1	1	2
pal-miR-9226-5p_L-3_1ss4AG	ENSGALG00010000447	SDSL	86	-42.71	1	1	2
pal-miR-9226-5p_L-3_1ss4AT	ENSGALG00010000447	SDSL	86	-43.98	1	1	2
PC-5p-565_7593	ENSGALG00010000449	PLBD2	67	-17.47	1	1	2
hsa-miR-363-3p	ENSGALG00010000449	PLBD2	83	-23.21	1	1	2
mmu-miR-92a-3p_R+1	ENSGALG00010000449	PLBD2	74	-11.72	1	1	2
mmu-miR-92a-3p_R+2	ENSGALG00010000449	PLBD2	74	-11.72	1	1	2
PC-5p-565_7593	ENSGALG00010000449	PLBD2	67	-17.47	1	1	2
hsa-miR-363-3p	ENSGALG00010000449	PLBD2	83	-23.21	1	1	2
mmu-miR-92a-3p_R+1	ENSGALG00010000449	PLBD2	74	-11.72	1	1	2
mmu-miR-92a-3p_R+2	ENSGALG00010000449	PLBD2	74	-11.72	1	1	2
PC-3p-12542_59	ENSGALG00010000452	SLC8B1	93	-12.81	1	1	2
PC-5p-7202_138	ENSGALG00010000457	CATSPER4	92	-18.33	1	1	2
mmu-miR-92a-3p_R+1	ENSGALG00010000457	CATSPER4	61	-15.08	1	1	2
mmu-miR-92a-3p_R+2	ENSGALG00010000457	CATSPER4	61	-15.08	1	1	2
PC-5p-565_7593	ENSGALG00010000457	CATSPER4	57	-19.58	1	1	2
eca-miR-143_R+1	ENSGALG00010000457	CATSPER4	58	-15.96	1	1	2
hsa-miR-30a-3p	ENSGALG00010000466	FBXO21	91	-10.01	1	1	2
hsa-miR-30e-3p	ENSGALG00010000466	FBXO21	91	-10.05	1	1	2
mmu-miR-30d-3p_R+1_2ss10AG20TA	ENSGALG00010000466	FBXO21	91	-11.89	1	1	2
hsa-miR-30a-3p	ENSGALG00010000466	FBXO21	91	-10.01	1	1	2
hsa-miR-30e-3p	ENSGALG00010000466	FBXO21	91	-10.05	1	1	2
mmu-miR-30d-3p_R+1_2ss10AG20TA	ENSGALG00010000466	FBXO21	91	-11.89	1	1	2
PC-3p-865_3810	ENSGALG00010000466	FBXO21	70	-59.71	1	1	2
bta-miR-2478_L-1_1ss2TG	ENSGALG00010000466	FBXO21	67	-16.28	1	1	2
hsa-miR-103a-3p	ENSGALG00010000466	FBXO21	68	-36.94	1	1	2
hsa-miR-107	ENSGALG00010000466	FBXO21	68	-34.26	1	1	2
hsa-miR-128-3p	ENSGALG00010000466	FBXO21	67	-15.34	1	1	2
hsa-miR-301a-5p	ENSGALG00010000466	FBXO21	83	-14.3	1	1	2
hsa-miR-30a-3p	ENSGALG00010000466	FBXO21	91	-10.01	1	1	2
hsa-miR-30e-3p	ENSGALG00010000466	FBXO21	91	-10.05	1	1	2
mmu-miR-30d-3p_R+1_2ss10AG20TA	ENSGALG00010000466	FBXO21	91	-11.89	1	1	2
mmu-mir-3968-p3_1ss11AT	ENSGALG00010000466	FBXO21	57	-16.47	1	1	2
mmu-mir-3968-p5_1ss11AT	ENSGALG00010000466	FBXO21	57	-16.47	1	1	2
PC-5p-1507_1475	ENSGALG00010000470	FBXW8	66	-14.63	1	1	2
hsa-miR-1306-5p	ENSGALG00010000470	FBXW8	79	-26.5	1	1	2
hsa-miR-24-3p_R+1	ENSGALG00010000470	FBXW8	70	-17.4	1	1	2
hsa-miR-99a-3p_R+1	ENSGALG00010000470	FBXW8	98	-16.78	1	1	2
oga-miR-24_1ss23GT	ENSGALG00010000470	FBXW8	70	-17.4	1	1	2
PC-5p-1507_1475	ENSGALG00010000470	FBXW8	66	-14.63	1	1	2
hsa-miR-1306-5p	ENSGALG00010000470	FBXW8	79	-26.5	1	1	2
hsa-miR-24-3p_R+1	ENSGALG00010000470	FBXW8	70	-17.4	1	1	2
hsa-miR-99a-3p_R+1	ENSGALG00010000470	FBXW8	98	-16.78	1	1	2
oga-miR-24_1ss23GT	ENSGALG00010000470	FBXW8	70	-17.4	1	1	2
PC-3p-13336_53	ENSGALG00010000475	RNFT2	64	-14.38	1	1	2
PC-3p-13710_50	ENSGALG00010000475	RNFT2	74	-15.92	1	1	2
PC-3p-595_6889	ENSGALG00010000475	RNFT2	91	-47.28	1	1	2
hsa-miR-103a-3p	ENSGALG00010000475	RNFT2	60	-17.46	1	1	2
hsa-miR-107	ENSGALG00010000475	RNFT2	60	-17.36	1	1	2
hsa-miR-17-3p_L-1R+1	ENSGALG00010000475	RNFT2	67	-54.86	1	1	2
hsa-miR-30c-2-3p	ENSGALG00010000475	RNFT2	54	-21.22	1	1	2
mdo-miR-143-5p_L+1	ENSGALG00010000475	RNFT2	64	-40.13	1	1	2
mmu-miR-145a-5p	ENSGALG00010000475	RNFT2	82	-12.97	1	1	2
mmu-mir-3968-p3_1ss11AT	ENSGALG00010000475	RNFT2	80	-13.38	1	1	2
mmu-mir-3968-p5_1ss11AT	ENSGALG00010000475	RNFT2	80	-13.38	1	1	2
PC-3p-13336_53	ENSGALG00010000475	RNFT2	64	-14.38	1	1	2
PC-3p-13710_50	ENSGALG00010000475	RNFT2	74	-15.92	1	1	2
PC-3p-595_6889	ENSGALG00010000475	RNFT2	91	-47.28	1	1	2
hsa-miR-103a-3p	ENSGALG00010000475	RNFT2	60	-17.46	1	1	2
hsa-miR-107	ENSGALG00010000475	RNFT2	60	-17.36	1	1	2
hsa-miR-17-3p_L-1R+1	ENSGALG00010000475	RNFT2	67	-54.86	1	1	2
hsa-miR-30c-2-3p	ENSGALG00010000475	RNFT2	54	-21.22	1	1	2
mdo-miR-143-5p_L+1	ENSGALG00010000475	RNFT2	64	-40.13	1	1	2
mmu-miR-145a-5p	ENSGALG00010000475	RNFT2	82	-12.97	1	1	2
mmu-mir-3968-p3_1ss11AT	ENSGALG00010000475	RNFT2	80	-13.38	1	1	2
mmu-mir-3968-p5_1ss11AT	ENSGALG00010000475	RNFT2	80	-13.38	1	1	2
PC-3p-5511_205	ENSGALG00010000479	C12orf49	66	-26.7	1	1	2
PC-3p-865_3810	ENSGALG00010000479	C12orf49	54	-14.12	1	1	2
bta-miR-2478_L-1_1ss2TG	ENSGALG00010000479	C12orf49	86	-17.27	1	1	2
hsa-miR-103a-3p	ENSGALG00010000479	C12orf49	66	-38.02	1	1	2
hsa-miR-107	ENSGALG00010000479	C12orf49	66	-39.39	1	1	2
hsa-miR-128-3p	ENSGALG00010000479	C12orf49	68	-18.48	1	1	2
hsa-miR-301a-5p	ENSGALG00010000479	C12orf49	54	-28.96	1	1	2
hsa-miR-30c-2-3p	ENSGALG00010000479	C12orf49	96	-41.75	1	1	2
hsa-miR-363-3p	ENSGALG00010000479	C12orf49	83	-32.8	1	1	2
mmu-miR-6238_L-2R-2_1ss12TC	ENSGALG00010000479	C12orf49	85	-11.85	1	1	2
mmu-miR-92a-3p_R+1	ENSGALG00010000479	C12orf49	86	-37.34	1	1	2
mmu-miR-92a-3p_R+2	ENSGALG00010000479	C12orf49	86	-37.34	1	1	2
PC-3p-5511_205	ENSGALG00010000485	MED13L	56	-12.28	1	1	2
PC-5p-565_7593	ENSGALG00010000485	MED13L	60	-17.4	1	1	2
bta-miR-2478_L-1_1ss2TG	ENSGALG00010000485	MED13L	63	-22.35	1	1	2
hsa-miR-301a-5p	ENSGALG00010000485	MED13L	60	-14.8	1	1	2
hsa-miR-30a-3p	ENSGALG00010000485	MED13L	58	-15.88	1	1	2
hsa-miR-30a-5p_R+2	ENSGALG00010000485	MED13L	87	-29.73	1	1	2
hsa-miR-30e-3p	ENSGALG00010000485	MED13L	58	-16.39	1	1	2
hsa-miR-30e-5p_R+2	ENSGALG00010000485	MED13L	87	-30.43	1	1	2
hsa-miR-425-5p_R+2_1ss20TC	ENSGALG00010000485	MED13L	73	-15.04	1	1	2
mdo-miR-30e-5p_R+2	ENSGALG00010000485	MED13L	87	-29.85	1	1	2
mmu-miR-30d-3p_R+1_2ss10AG20TA	ENSGALG00010000485	MED13L	58	-28.71	1	1	2
PC-3p-5511_205	ENSGALG00010000485	MED13L	56	-12.28	1	1	2
PC-5p-565_7593	ENSGALG00010000485	MED13L	60	-17.4	1	1	2
bta-miR-2478_L-1_1ss2TG	ENSGALG00010000485	MED13L	63	-22.35	1	1	2
hsa-miR-301a-5p	ENSGALG00010000485	MED13L	60	-14.8	1	1	2
hsa-miR-30a-3p	ENSGALG00010000485	MED13L	58	-15.88	1	1	2
hsa-miR-30a-5p_R+2	ENSGALG00010000485	MED13L	87	-29.73	1	1	2
hsa-miR-30e-3p	ENSGALG00010000485	MED13L	58	-16.39	1	1	2
hsa-miR-30e-5p_R+2	ENSGALG00010000485	MED13L	87	-30.43	1	1	2
hsa-miR-425-5p_R+2_1ss20TC	ENSGALG00010000485	MED13L	73	-15.04	1	1	2
mdo-miR-30e-5p_R+2	ENSGALG00010000485	MED13L	87	-29.85	1	1	2
mmu-miR-30d-3p_R+1_2ss10AG20TA	ENSGALG00010000485	MED13L	58	-28.71	1	1	2
PC-3p-5511_205	ENSGALG00010000485	MED13L	56	-12.28	1	1	2
PC-5p-565_7593	ENSGALG00010000485	MED13L	60	-17.4	1	1	2
bta-miR-2478_L-1_1ss2TG	ENSGALG00010000485	MED13L	63	-22.35	1	1	2
hsa-miR-301a-5p	ENSGALG00010000485	MED13L	60	-14.8	1	1	2
hsa-miR-30a-3p	ENSGALG00010000485	MED13L	58	-15.88	1	1	2
hsa-miR-30a-5p_R+2	ENSGALG00010000485	MED13L	87	-29.73	1	1	2
hsa-miR-30e-3p	ENSGALG00010000485	MED13L	58	-16.39	1	1	2
hsa-miR-30e-5p_R+2	ENSGALG00010000485	MED13L	87	-30.43	1	1	2
hsa-miR-425-5p_R+2_1ss20TC	ENSGALG00010000485	MED13L	73	-15.04	1	1	2
mdo-miR-30e-5p_R+2	ENSGALG00010000485	MED13L	87	-29.85	1	1	2
mmu-miR-30d-3p_R+1_2ss10AG20TA	ENSGALG00010000485	MED13L	58	-28.71	1	1	2
PC-3p-5511_205	ENSGALG00010000491	ENSGALG00010000491	70	-10.52	1	1	2
PC-5p-16001_37	ENSGALG00010000491	ENSGALG00010000491	79	-27.38	1	1	2
PC-3p-5511_205	ENSGALG00010000491	ENSGALG00010000491	70	-10.52	1	1	2
PC-5p-16001_37	ENSGALG00010000491	ENSGALG00010000491	79	-27.38	1	1	2
hsa-miR-140-5p	ENSGALG00010000491	ENSGALG00010000491	93	-13.57	1	1	2
pal-miR-9226-5p_L-3_1ss4AG	ENSGALG00010000507	TRPT1	94	-19.55	1	1	2
pal-miR-9226-5p_L-3_1ss4AT	ENSGALG00010000507	TRPT1	94	-20.82	1	1	2
hsa-miR-140-5p	ENSGALG00010000511	FERMT3	78	-20.49	1	1	2
hsa-miR-103a-3p	ENSGALG00010000529	STIP1	79	-23.32	1	1	2
hsa-miR-107	ENSGALG00010000529	STIP1	79	-20.02	1	1	2
hsa-miR-103a-3p	ENSGALG00010000529	STIP1	80	-23.32	1	1	2
hsa-miR-107	ENSGALG00010000529	STIP1	80	-20.02	1	1	2
hsa-miR-103a-3p	ENSGALG00010000529	STIP1	80	-23.32	1	1	2
hsa-miR-107	ENSGALG00010000529	STIP1	80	-20.02	1	1	2
hsa-miR-128-3p	ENSGALG00010000575	ENSGALG00010000575	86	-16.1	1	1	2
PC-5p-7202_138	ENSGALG00010000577	ENSGALG00010000577	69	-11.74	1	1	2
hsa-miR-24-3p_R+1	ENSGALG00010000577	ENSGALG00010000577	95	-24.2	1	1	2
oga-miR-24_1ss23GT	ENSGALG00010000577	ENSGALG00010000577	95	-24.2	1	1	2
PC-3p-5511_205	ENSGALG00010000577	ENSGALG00010000577	82	-10.31	1	1	2
hsa-miR-24-3p_R+1	ENSGALG00010000577	ENSGALG00010000577	59	-24.2	1	1	2
oga-miR-24_1ss23GT	ENSGALG00010000577	ENSGALG00010000577	59	-24.2	1	1	2
PC-3p-595_6889	ENSGALG00010000576	NOS1	89	-44.61	1	1	2
PC-3p-865_3810	ENSGALG00010000576	NOS1	91	-22.83	1	1	2
bta-miR-183	ENSGALG00010000576	NOS1	52	-18.31	1	1	2
eca-miR-365	ENSGALG00010000576	NOS1	60	-10.83	1	1	2
hsa-miR-128-3p	ENSGALG00010000576	NOS1	95	-16.88	1	1	2
hsa-miR-365a-3p	ENSGALG00010000576	NOS1	60	-10.83	1	1	2
PC-3p-5511_205	ENSGALG00010000577	ENSGALG00010000577	82	-10.31	1	1	2
hsa-miR-24-3p_R+1	ENSGALG00010000577	ENSGALG00010000577	58	-24.2	1	1	2
oga-miR-24_1ss23GT	ENSGALG00010000577	ENSGALG00010000577	58	-24.2	1	1	2
PC-3p-865_3810	ENSGALG00010000576	NOS1	86	-22.83	1	1	2
bta-miR-183	ENSGALG00010000576	NOS1	57	-18.31	1	1	2
eca-miR-365	ENSGALG00010000576	NOS1	70	-10.83	1	1	2
hsa-miR-128-3p	ENSGALG00010000576	NOS1	92	-16.88	1	1	2
hsa-miR-365a-3p	ENSGALG00010000576	NOS1	70	-10.83	1	1	2
PC-3p-865_3810	ENSGALG00010000581	ENSGALG00010000581	95	-23.34	1	1	2
PC-3p-9745_89	ENSGALG00010000581	ENSGALG00010000581	69	-28.99	1	1	2
hsa-miR-99a-3p_R+1	ENSGALG00010000581	ENSGALG00010000581	66	-39.94	1	1	2
PC-3p-5511_205	ENSGALG00010000584	RBM14	82	-11.73	1	1	2
hsa-miR-125b-2-3p_L-2R+2	ENSGALG00010000584	RBM14	97	-13.84	1	1	2
hsa-miR-7977_1ss6AG	ENSGALG00010000584	RBM14	54	-25.71	1	1	2
mmu-miR-23b-3p_R+2	ENSGALG00010000584	RBM14	58	-19.86	1	1	2
PC-3p-3119_472	ENSGALG00010000590	DNAH5	77	-32.52	1	1	2
PC-5p-410_13884	ENSGALG00010000590	DNAH5	78	-48.04	1	1	2
hsa-let-7b-5p	ENSGALG00010000590	DNAH5	88	-17.16	1	1	2
hsa-let-7c-5p	ENSGALG00010000590	DNAH5	88	-17.47	1	1	2
hsa-let-7f-5p_R+1	ENSGALG00010000590	DNAH5	88	-31.59	1	1	2
hsa-miR-10a-5p_R-1	ENSGALG00010000590	DNAH5	84	-14.28	1	1	2
hsa-miR-10b-5p_R-1	ENSGALG00010000590	DNAH5	83	-14.28	1	1	2
hsa-miR-125b-2-3p_L-2R+2	ENSGALG00010000590	DNAH5	98	-29.34	1	1	2
hsa-miR-181b-2-3p_R+2	ENSGALG00010000590	DNAH5	95	-40.6	1	1	2
mmu-miR-145a-3p_L+2R-2	ENSGALG00010000590	DNAH5	71	-16.22	1	1	2
mmu-miR-181b-1-3p	ENSGALG00010000590	DNAH5	95	-26.36	1	1	2
mdo-miR-352-3p_1ss11TC	ENSGALG00010000590	DNAH5	71	-16.06	1	1	2
PC-3p-3119_472	ENSGALG00010000590	DNAH5	77	-32.52	1	1	2
PC-5p-410_13884	ENSGALG00010000590	DNAH5	78	-48.04	1	1	2
hsa-let-7b-5p	ENSGALG00010000590	DNAH5	88	-17.16	1	1	2
hsa-let-7c-5p	ENSGALG00010000590	DNAH5	88	-17.47	1	1	2
hsa-let-7f-5p_R+1	ENSGALG00010000590	DNAH5	88	-31.59	1	1	2
hsa-miR-10a-5p_R-1	ENSGALG00010000590	DNAH5	84	-14.28	1	1	2
hsa-miR-10b-5p_R-1	ENSGALG00010000590	DNAH5	83	-14.28	1	1	2
hsa-miR-125b-2-3p_L-2R+2	ENSGALG00010000590	DNAH5	98	-29.34	1	1	2
hsa-miR-181b-2-3p_R+2	ENSGALG00010000590	DNAH5	95	-40.6	1	1	2
mmu-miR-145a-3p_L+2R-2	ENSGALG00010000590	DNAH5	71	-16.22	1	1	2
mmu-miR-181b-1-3p	ENSGALG00010000590	DNAH5	95	-26.36	1	1	2
hsa-miR-17-3p_L-1R+1	ENSGALG00010000591	ENSGALG00010000591	84	-16.24	1	1	2
hsa-miR-18a-5p	ENSGALG00010000591	ENSGALG00010000591	85	-23.48	1	1	2
hsa-miR-18b-5p	ENSGALG00010000591	ENSGALG00010000591	84	-23.42	1	1	2
hsa-miR-17-3p_L-1R+1	ENSGALG00010000591	ENSGALG00010000591	84	-16.24	1	1	2
hsa-miR-18a-5p	ENSGALG00010000591	ENSGALG00010000591	85	-23.48	1	1	2
hsa-miR-18b-5p	ENSGALG00010000591	ENSGALG00010000591	84	-23.42	1	1	2
PC-3p-5511_205	ENSGALG00010000592	CCT5	87	-36.66	1	1	2
bta-miR-183	ENSGALG00010000592	CCT5	61	-20.26	1	1	2
chi-miR-144-3p_R+2	ENSGALG00010000592	CCT5	92	-13.22	1	1	2
eca-miR-182_R-1	ENSGALG00010000592	CCT5	99	-16.02	1	1	2
hsa-miR-99a-3p_R+1	ENSGALG00010000592	CCT5	59	-16.24	1	1	2
PC-5p-410_13884	ENSGALG00010000593	ATPSCKMT	83	-16.22	1	1	2
bta-miR-183	ENSGALG00010000593	ATPSCKMT	65	-15.17	1	1	2
hsa-miR-301a-3p_1ss11GA	ENSGALG00010000593	ATPSCKMT	81	-12.81	1	1	2
hsa-miR-30e-3p	ENSGALG00010000593	ATPSCKMT	90	-12.68	1	1	2
hsa-miR-33a-5p_R-1	ENSGALG00010000593	ATPSCKMT	52	-13.92	1	1	2
hsa-miR-454-3p_R+2	ENSGALG00010000593	ATPSCKMT	75	-17.03	1	1	2
PC-5p-565_7593	ENSGALG00010000596	ENSGALG00010000596	66	-15.8	1	1	2
bta-miR-2478_L-1_1ss2TG	ENSGALG00010000596	ENSGALG00010000596	70	-18.72	1	1	2
mmu-miR-193b-5p_1ss11AG	ENSGALG00010000596	ENSGALG00010000596	82	-22.04	1	1	2
mmu-mir-3968-p3_1ss11AT	ENSGALG00010000596	ENSGALG00010000596	56	-21.58	1	1	2
mmu-mir-3968-p5_1ss11AT	ENSGALG00010000596	ENSGALG00010000596	56	-21.58	1	1	2
PC-5p-23_883296	ENSGALG00010000595	MYO10	75	-12.43	1	1	2
PC-5p-565_7593	ENSGALG00010000595	MYO10	75	-17.29	1	1	2
chi-miR-144-3p_R+2	ENSGALG00010000595	MYO10	99	-13.95	1	1	2
hsa-miR-146a-5p_R+1	ENSGALG00010000595	MYO10	75	-13.04	1	1	2
hsa-miR-204-5p	ENSGALG00010000595	MYO10	84	-15.18	1	1	2
hsa-miR-212-5p	ENSGALG00010000595	MYO10	78	-18.31	1	1	2
hsa-miR-30a-3p	ENSGALG00010000595	MYO10	88	-24.66	1	1	2
hsa-miR-363-3p	ENSGALG00010000595	MYO10	68	-13.66	1	1	2
hsa-miR-7977_1ss6AG	ENSGALG00010000595	MYO10	99	-16.58	1	1	2
mdo-miR-204	ENSGALG00010000595	MYO10	84	-15.18	1	1	2
mdo-miR-352-3p_1ss11TC	ENSGALG00010000595	MYO10	80	-20.59	1	1	2
mmu-miR-30d-3p_R+1_2ss10AG20TA	ENSGALG00010000595	MYO10	88	-28.18	1	1	2
mmu-miR-6238_L-2R-2_1ss12TC	ENSGALG00010000595	MYO10	76	-11	1	1	2
mmu-miR-92a-3p_R+1	ENSGALG00010000595	MYO10	72	-15.5	1	1	2
mmu-miR-92a-3p_R+2	ENSGALG00010000595	MYO10	72	-15.5	1	1	2
PC-5p-565_7593	ENSGALG00010000595	MYO10	82	-13.82	1	1	2
bta-miR-2478_L-1_1ss2TG	ENSGALG00010000595	MYO10	95	-23.82	1	1	2
eca-miR-182_R-1	ENSGALG00010000597	CDH9	75	-14.57	1	1	2
hsa-miR-128-3p	ENSGALG00010000597	CDH9	78	-13.79	1	1	2
hsa-miR-30d-3p_L-1R+2	ENSGALG00010000597	CDH9	75	-19.06	1	1	2
mdo-miR-143-5p_L+1	ENSGALG00010000597	CDH9	68	-18.82	1	1	2
PC-5p-16001_37	ENSGALG00010000598	ENSGALG00010000598	95	-45.16	1	1	2
hsa-miR-30c-2-3p	ENSGALG00010000598	ENSGALG00010000598	99	-58.93	1	1	2
mmu-miR-145a-5p	ENSGALG00010000598	ENSGALG00010000598	64	-54.79	1	1	2
hsa-miR-455-3p_L+2	ENSGALG00010000597	CDH9	78	-16.52	1	1	2
PC-5p-16001_37	ENSGALG00010000598	ENSGALG00010000598	95	-45.16	1	1	2
hsa-miR-30c-2-3p	ENSGALG00010000598	ENSGALG00010000598	99	-58.93	1	1	2
mmu-miR-145a-5p	ENSGALG00010000598	ENSGALG00010000598	65	-54.79	1	1	2
PC-5p-16001_37	ENSGALG00010000598	ENSGALG00010000598	95	-45.16	1	1	2
hsa-miR-30c-2-3p	ENSGALG00010000598	ENSGALG00010000598	99	-58.93	1	1	2
mmu-miR-145a-5p	ENSGALG00010000598	ENSGALG00010000598	64	-54.79	1	1	2
PC-5p-16001_37	ENSGALG00010000598	ENSGALG00010000598	95	-45.16	1	1	2
hsa-miR-30c-2-3p	ENSGALG00010000598	ENSGALG00010000598	99	-58.93	1	1	2
mmu-miR-145a-5p	ENSGALG00010000598	ENSGALG00010000598	64	-54.79	1	1	2
PC-3p-5511_205	ENSGALG00010000599	RETREG1	66	-22.42	1	1	2
PC-3p-595_6889	ENSGALG00010000599	RETREG1	83	-16.53	1	1	2
PC-5p-23_883296	ENSGALG00010000599	RETREG1	77	-12.37	1	1	2
PC-5p-410_13884	ENSGALG00010000599	RETREG1	98	-13.91	1	1	2
bta-miR-2478_L-1_1ss2TG	ENSGALG00010000599	RETREG1	80	-18.93	1	1	2
eca-miR-182_R-1	ENSGALG00010000599	RETREG1	52	-25.01	1	1	2
hsa-miR-106a-5p	ENSGALG00010000599	RETREG1	93	-68.03	1	1	2
hsa-miR-1306-5p	ENSGALG00010000599	RETREG1	84	-37.86	1	1	2
hsa-miR-17-5p	ENSGALG00010000599	RETREG1	93	-67.02	1	1	2
hsa-miR-181b-2-3p_R+2	ENSGALG00010000599	RETREG1	63	-23.06	1	1	2
hsa-miR-18b-3p_L+3R-3_1ss16CT	ENSGALG00010000599	RETREG1	68	-21.85	1	1	2
hsa-miR-20b-5p	ENSGALG00010000599	RETREG1	93	-68.31	1	1	2
hsa-miR-24-3p_R+1	ENSGALG00010000599	RETREG1	94	-44.26	1	1	2
mmu-miR-145a-5p	ENSGALG00010000599	RETREG1	86	-30.75	1	1	2
mmu-miR-181b-1-3p	ENSGALG00010000599	RETREG1	69	-24.38	1	1	2
oga-miR-24_1ss23GT	ENSGALG00010000599	RETREG1	94	-44.26	1	1	2
PC-3p-5511_205	ENSGALG00010000599	RETREG1	66	-22.42	1	1	2
PC-3p-595_6889	ENSGALG00010000599	RETREG1	83	-16.53	1	1	2
PC-5p-23_883296	ENSGALG00010000599	RETREG1	77	-12.37	1	1	2
PC-5p-410_13884	ENSGALG00010000599	RETREG1	98	-13.91	1	1	2
bta-miR-2478_L-1_1ss2TG	ENSGALG00010000599	RETREG1	80	-18.93	1	1	2
eca-miR-182_R-1	ENSGALG00010000599	RETREG1	52	-25.01	1	1	2
hsa-miR-106a-5p	ENSGALG00010000599	RETREG1	93	-68.03	1	1	2
hsa-miR-1306-5p	ENSGALG00010000599	RETREG1	84	-37.86	1	1	2
hsa-miR-17-5p	ENSGALG00010000599	RETREG1	93	-67.02	1	1	2
hsa-miR-181b-2-3p_R+2	ENSGALG00010000599	RETREG1	63	-23.06	1	1	2
hsa-miR-18b-3p_L+3R-3_1ss16CT	ENSGALG00010000599	RETREG1	68	-21.85	1	1	2
hsa-miR-20b-5p	ENSGALG00010000599	RETREG1	93	-68.31	1	1	2
hsa-miR-24-3p_R+1	ENSGALG00010000599	RETREG1	94	-44.26	1	1	2
mmu-miR-145a-5p	ENSGALG00010000599	RETREG1	86	-30.75	1	1	2
mmu-miR-181b-1-3p	ENSGALG00010000599	RETREG1	69	-24.38	1	1	2
oga-miR-24_1ss23GT	ENSGALG00010000599	RETREG1	94	-44.26	1	1	2
PC-5p-410_13884	ENSGALG00010000599	RETREG1	98	-13.91	1	1	2
hsa-miR-106a-5p	ENSGALG00010000599	RETREG1	93	-51.18	1	1	2
hsa-miR-17-5p	ENSGALG00010000599	RETREG1	93	-50.41	1	1	2
hsa-miR-20b-5p	ENSGALG00010000599	RETREG1	93	-51.34	1	1	2
mmu-miR-145a-5p	ENSGALG00010000599	RETREG1	86	-30.75	1	1	2
PC-5p-410_13884	ENSGALG00010000599	RETREG1	98	-13.91	1	1	2
bta-miR-1246_L+1R+2	ENSGALG00010000599	RETREG1	84	-16.02	1	1	2
bta-miR-2478_L-1_1ss2TG	ENSGALG00010000599	RETREG1	80	-18.93	1	1	2
eca-miR-182_R-1	ENSGALG00010000599	RETREG1	52	-11.96	1	1	2
hsa-miR-181b-2-3p_R+2	ENSGALG00010000599	RETREG1	69	-23.06	1	1	2
hsa-miR-24-3p_R+1	ENSGALG00010000599	RETREG1	94	-21.1	1	1	2
mmu-miR-145a-5p	ENSGALG00010000599	RETREG1	86	-12.33	1	1	2
mmu-miR-181b-1-3p	ENSGALG00010000599	RETREG1	69	-24.38	1	1	2
oga-miR-24_1ss23GT	ENSGALG00010000599	RETREG1	94	-21.1	1	1	2
PC-5p-410_13884	ENSGALG00010000599	RETREG1	98	-13.91	1	1	2
bta-miR-2478_L-1_1ss2TG	ENSGALG00010000599	RETREG1	94	-18.93	1	1	2
eca-miR-182_R-1	ENSGALG00010000599	RETREG1	52	-11.96	1	1	2
hsa-miR-24-3p_R+1	ENSGALG00010000599	RETREG1	94	-21.1	1	1	2
mmu-miR-145a-5p	ENSGALG00010000599	RETREG1	86	-12.33	1	1	2
oga-miR-24_1ss23GT	ENSGALG00010000599	RETREG1	94	-21.1	1	1	2
bta-miR-2478_L-1_1ss2TG	ENSGALG00010000601	ENSGALG00010000601	59	-47.55	1	1	2
hsa-miR-204-5p	ENSGALG00010000601	ENSGALG00010000601	79	-16.99	1	1	2
hsa-miR-30c-2-3p	ENSGALG00010000601	ENSGALG00010000601	87	-21.34	1	1	2
hsa-miR-30d-3p_L-1R+2	ENSGALG00010000601	ENSGALG00010000601	82	-16.57	1	1	2
hsa-miR-455-3p_L+2	ENSGALG00010000601	ENSGALG00010000601	91	-18.26	1	1	2
mdo-miR-204	ENSGALG00010000601	ENSGALG00010000601	79	-16.99	1	1	2
mmu-mir-3968-p3_1ss11AT	ENSGALG00010000601	ENSGALG00010000601	65	-21.58	1	1	2
mmu-mir-3968-p5_1ss11AT	ENSGALG00010000601	ENSGALG00010000601	65	-21.58	1	1	2
bta-miR-2478_L-1_1ss2TG	ENSGALG00010000601	ENSGALG00010000601	51	-47.55	1	1	2
hsa-miR-204-5p	ENSGALG00010000601	ENSGALG00010000601	72	-16.99	1	1	2
hsa-miR-30c-2-3p	ENSGALG00010000601	ENSGALG00010000601	81	-21.34	1	1	2
hsa-miR-30d-3p_L-1R+2	ENSGALG00010000601	ENSGALG00010000601	78	-16.57	1	1	2
hsa-miR-455-3p_L+2	ENSGALG00010000601	ENSGALG00010000601	89	-35.31	1	1	2
mdo-miR-204	ENSGALG00010000601	ENSGALG00010000601	72	-16.99	1	1	2
mmu-miR-193b-5p_1ss11AG	ENSGALG00010000601	ENSGALG00010000601	78	-43.37	1	1	2
mmu-mir-3968-p3_1ss11AT	ENSGALG00010000601	ENSGALG00010000601	61	-21.58	1	1	2
mmu-mir-3968-p5_1ss11AT	ENSGALG00010000601	ENSGALG00010000601	61	-21.58	1	1	2
bta-miR-2478_L-1_1ss2TG	ENSGALG00010000601	ENSGALG00010000601	55	-58.67	1	1	2
hsa-miR-1306-3p_L+3R+1	ENSGALG00010000601	ENSGALG00010000601	64	-22.22	1	1	2
hsa-miR-17-3p_L-1R+1	ENSGALG00010000601	ENSGALG00010000601	93	-22.51	1	1	2
hsa-miR-204-5p	ENSGALG00010000601	ENSGALG00010000601	66	-16.99	1	1	2
hsa-miR-30c-2-3p	ENSGALG00010000601	ENSGALG00010000601	81	-21.34	1	1	2
hsa-miR-30d-3p_L-1R+2	ENSGALG00010000601	ENSGALG00010000601	65	-16.57	1	1	2
hsa-miR-455-3p_L+2	ENSGALG00010000601	ENSGALG00010000601	89	-35.31	1	1	2
mdo-miR-143-5p_L+1	ENSGALG00010000601	ENSGALG00010000601	68	-20.58	1	1	2
mdo-miR-204	ENSGALG00010000601	ENSGALG00010000601	66	-16.99	1	1	2
mmu-miR-193b-5p_1ss11AG	ENSGALG00010000601	ENSGALG00010000601	70	-43.37	1	1	2
mmu-mir-3968-p3_1ss11AT	ENSGALG00010000601	ENSGALG00010000601	55	-21.58	1	1	2
mmu-mir-3968-p5_1ss11AT	ENSGALG00010000601	ENSGALG00010000601	55	-21.58	1	1	2
bta-miR-2478_L-1_1ss2TG	ENSGALG00010000601	ENSGALG00010000601	55	-47.55	1	1	2
hsa-miR-1306-3p_L+3R+1	ENSGALG00010000601	ENSGALG00010000601	66	-22.22	1	1	2
hsa-miR-204-5p	ENSGALG00010000601	ENSGALG00010000601	66	-16.99	1	1	2
hsa-miR-30c-2-3p	ENSGALG00010000601	ENSGALG00010000601	81	-21.34	1	1	2
hsa-miR-30d-3p_L-1R+2	ENSGALG00010000601	ENSGALG00010000601	68	-16.57	1	1	2
hsa-miR-455-3p_L+2	ENSGALG00010000601	ENSGALG00010000601	89	-35.31	1	1	2
mdo-miR-204	ENSGALG00010000601	ENSGALG00010000601	66	-16.99	1	1	2
mmu-miR-193b-5p_1ss11AG	ENSGALG00010000601	ENSGALG00010000601	71	-43.37	1	1	2
mmu-mir-3968-p3_1ss11AT	ENSGALG00010000601	ENSGALG00010000601	55	-21.58	1	1	2
mmu-mir-3968-p5_1ss11AT	ENSGALG00010000601	ENSGALG00010000601	55	-21.58	1	1	2
bta-miR-2478_L-1_1ss2TG	ENSGALG00010000601	ENSGALG00010000601	55	-58.67	1	1	2
hsa-miR-1306-3p_L+3R+1	ENSGALG00010000601	ENSGALG00010000601	64	-22.22	1	1	2
hsa-miR-17-3p_L-1R+1	ENSGALG00010000601	ENSGALG00010000601	93	-22.51	1	1	2
hsa-miR-204-5p	ENSGALG00010000601	ENSGALG00010000601	66	-16.99	1	1	2
hsa-miR-30c-2-3p	ENSGALG00010000601	ENSGALG00010000601	81	-21.34	1	1	2
hsa-miR-30d-3p_L-1R+2	ENSGALG00010000601	ENSGALG00010000601	65	-16.57	1	1	2
hsa-miR-455-3p_L+2	ENSGALG00010000601	ENSGALG00010000601	89	-35.31	1	1	2
mdo-miR-143-5p_L+1	ENSGALG00010000601	ENSGALG00010000601	68	-20.58	1	1	2
mdo-miR-204	ENSGALG00010000601	ENSGALG00010000601	66	-16.99	1	1	2
mmu-miR-193b-5p_1ss11AG	ENSGALG00010000601	ENSGALG00010000601	70	-43.37	1	1	2
mmu-mir-3968-p3_1ss11AT	ENSGALG00010000601	ENSGALG00010000601	55	-21.58	1	1	2
mmu-mir-3968-p5_1ss11AT	ENSGALG00010000601	ENSGALG00010000601	55	-21.58	1	1	2
bta-miR-2478_L-1_1ss2TG	ENSGALG00010000601	ENSGALG00010000601	55	-58.67	1	1	2
hsa-miR-1306-3p_L+3R+1	ENSGALG00010000601	ENSGALG00010000601	65	-22.22	1	1	2
hsa-miR-17-3p_L-1R+1	ENSGALG00010000601	ENSGALG00010000601	92	-22.51	1	1	2
hsa-miR-204-5p	ENSGALG00010000601	ENSGALG00010000601	66	-16.99	1	1	2
hsa-miR-30c-2-3p	ENSGALG00010000601	ENSGALG00010000601	81	-21.34	1	1	2
hsa-miR-30d-3p_L-1R+2	ENSGALG00010000601	ENSGALG00010000601	66	-16.57	1	1	2
hsa-miR-455-3p_L+2	ENSGALG00010000601	ENSGALG00010000601	89	-35.31	1	1	2
mdo-miR-143-5p_L+1	ENSGALG00010000601	ENSGALG00010000601	68	-20.58	1	1	2
mdo-miR-204	ENSGALG00010000601	ENSGALG00010000601	66	-16.99	1	1	2
mmu-miR-193b-5p_1ss11AG	ENSGALG00010000601	ENSGALG00010000601	70	-43.37	1	1	2
mmu-mir-3968-p3_1ss11AT	ENSGALG00010000601	ENSGALG00010000601	55	-21.58	1	1	2
mmu-mir-3968-p5_1ss11AT	ENSGALG00010000601	ENSGALG00010000601	55	-21.58	1	1	2
hsa-miR-18b-3p_L+3R-3_1ss16CT	ENSGALG00010000602	ENSGALG00010000602	89	-22.66	1	1	2
hsa-miR-18b-3p_L+3R-3_1ss16CT	ENSGALG00010000602	ENSGALG00010000602	89	-22.66	1	1	2
PC-3p-12542_59	ENSGALG00010000603	ZNF622	65	-10.27	1	1	2
hsa-miR-125b-2-3p_L-2R+2	ENSGALG00010000603	ZNF622	80	-35.29	1	1	2
hsa-miR-18b-3p_L+3R-3_1ss16CT	ENSGALG00010000603	ZNF622	75	-14.4	1	1	2
hsa-miR-363-3p	ENSGALG00010000603	ZNF622	69	-10.89	1	1	2
PC-3p-12542_59	ENSGALG00010000603	ZNF622	65	-10.27	1	1	2
hsa-miR-125b-2-3p_L-2R+2	ENSGALG00010000603	ZNF622	80	-35.29	1	1	2
hsa-miR-30a-3p	ENSGALG00010000603	ZNF622	55	-10.32	1	1	2
hsa-miR-363-3p	ENSGALG00010000603	ZNF622	69	-10.89	1	1	2
mmu-miR-30d-3p_R+1_2ss10AG20TA	ENSGALG00010000603	ZNF622	55	-13.84	1	1	2
PC-3p-12542_59	ENSGALG00010000603	ZNF622	99	-10.27	1	1	2
PC-3p-6486_161	ENSGALG00010000603	ZNF622	89	-18.65	1	1	2
PC-5p-23_883296	ENSGALG00010000603	ZNF622	80	-30.92	1	1	2
eca-miR-143_R+1	ENSGALG00010000603	ZNF622	83	-16.17	1	1	2
eca-miR-182_R-1	ENSGALG00010000603	ZNF622	64	-15.04	1	1	2
efu-mir-9226-p3_1ss17GA	ENSGALG00010000603	ZNF622	85	-20.6	1	1	2
hsa-miR-103a-3p	ENSGALG00010000603	ZNF622	72	-19.98	1	1	2
hsa-miR-107	ENSGALG00010000603	ZNF622	72	-23.49	1	1	2
hsa-miR-125b-2-3p_L-2R+2	ENSGALG00010000603	ZNF622	83	-49.08	1	1	2
hsa-miR-1306-3p_L+3R+1	ENSGALG00010000603	ZNF622	54	-15.89	1	1	2
hsa-miR-146a-5p_R+1	ENSGALG00010000603	ZNF622	80	-28.29	1	1	2
hsa-miR-18b-3p_L+3R-3_1ss16CT	ENSGALG00010000603	ZNF622	78	-20.69	1	1	2
hsa-miR-301a-5p	ENSGALG00010000603	ZNF622	83	-72.61	1	1	2
hsa-miR-30a-3p	ENSGALG00010000603	ZNF622	55	-10.32	1	1	2
hsa-miR-363-3p	ENSGALG00010000603	ZNF622	53	-10.89	1	1	2
mdo-miR-143-5p_L+1	ENSGALG00010000603	ZNF622	78	-33.45	1	1	2
mmu-miR-30d-3p_R+1_2ss10AG20TA	ENSGALG00010000603	ZNF622	55	-28.56	1	1	2
pal-miR-9226-5p_L-3_1ss4AG	ENSGALG00010000603	ZNF622	61	-15.2	1	1	2
pal-miR-9226-5p_L-3_1ss4AT	ENSGALG00010000603	ZNF622	61	-16.47	1	1	2
PC-3p-12542_59	ENSGALG00010000603	ZNF622	99	-10.27	1	1	2
PC-3p-6486_161	ENSGALG00010000603	ZNF622	89	-18.65	1	1	2
PC-5p-23_883296	ENSGALG00010000603	ZNF622	80	-30.92	1	1	2
eca-miR-143_R+1	ENSGALG00010000603	ZNF622	83	-16.17	1	1	2
eca-miR-182_R-1	ENSGALG00010000603	ZNF622	64	-15.04	1	1	2
efu-mir-9226-p3_1ss17GA	ENSGALG00010000603	ZNF622	85	-20.6	1	1	2
hsa-miR-103a-3p	ENSGALG00010000603	ZNF622	72	-19.98	1	1	2
hsa-miR-107	ENSGALG00010000603	ZNF622	72	-23.49	1	1	2
hsa-miR-125b-2-3p_L-2R+2	ENSGALG00010000603	ZNF622	83	-49.08	1	1	2
hsa-miR-1306-3p_L+3R+1	ENSGALG00010000603	ZNF622	54	-15.89	1	1	2
hsa-miR-146a-5p_R+1	ENSGALG00010000603	ZNF622	80	-28.29	1	1	2
hsa-miR-18b-3p_L+3R-3_1ss16CT	ENSGALG00010000603	ZNF622	78	-20.69	1	1	2
hsa-miR-301a-5p	ENSGALG00010000603	ZNF622	83	-72.61	1	1	2
hsa-miR-30a-3p	ENSGALG00010000603	ZNF622	55	-10.32	1	1	2
hsa-miR-363-3p	ENSGALG00010000603	ZNF622	53	-10.89	1	1	2
mdo-miR-143-5p_L+1	ENSGALG00010000603	ZNF622	78	-33.45	1	1	2
mmu-miR-30d-3p_R+1_2ss10AG20TA	ENSGALG00010000603	ZNF622	55	-28.56	1	1	2
pal-miR-9226-5p_L-3_1ss4AG	ENSGALG00010000603	ZNF622	61	-15.2	1	1	2
pal-miR-9226-5p_L-3_1ss4AT	ENSGALG00010000603	ZNF622	61	-16.47	1	1	2
PC-3p-12542_59	ENSGALG00010000603	ZNF622	99	-10.27	1	1	2
PC-3p-6486_161	ENSGALG00010000603	ZNF622	89	-18.65	1	1	2
PC-5p-23_883296	ENSGALG00010000603	ZNF622	80	-30.92	1	1	2
eca-miR-143_R+1	ENSGALG00010000603	ZNF622	83	-16.17	1	1	2
eca-miR-182_R-1	ENSGALG00010000603	ZNF622	64	-15.04	1	1	2
efu-mir-9226-p3_1ss17GA	ENSGALG00010000603	ZNF622	85	-20.6	1	1	2
hsa-miR-103a-3p	ENSGALG00010000603	ZNF622	72	-19.98	1	1	2
hsa-miR-107	ENSGALG00010000603	ZNF622	72	-23.49	1	1	2
hsa-miR-125b-2-3p_L-2R+2	ENSGALG00010000603	ZNF622	83	-49.08	1	1	2
hsa-miR-1306-3p_L+3R+1	ENSGALG00010000603	ZNF622	54	-15.89	1	1	2
hsa-miR-146a-5p_R+1	ENSGALG00010000603	ZNF622	80	-28.29	1	1	2
hsa-miR-18b-3p_L+3R-3_1ss16CT	ENSGALG00010000603	ZNF622	78	-20.69	1	1	2
hsa-miR-301a-5p	ENSGALG00010000603	ZNF622	83	-72.61	1	1	2
hsa-miR-30a-3p	ENSGALG00010000603	ZNF622	55	-10.32	1	1	2
hsa-miR-363-3p	ENSGALG00010000603	ZNF622	53	-10.89	1	1	2
mdo-miR-143-5p_L+1	ENSGALG00010000603	ZNF622	78	-33.45	1	1	2
mmu-miR-30d-3p_R+1_2ss10AG20TA	ENSGALG00010000603	ZNF622	55	-28.56	1	1	2
pal-miR-9226-5p_L-3_1ss4AG	ENSGALG00010000603	ZNF622	61	-15.2	1	1	2
pal-miR-9226-5p_L-3_1ss4AT	ENSGALG00010000603	ZNF622	61	-16.47	1	1	2
PC-5p-565_7593	ENSGALG00010000604	ENSGALG00010000604	71	-15.8	1	1	2
bta-miR-2478_L-1_1ss2TG	ENSGALG00010000604	ENSGALG00010000604	69	-18.72	1	1	2
hsa-miR-204-5p	ENSGALG00010000604	ENSGALG00010000604	85	-14.23	1	1	2
mdo-miR-204	ENSGALG00010000604	ENSGALG00010000604	85	-14.23	1	1	2
mmu-miR-193b-5p_1ss11AG	ENSGALG00010000604	ENSGALG00010000604	90	-47	1	1	2
mmu-mir-3968-p3_1ss11AT	ENSGALG00010000604	ENSGALG00010000604	56	-21.58	1	1	2
mmu-mir-3968-p5_1ss11AT	ENSGALG00010000604	ENSGALG00010000604	56	-21.58	1	1	2
PC-3p-13336_53	ENSGALG00010000604	ENSGALG00010000604	95	-33.78	1	1	2
PC-3p-13710_50	ENSGALG00010000604	ENSGALG00010000604	95	-41.95	1	1	2
PC-5p-23_883296	ENSGALG00010000604	ENSGALG00010000604	50	-30.83	1	1	2
PC-5p-565_7593	ENSGALG00010000604	ENSGALG00010000604	71	-35.81	1	1	2
bta-miR-2478_L-1_1ss2TG	ENSGALG00010000604	ENSGALG00010000604	69	-18.72	1	1	2
hsa-miR-128-3p	ENSGALG00010000604	ENSGALG00010000604	73	-18.16	1	1	2
hsa-miR-146a-5p_R+1	ENSGALG00010000604	ENSGALG00010000604	50	-18.21	1	1	2
hsa-miR-17-3p_L-1R+1	ENSGALG00010000604	ENSGALG00010000604	69	-93.55	1	1	2
mmu-miR-193b-5p_1ss11AG	ENSGALG00010000604	ENSGALG00010000604	90	-47	1	1	2
mmu-mir-3968-p3_1ss11AT	ENSGALG00010000604	ENSGALG00010000604	56	-21.58	1	1	2
mmu-mir-3968-p5_1ss11AT	ENSGALG00010000604	ENSGALG00010000604	56	-21.58	1	1	2
PC-5p-565_7593	ENSGALG00010000604	ENSGALG00010000604	71	-15.8	1	1	2
bta-miR-2478_L-1_1ss2TG	ENSGALG00010000604	ENSGALG00010000604	69	-18.72	1	1	2
hsa-miR-204-5p	ENSGALG00010000604	ENSGALG00010000604	85	-14.23	1	1	2
mdo-miR-204	ENSGALG00010000604	ENSGALG00010000604	85	-14.23	1	1	2
mmu-miR-193b-5p_1ss11AG	ENSGALG00010000604	ENSGALG00010000604	90	-47	1	1	2
mmu-mir-3968-p3_1ss11AT	ENSGALG00010000604	ENSGALG00010000604	56	-21.58	1	1	2
mmu-mir-3968-p5_1ss11AT	ENSGALG00010000604	ENSGALG00010000604	56	-21.58	1	1	2
PC-3p-13336_53	ENSGALG00010000606	UBE2QL1	96	-10.97	1	1	2
PC-3p-13710_50	ENSGALG00010000606	UBE2QL1	96	-12.65	1	1	2
bta-miR-1246_L+1R+2	ENSGALG00010000606	UBE2QL1	95	-11.16	1	1	2
hsa-miR-30a-5p_R+2	ENSGALG00010000606	UBE2QL1	82	-12.44	1	1	2
hsa-miR-30e-5p_R+2	ENSGALG00010000606	UBE2QL1	82	-13.22	1	1	2
mdo-miR-30e-5p_R+2	ENSGALG00010000606	UBE2QL1	82	-12.44	1	1	2
mmu-miR-101b-3p_L-1R+4_1	ENSGALG00010000606	UBE2QL1	79	-50.53	1	1	2
mmu-miR-101b-3p_L-1R+4_2	ENSGALG00010000606	UBE2QL1	79	-50.53	1	1	2
mmu-miR-6238_L-2R-2_1ss12TC	ENSGALG00010000606	UBE2QL1	85	-13.63	1	1	2
mmu-mir-3968-p3_1ss11AT	ENSGALG00010000606	UBE2QL1	97	-11.7	1	1	2
mmu-mir-3968-p5_1ss11AT	ENSGALG00010000606	UBE2QL1	97	-11.7	1	1	2
hsa-miR-204-5p	ENSGALG00010000607	ENSGALG00010000607	92	-13.58	1	1	2
mdo-miR-204	ENSGALG00010000607	ENSGALG00010000607	92	-13.58	1	1	2
bta-miR-2478_L-1_1ss2TG	ENSGALG00010000608	ENSGALG00010000608	60	-49.54	1	1	2
hsa-miR-204-5p	ENSGALG00010000608	ENSGALG00010000608	88	-38.6	1	1	2
hsa-miR-30d-3p_L-1R+2	ENSGALG00010000608	ENSGALG00010000608	80	-18.71	1	1	2
mdo-miR-204	ENSGALG00010000608	ENSGALG00010000608	88	-38.6	1	1	2
mmu-miR-193b-5p_1ss11AG	ENSGALG00010000608	ENSGALG00010000608	90	-22.04	1	1	2
mmu-mir-3968-p3_1ss11AT	ENSGALG00010000608	ENSGALG00010000608	56	-50.31	1	1	2
mmu-mir-3968-p5_1ss11AT	ENSGALG00010000608	ENSGALG00010000608	56	-50.31	1	1	2
PC-3p-6345_166	ENSGALG00010000610	ENSGALG00010000610	84	-42.16	1	1	2
PC-5p-565_7593	ENSGALG00010000610	ENSGALG00010000610	78	-45.44	1	1	2
bta-miR-193a-5p_R+1	ENSGALG00010000610	ENSGALG00010000610	87	-15.89	1	1	2
eca-miR-182_R-1	ENSGALG00010000610	ENSGALG00010000610	88	-18.38	1	1	2
efu-mir-9226-p3_1ss17GA	ENSGALG00010000610	ENSGALG00010000610	87	-35.84	1	1	2
hsa-let-7b-5p	ENSGALG00010000610	ENSGALG00010000610	78	-22.46	1	1	2
hsa-let-7c-5p	ENSGALG00010000610	ENSGALG00010000610	77	-24.71	1	1	2
hsa-let-7f-5p_R+1	ENSGALG00010000610	ENSGALG00010000610	68	-19.14	1	1	2
hsa-miR-10a-3p_R-1	ENSGALG00010000610	ENSGALG00010000610	99	-12.52	1	1	2
hsa-miR-10a-5p_R-1	ENSGALG00010000610	ENSGALG00010000610	99	-32.77	1	1	2
hsa-miR-10b-5p_R-1	ENSGALG00010000610	ENSGALG00010000610	99	-32.77	1	1	2
hsa-miR-125b-2-3p_L-2R+2	ENSGALG00010000610	ENSGALG00010000610	57	-27.18	1	1	2
hsa-miR-204-5p	ENSGALG00010000610	ENSGALG00010000610	95	-33.79	1	1	2
hsa-miR-30a-3p	ENSGALG00010000610	ENSGALG00010000610	66	-46.88	1	1	2
hsa-miR-30d-3p_L-1R+2	ENSGALG00010000610	ENSGALG00010000610	57	-15.33	1	1	2
hsa-miR-30e-3p	ENSGALG00010000610	ENSGALG00010000610	66	-25.54	1	1	2
hsa-miR-425-5p_R+2_1ss20TC	ENSGALG00010000610	ENSGALG00010000610	94	-17.76	1	1	2
mdo-miR-204	ENSGALG00010000610	ENSGALG00010000610	95	-33.79	1	1	2
mmu-miR-30d-3p_R+1_2ss10AG20TA	ENSGALG00010000610	ENSGALG00010000610	66	-47.2	1	1	2
PC-3p-6345_166	ENSGALG00010000610	ENSGALG00010000610	84	-42.16	1	1	2
PC-5p-565_7593	ENSGALG00010000610	ENSGALG00010000610	78	-45.44	1	1	2
bta-miR-193a-5p_R+1	ENSGALG00010000610	ENSGALG00010000610	87	-15.89	1	1	2
eca-miR-182_R-1	ENSGALG00010000610	ENSGALG00010000610	88	-18.38	1	1	2
efu-mir-9226-p3_1ss17GA	ENSGALG00010000610	ENSGALG00010000610	87	-35.84	1	1	2
hsa-let-7b-5p	ENSGALG00010000610	ENSGALG00010000610	78	-22.46	1	1	2
hsa-let-7c-5p	ENSGALG00010000610	ENSGALG00010000610	77	-24.71	1	1	2
hsa-let-7f-5p_R+1	ENSGALG00010000610	ENSGALG00010000610	68	-19.14	1	1	2
hsa-miR-10a-3p_R-1	ENSGALG00010000610	ENSGALG00010000610	99	-12.52	1	1	2
hsa-miR-10a-5p_R-1	ENSGALG00010000610	ENSGALG00010000610	99	-32.77	1	1	2
hsa-miR-10b-5p_R-1	ENSGALG00010000610	ENSGALG00010000610	99	-32.77	1	1	2
hsa-miR-125b-2-3p_L-2R+2	ENSGALG00010000610	ENSGALG00010000610	57	-27.18	1	1	2
hsa-miR-204-5p	ENSGALG00010000610	ENSGALG00010000610	95	-33.79	1	1	2
hsa-miR-30a-3p	ENSGALG00010000610	ENSGALG00010000610	66	-46.88	1	1	2
hsa-miR-30d-3p_L-1R+2	ENSGALG00010000610	ENSGALG00010000610	57	-15.33	1	1	2
hsa-miR-30e-3p	ENSGALG00010000610	ENSGALG00010000610	66	-25.54	1	1	2
hsa-miR-425-5p_R+2_1ss20TC	ENSGALG00010000610	ENSGALG00010000610	94	-17.76	1	1	2
mdo-miR-204	ENSGALG00010000610	ENSGALG00010000610	95	-33.79	1	1	2
mmu-miR-30d-3p_R+1_2ss10AG20TA	ENSGALG00010000610	ENSGALG00010000610	66	-47.2	1	1	2
PC-3p-865_3810	ENSGALG00010000612	ENSGALG00010000612	92	-18	1	1	2
hsa-miR-30c-2-3p	ENSGALG00010000612	ENSGALG00010000612	51	-33.32	1	1	2
mdo-miR-143-5p_L+1	ENSGALG00010000612	ENSGALG00010000612	50	-15.35	1	1	2
hsa-miR-204-5p	ENSGALG00010000615	ENSGALG00010000615	86	-14.23	1	1	2
mdo-miR-204	ENSGALG00010000615	ENSGALG00010000615	86	-14.23	1	1	2
mmu-miR-193b-5p_1ss11AG	ENSGALG00010000615	ENSGALG00010000615	80	-24.28	1	1	2
PC-5p-1507_1475	ENSGALG00010000621	UPP1	85	-40.8	1	1	2
hsa-miR-106a-5p	ENSGALG00010000621	UPP1	81	-30.1	1	1	2
hsa-miR-17-5p	ENSGALG00010000621	UPP1	81	-34.34	1	1	2
hsa-miR-20b-5p	ENSGALG00010000621	UPP1	82	-15.3	1	1	2
PC-3p-595_6889	ENSGALG00010000622	ENSGALG00010000622	90	-13.8	1	1	2
PC-3p-865_3810	ENSGALG00010000622	ENSGALG00010000622	78	-16.54	1	1	2
mmu-miR-23b-3p_R+2	ENSGALG00010000622	ENSGALG00010000622	57	-11.33	1	1	2
PC-5p-1507_1475	ENSGALG00010000621	UPP1	85	-18.41	1	1	2
PC-5p-1507_1475	ENSGALG00010000621	UPP1	85	-40.8	1	1	2
hsa-miR-106a-5p	ENSGALG00010000621	UPP1	81	-30.1	1	1	2
hsa-miR-17-5p	ENSGALG00010000621	UPP1	81	-34.34	1	1	2
hsa-miR-20b-5p	ENSGALG00010000621	UPP1	82	-15.3	1	1	2
PC-3p-6486_161	ENSGALG00010000621	UPP1	86	-19.23	1	1	2
PC-5p-1507_1475	ENSGALG00010000621	UPP1	85	-40.8	1	1	2
PC-5p-7202_138	ENSGALG00010000621	UPP1	77	-17.93	1	1	2
hsa-miR-106a-5p	ENSGALG00010000621	UPP1	71	-30.1	1	1	2
hsa-miR-17-5p	ENSGALG00010000621	UPP1	71	-34.34	1	1	2
hsa-miR-18b-3p_L+3R-3_1ss16CT	ENSGALG00010000621	UPP1	97	-20.24	1	1	2
hsa-miR-204-5p	ENSGALG00010000621	UPP1	91	-49.79	1	1	2
hsa-miR-20b-5p	ENSGALG00010000621	UPP1	72	-15.3	1	1	2
hsa-miR-301a-5p	ENSGALG00010000621	UPP1	63	-29.1	1	1	2
hsa-miR-455-3p_L+2	ENSGALG00010000621	UPP1	71	-35.99	1	1	2
mdo-miR-143-5p_L+1	ENSGALG00010000621	UPP1	83	-12.22	1	1	2
mdo-miR-204	ENSGALG00010000621	UPP1	91	-49.79	1	1	2
mdo-miR-352-3p_1ss11TC	ENSGALG00010000621	UPP1	62	-20.18	1	1	2
mmu-miR-145a-5p	ENSGALG00010000621	UPP1	71	-17.18	1	1	2
mmu-mir-3968-p3_1ss11AT	ENSGALG00010000621	UPP1	83	-15.07	1	1	2
mmu-mir-3968-p5_1ss11AT	ENSGALG00010000621	UPP1	83	-15.07	1	1	2
PC-5p-1507_1475	ENSGALG00010000621	UPP1	85	-40.8	1	1	2
hsa-miR-106a-5p	ENSGALG00010000621	UPP1	81	-30.1	1	1	2
hsa-miR-17-5p	ENSGALG00010000621	UPP1	81	-34.34	1	1	2
hsa-miR-20b-5p	ENSGALG00010000621	UPP1	82	-15.3	1	1	2
hsa-miR-204-5p	ENSGALG00010000623	ENSGALG00010000623	53	-17.2	1	1	2
mdo-miR-204	ENSGALG00010000623	ENSGALG00010000623	53	-17.2	1	1	2
hsa-miR-204-5p	ENSGALG00010000623	ENSGALG00010000623	53	-17.2	1	1	2
mdo-miR-204	ENSGALG00010000623	ENSGALG00010000623	53	-17.2	1	1	2
PC-3p-6486_161	ENSGALG00010000621	UPP1	86	-19.23	1	1	2
PC-5p-1507_1475	ENSGALG00010000621	UPP1	85	-40.8	1	1	2
PC-5p-7202_138	ENSGALG00010000621	UPP1	77	-17.93	1	1	2
hsa-miR-106a-5p	ENSGALG00010000621	UPP1	71	-30.1	1	1	2
hsa-miR-17-5p	ENSGALG00010000621	UPP1	71	-34.34	1	1	2
hsa-miR-18b-3p_L+3R-3_1ss16CT	ENSGALG00010000621	UPP1	97	-20.24	1	1	2
hsa-miR-204-5p	ENSGALG00010000621	UPP1	91	-49.79	1	1	2
hsa-miR-20b-5p	ENSGALG00010000621	UPP1	72	-15.3	1	1	2
hsa-miR-301a-5p	ENSGALG00010000621	UPP1	63	-29.1	1	1	2
hsa-miR-455-3p_L+2	ENSGALG00010000621	UPP1	71	-35.99	1	1	2
mdo-miR-143-5p_L+1	ENSGALG00010000621	UPP1	83	-12.22	1	1	2
mdo-miR-204	ENSGALG00010000621	UPP1	91	-49.79	1	1	2
mdo-miR-352-3p_1ss11TC	ENSGALG00010000621	UPP1	62	-20.18	1	1	2
mmu-miR-145a-5p	ENSGALG00010000621	UPP1	71	-17.18	1	1	2
mmu-mir-3968-p3_1ss11AT	ENSGALG00010000621	UPP1	83	-15.07	1	1	2
mmu-mir-3968-p5_1ss11AT	ENSGALG00010000621	UPP1	83	-15.07	1	1	2
hsa-miR-128-3p	ENSGALG00010000624	ENSGALG00010000624	61	-19.73	1	1	2
hsa-miR-18b-3p_L+3R-3_1ss16CT	ENSGALG00010000624	ENSGALG00010000624	89	-22.66	1	1	2
hsa-miR-103a-3p	ENSGALG00010000630	ENSGALG00010000630	96	-19.45	1	1	2
hsa-miR-107	ENSGALG00010000630	ENSGALG00010000630	96	-19.45	1	1	2
hsa-miR-128-3p	ENSGALG00010000632	ENSGALG00010000632	61	-19.73	1	1	2
hsa-miR-18b-3p_L+3R-3_1ss16CT	ENSGALG00010000632	ENSGALG00010000632	89	-22.66	1	1	2
PC-5p-565_7593	ENSGALG00010000633	VWC2	98	-15.8	1	1	2
mmu-miR-101b-3p_L-1R+4_1	ENSGALG00010000633	VWC2	98	-18.03	1	1	2
mmu-miR-101b-3p_L-1R+4_2	ENSGALG00010000633	VWC2	98	-18.03	1	1	2
PC-5p-1507_1475	ENSGALG00010000633	VWC2	59	-18.72	1	1	2
PC-5p-565_7593	ENSGALG00010000633	VWC2	98	-15.8	1	1	2
hsa-miR-128-3p	ENSGALG00010000633	VWC2	79	-17.34	1	1	2
mmu-miR-101b-3p_L-1R+4_1	ENSGALG00010000633	VWC2	96	-18.03	1	1	2
mmu-miR-101b-3p_L-1R+4_2	ENSGALG00010000633	VWC2	96	-18.03	1	1	2
hsa-miR-18b-3p_L+3R-3_1ss16CT	ENSGALG00010000638	ENSGALG00010000638	77	-19.12	1	1	2
hsa-miR-18b-3p_L+3R-3_1ss16CT	ENSGALG00010000638	ENSGALG00010000638	77	-19.12	1	1	2
PC-3p-6345_166	ENSGALG00010000642	ZPBP1	61	-42.76	1	1	2
PC-5p-1507_1475	ENSGALG00010000642	ZPBP1	61	-32.71	1	1	2
PC-5p-7202_138	ENSGALG00010000642	ZPBP1	95	-17.38	1	1	2
eca-miR-143_R+1	ENSGALG00010000642	ZPBP1	56	-28.96	1	1	2
hsa-miR-125b-2-3p_L-2R+2	ENSGALG00010000642	ZPBP1	84	-12.16	1	1	2
hsa-miR-30a-5p_R+2	ENSGALG00010000642	ZPBP1	77	-12.57	1	1	2
hsa-miR-30e-5p_R+2	ENSGALG00010000642	ZPBP1	76	-12.57	1	1	2
hsa-miR-425-5p_R+2_1ss20TC	ENSGALG00010000642	ZPBP1	55	-12.47	1	1	2
hsa-miR-99a-5p	ENSGALG00010000642	ZPBP1	50	-13.96	1	1	2
mdo-miR-143-5p_L+1	ENSGALG00010000642	ZPBP1	81	-33.13	1	1	2
mdo-miR-30e-5p_R+2	ENSGALG00010000642	ZPBP1	77	-11.71	1	1	2
mmu-miR-101b-3p_L-1R+4_1	ENSGALG00010000642	ZPBP1	57	-15.69	1	1	2
mmu-miR-101b-3p_L-1R+4_2	ENSGALG00010000642	ZPBP1	57	-15.69	1	1	2
mmu-miR-145a-5p	ENSGALG00010000642	ZPBP1	68	-31.47	1	1	2
mmu-miR-181a-1-3p	ENSGALG00010000642	ZPBP1	76	-23.04	1	1	2
PC-3p-6345_166	ENSGALG00010000642	ZPBP1	61	-42.76	1	1	2
PC-5p-1507_1475	ENSGALG00010000642	ZPBP1	61	-32.71	1	1	2
PC-5p-7202_138	ENSGALG00010000642	ZPBP1	95	-17.38	1	1	2
eca-miR-143_R+1	ENSGALG00010000642	ZPBP1	56	-28.96	1	1	2
hsa-miR-125b-2-3p_L-2R+2	ENSGALG00010000642	ZPBP1	84	-12.16	1	1	2
hsa-miR-30a-5p_R+2	ENSGALG00010000642	ZPBP1	77	-12.57	1	1	2
hsa-miR-30e-5p_R+2	ENSGALG00010000642	ZPBP1	76	-12.57	1	1	2
hsa-miR-425-5p_R+2_1ss20TC	ENSGALG00010000642	ZPBP1	55	-12.47	1	1	2
hsa-miR-99a-5p	ENSGALG00010000642	ZPBP1	50	-13.96	1	1	2
mdo-miR-143-5p_L+1	ENSGALG00010000642	ZPBP1	81	-33.13	1	1	2
mdo-miR-30e-5p_R+2	ENSGALG00010000642	ZPBP1	77	-11.71	1	1	2
mmu-miR-101b-3p_L-1R+4_1	ENSGALG00010000642	ZPBP1	57	-15.69	1	1	2
mmu-miR-101b-3p_L-1R+4_2	ENSGALG00010000642	ZPBP1	57	-15.69	1	1	2
mmu-miR-145a-5p	ENSGALG00010000642	ZPBP1	68	-31.47	1	1	2
mmu-miR-181a-1-3p	ENSGALG00010000642	ZPBP1	76	-23.04	1	1	2
PC-3p-6345_166	ENSGALG00010000642	ZPBP1	61	-42.76	1	1	2
PC-5p-1507_1475	ENSGALG00010000642	ZPBP1	61	-32.71	1	1	2
PC-5p-7202_138	ENSGALG00010000642	ZPBP1	95	-17.38	1	1	2
eca-miR-143_R+1	ENSGALG00010000642	ZPBP1	56	-28.96	1	1	2
hsa-miR-125b-2-3p_L-2R+2	ENSGALG00010000642	ZPBP1	84	-12.16	1	1	2
hsa-miR-30a-5p_R+2	ENSGALG00010000642	ZPBP1	77	-12.57	1	1	2
hsa-miR-30e-5p_R+2	ENSGALG00010000642	ZPBP1	76	-12.57	1	1	2
hsa-miR-425-5p_R+2_1ss20TC	ENSGALG00010000642	ZPBP1	55	-12.47	1	1	2
hsa-miR-99a-5p	ENSGALG00010000642	ZPBP1	50	-13.96	1	1	2
mdo-miR-143-5p_L+1	ENSGALG00010000642	ZPBP1	81	-33.13	1	1	2
mdo-miR-30e-5p_R+2	ENSGALG00010000642	ZPBP1	77	-11.71	1	1	2
mmu-miR-101b-3p_L-1R+4_1	ENSGALG00010000642	ZPBP1	57	-15.69	1	1	2
mmu-miR-101b-3p_L-1R+4_2	ENSGALG00010000642	ZPBP1	57	-15.69	1	1	2
mmu-miR-145a-5p	ENSGALG00010000642	ZPBP1	68	-31.47	1	1	2
mmu-miR-181a-1-3p	ENSGALG00010000642	ZPBP1	76	-23.04	1	1	2
PC-3p-6345_166	ENSGALG00010000642	ZPBP1	61	-13.92	1	1	2
PC-5p-1507_1475	ENSGALG00010000642	ZPBP1	90	-15.67	1	1	2
PC-5p-7202_138	ENSGALG00010000642	ZPBP1	95	-17.38	1	1	2
eca-miR-143_R+1	ENSGALG00010000642	ZPBP1	56	-28.96	1	1	2
hsa-miR-30a-5p_R+2	ENSGALG00010000642	ZPBP1	96	-12.57	1	1	2
hsa-miR-30e-5p_R+2	ENSGALG00010000642	ZPBP1	96	-12.57	1	1	2
hsa-miR-455-3p_L+2	ENSGALG00010000642	ZPBP1	82	-14.57	1	1	2
hsa-miR-99a-5p	ENSGALG00010000642	ZPBP1	89	-13.96	1	1	2
mdo-miR-143-5p_L+1	ENSGALG00010000642	ZPBP1	81	-33.13	1	1	2
mdo-miR-30e-5p_R+2	ENSGALG00010000642	ZPBP1	96	-11.71	1	1	2
mmu-miR-101b-3p_L-1R+4_1	ENSGALG00010000642	ZPBP1	83	-15.69	1	1	2
mmu-miR-101b-3p_L-1R+4_2	ENSGALG00010000642	ZPBP1	83	-15.69	1	1	2
mmu-miR-145a-5p	ENSGALG00010000642	ZPBP1	82	-15.27	1	1	2
mmu-miR-181a-1-3p	ENSGALG00010000642	ZPBP1	76	-23.04	1	1	2
mmu-miR-30d-3p_R+1_2ss10AG20TA	ENSGALG00010000642	ZPBP1	54	-25.54	1	1	2
oga-miR-100_R+2	ENSGALG00010000642	ZPBP1	89	-15.65	1	1	2
PC-3p-6345_166	ENSGALG00010000642	ZPBP1	61	-42.76	1	1	2
PC-5p-1507_1475	ENSGALG00010000642	ZPBP1	61	-32.71	1	1	2
PC-5p-7202_138	ENSGALG00010000642	ZPBP1	95	-17.38	1	1	2
eca-miR-143_R+1	ENSGALG00010000642	ZPBP1	56	-28.96	1	1	2
hsa-miR-125b-2-3p_L-2R+2	ENSGALG00010000642	ZPBP1	84	-12.16	1	1	2
hsa-miR-30a-5p_R+2	ENSGALG00010000642	ZPBP1	77	-12.57	1	1	2
hsa-miR-30e-5p_R+2	ENSGALG00010000642	ZPBP1	76	-12.57	1	1	2
hsa-miR-425-5p_R+2_1ss20TC	ENSGALG00010000642	ZPBP1	55	-12.47	1	1	2
hsa-miR-99a-5p	ENSGALG00010000642	ZPBP1	50	-13.96	1	1	2
mdo-miR-143-5p_L+1	ENSGALG00010000642	ZPBP1	81	-33.13	1	1	2
mdo-miR-30e-5p_R+2	ENSGALG00010000642	ZPBP1	77	-11.71	1	1	2
mmu-miR-101b-3p_L-1R+4_1	ENSGALG00010000642	ZPBP1	57	-15.69	1	1	2
mmu-miR-101b-3p_L-1R+4_2	ENSGALG00010000642	ZPBP1	57	-15.69	1	1	2
mmu-miR-145a-5p	ENSGALG00010000642	ZPBP1	68	-31.47	1	1	2
mmu-miR-181a-1-3p	ENSGALG00010000642	ZPBP1	76	-23.04	1	1	2
PC-5p-16001_37	ENSGALG00010000645	ENSGALG00010000645	94	-43.57	1	1	2
hsa-miR-103a-3p	ENSGALG00010000645	ENSGALG00010000645	85	-93.43	1	1	2
hsa-miR-107	ENSGALG00010000645	ENSGALG00010000645	85	-94.54	1	1	2
hsa-miR-30c-2-3p	ENSGALG00010000645	ENSGALG00010000645	99	-58.93	1	1	2
mmu-miR-145a-5p	ENSGALG00010000645	ENSGALG00010000645	60	-54.85	1	1	2
PC-3p-865_3810	ENSGALG00010000647	ENSGALG00010000647	92	-18	1	1	2
hsa-miR-30c-2-3p	ENSGALG00010000647	ENSGALG00010000647	51	-33.32	1	1	2
hsa-miR-363-3p	ENSGALG00010000647	ENSGALG00010000647	60	-12.58	1	1	2
mmu-miR-92a-3p_R+1	ENSGALG00010000647	ENSGALG00010000647	52	-13.94	1	1	2
mmu-miR-92a-3p_R+2	ENSGALG00010000647	ENSGALG00010000647	58	-14.42	1	1	2
PC-3p-865_3810	ENSGALG00010000647	ENSGALG00010000647	93	-18	1	1	2
hsa-miR-30c-2-3p	ENSGALG00010000647	ENSGALG00010000647	52	-33.32	1	1	2
hsa-miR-363-3p	ENSGALG00010000647	ENSGALG00010000647	60	-12.58	1	1	2
mmu-miR-92a-3p_R+1	ENSGALG00010000647	ENSGALG00010000647	53	-13.94	1	1	2
mmu-miR-92a-3p_R+2	ENSGALG00010000647	ENSGALG00010000647	59	-14.42	1	1	2
PC-3p-5511_205	ENSGALG00010000649	PAPD7	87	-12.61	1	1	2
eca-miR-182_R-1	ENSGALG00010000649	PAPD7	89	-15.4	1	1	2
hsa-miR-363-3p	ENSGALG00010000649	PAPD7	99	-14.59	1	1	2
mmu-miR-92a-3p_R+1	ENSGALG00010000649	PAPD7	99	-15.71	1	1	2
mmu-miR-92a-3p_R+2	ENSGALG00010000649	PAPD7	99	-16.37	1	1	2
PC-3p-13336_53	ENSGALG00010000649	PAPD7	78	-17.9	1	1	2
PC-3p-13710_50	ENSGALG00010000649	PAPD7	75	-16.55	1	1	2
PC-3p-5511_205	ENSGALG00010000649	PAPD7	90	-12.61	1	1	2
bta-miR-1246_L+1R+2	ENSGALG00010000649	PAPD7	96	-30.71	1	1	2
chi-miR-144-3p_R+2	ENSGALG00010000649	PAPD7	90	-22.29	1	1	2
eca-miR-182_R-1	ENSGALG00010000649	PAPD7	91	-15.4	1	1	2
hsa-miR-128-3p	ENSGALG00010000649	PAPD7	83	-22.29	1	1	2
hsa-miR-363-3p	ENSGALG00010000649	PAPD7	98	-14.59	1	1	2
mmu-miR-145a-3p_L+2R-2	ENSGALG00010000649	PAPD7	72	-14.04	1	1	2
mmu-miR-92a-3p_R+1	ENSGALG00010000649	PAPD7	98	-15.71	1	1	2
mmu-miR-92a-3p_R+2	ENSGALG00010000649	PAPD7	98	-16.37	1	1	2
PC-3p-13336_53	ENSGALG00010000649	PAPD7	78	-17.9	1	1	2
PC-3p-13710_50	ENSGALG00010000649	PAPD7	75	-16.55	1	1	2
PC-3p-5511_205	ENSGALG00010000649	PAPD7	90	-12.61	1	1	2
bta-miR-1246_L+1R+2	ENSGALG00010000649	PAPD7	96	-30.71	1	1	2
chi-miR-144-3p_R+2	ENSGALG00010000649	PAPD7	90	-22.29	1	1	2
eca-miR-182_R-1	ENSGALG00010000649	PAPD7	91	-15.4	1	1	2
hsa-miR-128-3p	ENSGALG00010000649	PAPD7	83	-22.29	1	1	2
hsa-miR-363-3p	ENSGALG00010000649	PAPD7	98	-14.59	1	1	2
mmu-miR-145a-3p_L+2R-2	ENSGALG00010000649	PAPD7	72	-14.04	1	1	2
mmu-miR-92a-3p_R+1	ENSGALG00010000649	PAPD7	98	-15.71	1	1	2
mmu-miR-92a-3p_R+2	ENSGALG00010000649	PAPD7	98	-16.37	1	1	2
bta-miR-1246_L+1R+2	ENSGALG00010000649	PAPD7	88	-24.58	1	1	2
hsa-miR-128-3p	ENSGALG00010000649	PAPD7	69	-12.13	1	1	2
hsa-miR-17-3p_L-1R+1	ENSGALG00010000649	PAPD7	53	-17.66	1	1	2
mdo-miR-352-3p_1ss11TC	ENSGALG00010000649	PAPD7	98	-12.52	1	1	2
PC-3p-4195_302	ENSGALG00010000650	ENSGALG00010000650	70	-32.24	1	1	2
PC-3p-4195_302	ENSGALG00010000650	ENSGALG00010000650	70	-32.24	1	1	2
PC-3p-4195_302	ENSGALG00010000650	ENSGALG00010000650	70	-32.24	1	1	2
PC-3p-13336_53	ENSGALG00010000652	SRD5A1	70	-13.54	1	1	2
PC-3p-13710_50	ENSGALG00010000652	SRD5A1	74	-16.39	1	1	2
PC-3p-3119_472	ENSGALG00010000652	SRD5A1	53	-16.06	1	1	2
PC-3p-6345_166	ENSGALG00010000652	SRD5A1	76	-15.99	1	1	2
PC-5p-565_7593	ENSGALG00010000652	SRD5A1	71	-12.29	1	1	2
bta-miR-2478_L-1_1ss2TG	ENSGALG00010000652	SRD5A1	79	-13.83	1	1	2
chi-miR-144-3p_R+2	ENSGALG00010000652	SRD5A1	67	-16.52	1	1	2
eca-miR-365	ENSGALG00010000652	SRD5A1	95	-18.25	1	1	2
hsa-let-7b-5p	ENSGALG00010000652	SRD5A1	89	-14.03	1	1	2
hsa-let-7c-5p	ENSGALG00010000652	SRD5A1	89	-14.74	1	1	2
hsa-let-7f-5p_R+1	ENSGALG00010000652	SRD5A1	89	-15.8	1	1	2
hsa-miR-103a-3p	ENSGALG00010000652	SRD5A1	95	-21.48	1	1	2
hsa-miR-107	ENSGALG00010000652	SRD5A1	95	-21.48	1	1	2
hsa-miR-24-3p_R+1	ENSGALG00010000652	SRD5A1	77	-23.07	1	1	2
hsa-miR-301a-5p	ENSGALG00010000652	SRD5A1	83	-12.95	1	1	2
hsa-miR-30a-5p_R+2	ENSGALG00010000652	SRD5A1	77	-26.87	1	1	2
hsa-miR-30d-3p_L-1R+2	ENSGALG00010000652	SRD5A1	94	-13.59	1	1	2
hsa-miR-30e-5p_R+2	ENSGALG00010000652	SRD5A1	78	-27.92	1	1	2
hsa-miR-365a-3p	ENSGALG00010000652	SRD5A1	95	-18.25	1	1	2
mdo-miR-30e-5p_R+2	ENSGALG00010000652	SRD5A1	77	-29.85	1	1	2
mmu-miR-193b-5p_1ss11AG	ENSGALG00010000652	SRD5A1	97	-19.69	1	1	2
oga-miR-24_1ss23GT	ENSGALG00010000652	SRD5A1	77	-23.07	1	1	2
PC-3p-4195_302	ENSGALG00010000650	ENSGALG00010000650	70	-146.66	1	1	2
hsa-miR-18a-5p	ENSGALG00010000652	SRD5A1	75	-16.13	1	1	2
hsa-miR-18b-5p	ENSGALG00010000652	SRD5A1	75	-17.47	1	1	2
PC-3p-865_3810	ENSGALG00010000654	ENSGALG00010000654	72	-18.01	1	1	2
hsa-miR-455-3p_L+2	ENSGALG00010000654	ENSGALG00010000654	81	-11.91	1	1	2
mmu-miR-193b-5p_1ss11AG	ENSGALG00010000654	ENSGALG00010000654	97	-165.79	1	1	2
bta-miR-2478_L-1_1ss2TG	ENSGALG00010000670	ENSGALG00010000670	78	-18.72	1	1	2
mmu-mir-3968-p3_1ss11AT	ENSGALG00010000670	ENSGALG00010000670	65	-21.58	1	1	2
mmu-mir-3968-p5_1ss11AT	ENSGALG00010000670	ENSGALG00010000670	65	-21.58	1	1	2
PC-5p-565_7593	ENSGALG00010000674	GRB10	83	-13.86	1	1	2
chi-miR-144-3p_R+2	ENSGALG00010000674	GRB10	93	-23.23	1	1	2
hsa-miR-18a-5p	ENSGALG00010000674	GRB10	77	-16.96	1	1	2
hsa-miR-18b-5p	ENSGALG00010000674	GRB10	78	-16.26	1	1	2
hsa-miR-301a-3p_1ss11GA	ENSGALG00010000674	GRB10	59	-13.75	1	1	2
hsa-miR-30d-3p_L-1R+2	ENSGALG00010000674	GRB10	58	-16.59	1	1	2
hsa-miR-33a-5p_R-1	ENSGALG00010000674	GRB10	57	-38.01	1	1	2
PC-3p-1126_2399	ENSGALG00010000674	GRB10	77	-20.79	1	1	2
PC-3p-13336_53	ENSGALG00010000674	GRB10	93	-19.79	1	1	2
PC-3p-13710_50	ENSGALG00010000674	GRB10	93	-15.52	1	1	2
PC-3p-6345_166	ENSGALG00010000674	GRB10	65	-36.95	1	1	2
chi-miR-144-3p_R+2	ENSGALG00010000674	GRB10	52	-42.35	1	1	2
hsa-miR-125b-2-3p_L-2R+2	ENSGALG00010000674	GRB10	65	-17.1	1	1	2
hsa-miR-18a-5p	ENSGALG00010000674	GRB10	81	-15.67	1	1	2
hsa-miR-18b-5p	ENSGALG00010000674	GRB10	81	-16.09	1	1	2
hsa-miR-204-5p	ENSGALG00010000674	GRB10	63	-13.76	1	1	2
hsa-miR-26a-1-3p_1ss22GT	ENSGALG00010000674	GRB10	71	-28.01	1	1	2
hsa-miR-301a-3p_1ss11GA	ENSGALG00010000674	GRB10	71	-11.54	1	1	2
hsa-miR-30a-5p_R+2	ENSGALG00010000674	GRB10	57	-36.64	1	1	2
hsa-miR-30d-3p_L-1R+2	ENSGALG00010000674	GRB10	68	-12.9	1	1	2
hsa-miR-30e-5p_R+2	ENSGALG00010000674	GRB10	55	-52.39	1	1	2
hsa-miR-454-3p_R+2	ENSGALG00010000674	GRB10	62	-10.79	1	1	2
mdo-miR-204	ENSGALG00010000674	GRB10	63	-13.76	1	1	2
mdo-miR-30e-5p_R+2	ENSGALG00010000674	GRB10	57	-37.59	1	1	2
mmu-miR-145a-5p	ENSGALG00010000674	GRB10	96	-30.42	1	1	2
PC-3p-1126_2399	ENSGALG00010000674	GRB10	77	-20.79	1	1	2
PC-3p-13336_53	ENSGALG00010000674	GRB10	93	-19.79	1	1	2
PC-3p-13710_50	ENSGALG00010000674	GRB10	93	-15.52	1	1	2
PC-3p-6345_166	ENSGALG00010000674	GRB10	65	-36.95	1	1	2
chi-miR-144-3p_R+2	ENSGALG00010000674	GRB10	52	-42.35	1	1	2
hsa-miR-125b-2-3p_L-2R+2	ENSGALG00010000674	GRB10	65	-17.1	1	1	2
hsa-miR-18a-5p	ENSGALG00010000674	GRB10	81	-15.67	1	1	2
hsa-miR-18b-5p	ENSGALG00010000674	GRB10	81	-16.09	1	1	2
hsa-miR-204-5p	ENSGALG00010000674	GRB10	63	-13.76	1	1	2
hsa-miR-26a-1-3p_1ss22GT	ENSGALG00010000674	GRB10	71	-28.01	1	1	2
hsa-miR-301a-3p_1ss11GA	ENSGALG00010000674	GRB10	71	-11.54	1	1	2
hsa-miR-30a-5p_R+2	ENSGALG00010000674	GRB10	57	-36.64	1	1	2
hsa-miR-30d-3p_L-1R+2	ENSGALG00010000674	GRB10	68	-12.9	1	1	2
hsa-miR-30e-5p_R+2	ENSGALG00010000674	GRB10	55	-52.39	1	1	2
hsa-miR-454-3p_R+2	ENSGALG00010000674	GRB10	62	-10.79	1	1	2
mdo-miR-204	ENSGALG00010000674	GRB10	63	-13.76	1	1	2
mdo-miR-30e-5p_R+2	ENSGALG00010000674	GRB10	57	-37.59	1	1	2
mmu-miR-145a-5p	ENSGALG00010000674	GRB10	96	-30.42	1	1	2
PC-5p-565_7593	ENSGALG00010000679	ENSGALG00010000679	75	-15.8	1	1	2
bta-miR-2478_L-1_1ss2TG	ENSGALG00010000679	ENSGALG00010000679	82	-18.72	1	1	2
mmu-miR-193b-5p_1ss11AG	ENSGALG00010000679	ENSGALG00010000679	90	-22.04	1	1	2
mmu-mir-3968-p3_1ss11AT	ENSGALG00010000679	ENSGALG00010000679	67	-21.58	1	1	2
mmu-mir-3968-p5_1ss11AT	ENSGALG00010000679	ENSGALG00010000679	67	-21.58	1	1	2
PC-3p-865_3810	ENSGALG00010000680	ENSGALG00010000680	93	-18	1	1	2
hsa-miR-30c-2-3p	ENSGALG00010000680	ENSGALG00010000680	52	-33.32	1	1	2
hsa-miR-363-3p	ENSGALG00010000680	ENSGALG00010000680	60	-12.58	1	1	2
mmu-miR-92a-3p_R+1	ENSGALG00010000680	ENSGALG00010000680	53	-13.94	1	1	2
mmu-miR-92a-3p_R+2	ENSGALG00010000680	ENSGALG00010000680	59	-14.42	1	1	2
PC-3p-5511_205	ENSGALG00010000684	COBL	84	-14.98	1	1	2
bta-miR-183	ENSGALG00010000684	COBL	82	-16.91	1	1	2
hsa-miR-17-3p_L-1R+1	ENSGALG00010000684	COBL	90	-17.65	1	1	2
hsa-miR-181b-2-3p_R+2	ENSGALG00010000684	COBL	85	-15.36	1	1	2
hsa-miR-33a-5p_R-1	ENSGALG00010000684	COBL	96	-15.04	1	1	2
mmu-miR-181b-1-3p	ENSGALG00010000684	COBL	85	-14.47	1	1	2
mmu-miR-23b-3p_R+2	ENSGALG00010000684	COBL	96	-13.96	1	1	2
mmu-miR-5100_L-1_1ss21TC	ENSGALG00010000684	COBL	57	-12.29	1	1	2
PC-3p-5511_205	ENSGALG00010000684	COBL	77	-17.06	1	1	2
eca-miR-182_R-1	ENSGALG00010000684	COBL	72	-12.87	1	1	2
hsa-miR-106a-5p	ENSGALG00010000684	COBL	92	-16.97	1	1	2
hsa-miR-128-3p	ENSGALG00010000684	COBL	89	-12.62	1	1	2
hsa-miR-17-3p_L-1R+1	ENSGALG00010000684	COBL	96	-13.69	1	1	2
hsa-miR-17-5p	ENSGALG00010000684	COBL	92	-16.73	1	1	2
hsa-miR-18b-3p_L+3R-3_1ss16CT	ENSGALG00010000684	COBL	98	-16.63	1	1	2
hsa-miR-204-5p	ENSGALG00010000684	COBL	64	-24.91	1	1	2
hsa-miR-20b-5p	ENSGALG00010000684	COBL	91	-12.01	1	1	2
hsa-miR-212-5p	ENSGALG00010000684	COBL	98	-20.4	1	1	2
mdo-miR-204	ENSGALG00010000684	COBL	64	-24.91	1	1	2
mmu-miR-23b-3p_R+2	ENSGALG00010000684	COBL	51	-10.93	1	1	2
PC-3p-5511_205	ENSGALG00010000684	COBL	77	-17.06	1	1	2
eca-miR-182_R-1	ENSGALG00010000684	COBL	72	-12.87	1	1	2
hsa-miR-106a-5p	ENSGALG00010000684	COBL	88	-16.97	1	1	2
hsa-miR-128-3p	ENSGALG00010000684	COBL	89	-12.62	1	1	2
hsa-miR-17-3p_L-1R+1	ENSGALG00010000684	COBL	94	-13.69	1	1	2
hsa-miR-17-5p	ENSGALG00010000684	COBL	88	-16.73	1	1	2
hsa-miR-18b-3p_L+3R-3_1ss16CT	ENSGALG00010000684	COBL	98	-16.63	1	1	2
hsa-miR-204-5p	ENSGALG00010000684	COBL	64	-24.91	1	1	2
hsa-miR-20b-5p	ENSGALG00010000684	COBL	88	-12.01	1	1	2
hsa-miR-212-5p	ENSGALG00010000684	COBL	98	-20.4	1	1	2
mdo-miR-204	ENSGALG00010000684	COBL	64	-24.91	1	1	2
PC-3p-5511_205	ENSGALG00010000684	COBL	77	-17.06	1	1	2
eca-miR-182_R-1	ENSGALG00010000684	COBL	72	-12.87	1	1	2
hsa-miR-106a-5p	ENSGALG00010000684	COBL	88	-16.97	1	1	2
hsa-miR-128-3p	ENSGALG00010000684	COBL	89	-12.62	1	1	2
hsa-miR-17-3p_L-1R+1	ENSGALG00010000684	COBL	94	-13.69	1	1	2
hsa-miR-17-5p	ENSGALG00010000684	COBL	88	-16.73	1	1	2
hsa-miR-18b-3p_L+3R-3_1ss16CT	ENSGALG00010000684	COBL	98	-16.63	1	1	2
hsa-miR-204-5p	ENSGALG00010000684	COBL	64	-24.91	1	1	2
hsa-miR-20b-5p	ENSGALG00010000684	COBL	88	-12.01	1	1	2
hsa-miR-212-5p	ENSGALG00010000684	COBL	98	-20.4	1	1	2
mdo-miR-204	ENSGALG00010000684	COBL	64	-24.91	1	1	2
PC-3p-595_6889	ENSGALG00010000685	ENSGALG00010000685	95	-13.74	1	1	2
PC-3p-6486_161	ENSGALG00010000685	ENSGALG00010000685	99	-66.65	1	1	2
bta-miR-1246_L+1R+2	ENSGALG00010000685	ENSGALG00010000685	93	-15.02	1	1	2
bta-miR-193a-5p_R+1	ENSGALG00010000685	ENSGALG00010000685	69	-24.14	1	1	2
PC-3p-5511_205	ENSGALG00010000684	COBL	77	-17.06	1	1	2
eca-miR-182_R-1	ENSGALG00010000684	COBL	72	-12.87	1	1	2
hsa-miR-106a-5p	ENSGALG00010000684	COBL	88	-16.97	1	1	2
hsa-miR-128-3p	ENSGALG00010000684	COBL	89	-12.62	1	1	2
hsa-miR-17-3p_L-1R+1	ENSGALG00010000684	COBL	94	-13.69	1	1	2
hsa-miR-17-5p	ENSGALG00010000684	COBL	88	-16.73	1	1	2
hsa-miR-18b-3p_L+3R-3_1ss16CT	ENSGALG00010000684	COBL	98	-16.63	1	1	2
hsa-miR-204-5p	ENSGALG00010000684	COBL	64	-24.91	1	1	2
hsa-miR-20b-5p	ENSGALG00010000684	COBL	88	-12.01	1	1	2
hsa-miR-212-5p	ENSGALG00010000684	COBL	98	-20.4	1	1	2
mdo-miR-204	ENSGALG00010000684	COBL	64	-24.91	1	1	2
PC-3p-5511_205	ENSGALG00010000684	COBL	77	-17.06	1	1	2
eca-miR-182_R-1	ENSGALG00010000684	COBL	72	-12.87	1	1	2
hsa-miR-106a-5p	ENSGALG00010000684	COBL	88	-16.97	1	1	2
hsa-miR-128-3p	ENSGALG00010000684	COBL	89	-12.62	1	1	2
hsa-miR-17-3p_L-1R+1	ENSGALG00010000684	COBL	94	-13.69	1	1	2
hsa-miR-17-5p	ENSGALG00010000684	COBL	88	-16.73	1	1	2
hsa-miR-18b-3p_L+3R-3_1ss16CT	ENSGALG00010000684	COBL	98	-16.63	1	1	2
hsa-miR-204-5p	ENSGALG00010000684	COBL	64	-24.91	1	1	2
hsa-miR-20b-5p	ENSGALG00010000684	COBL	88	-12.01	1	1	2
hsa-miR-212-5p	ENSGALG00010000684	COBL	98	-20.4	1	1	2
mdo-miR-204	ENSGALG00010000684	COBL	64	-24.91	1	1	2
PC-3p-595_6889	ENSGALG00010000685	ENSGALG00010000685	96	-13.74	1	1	2
PC-3p-6486_161	ENSGALG00010000685	ENSGALG00010000685	97	-66.65	1	1	2
bta-miR-1246_L+1R+2	ENSGALG00010000685	ENSGALG00010000685	96	-58.61	1	1	2
PC-3p-595_6889	ENSGALG00010000685	ENSGALG00010000685	96	-13.74	1	1	2
PC-3p-6486_161	ENSGALG00010000685	ENSGALG00010000685	97	-66.65	1	1	2
bta-miR-1246_L+1R+2	ENSGALG00010000685	ENSGALG00010000685	96	-58.61	1	1	2
PC-3p-595_6889	ENSGALG00010000685	ENSGALG00010000685	96	-13.74	1	1	2
PC-3p-6486_161	ENSGALG00010000685	ENSGALG00010000685	97	-66.65	1	1	2
bta-miR-1246_L+1R+2	ENSGALG00010000685	ENSGALG00010000685	96	-58.61	1	1	2
PC-3p-595_6889	ENSGALG00010000685	ENSGALG00010000685	96	-13.74	1	1	2
PC-3p-6486_161	ENSGALG00010000685	ENSGALG00010000685	97	-66.65	1	1	2
bta-miR-1246_L+1R+2	ENSGALG00010000685	ENSGALG00010000685	96	-58.61	1	1	2
PC-3p-595_6889	ENSGALG00010000685	ENSGALG00010000685	96	-13.74	1	1	2
PC-3p-6486_161	ENSGALG00010000685	ENSGALG00010000685	97	-66.65	1	1	2
bta-miR-1246_L+1R+2	ENSGALG00010000685	ENSGALG00010000685	96	-58.61	1	1	2
PC-3p-595_6889	ENSGALG00010000685	ENSGALG00010000685	96	-13.74	1	1	2
PC-3p-6486_161	ENSGALG00010000685	ENSGALG00010000685	97	-66.65	1	1	2
bta-miR-1246_L+1R+2	ENSGALG00010000685	ENSGALG00010000685	96	-58.61	1	1	2
hsa-miR-30a-3p	ENSGALG00010000687	IKZF1	88	-11.6	1	1	2
hsa-miR-30c-2-3p	ENSGALG00010000687	IKZF1	91	-16.25	1	1	2
hsa-miR-30e-3p	ENSGALG00010000687	IKZF1	90	-11.26	1	1	2
mmu-miR-30d-3p_R+1_2ss10AG20TA	ENSGALG00010000687	IKZF1	88	-11.6	1	1	2
PC-3p-865_3810	ENSGALG00010000687	IKZF1	96	-17.37	1	1	2
eca-miR-182_R-1	ENSGALG00010000687	IKZF1	74	-14.19	1	1	2
hsa-miR-10a-5p_R-1	ENSGALG00010000687	IKZF1	65	-19.34	1	1	2
hsa-miR-301a-3p_1ss11GA	ENSGALG00010000687	IKZF1	69	-27.92	1	1	2
hsa-miR-30a-3p	ENSGALG00010000687	IKZF1	85	-28.98	1	1	2
hsa-miR-30c-2-3p	ENSGALG00010000687	IKZF1	91	-16.25	1	1	2
hsa-miR-30d-3p_L-1R+2	ENSGALG00010000687	IKZF1	74	-20.57	1	1	2
hsa-miR-30e-3p	ENSGALG00010000687	IKZF1	87	-29.15	1	1	2
hsa-miR-454-3p_R+2	ENSGALG00010000687	IKZF1	65	-44.08	1	1	2
mmu-miR-193b-5p_1ss11AG	ENSGALG00010000687	IKZF1	98	-19.45	1	1	2
mmu-miR-30d-3p_R+1_2ss10AG20TA	ENSGALG00010000687	IKZF1	85	-46.99	1	1	2
PC-3p-865_3810	ENSGALG00010000687	IKZF1	96	-17.37	1	1	2
eca-miR-182_R-1	ENSGALG00010000687	IKZF1	74	-14.19	1	1	2
hsa-miR-10a-5p_R-1	ENSGALG00010000687	IKZF1	65	-19.34	1	1	2
hsa-miR-301a-3p_1ss11GA	ENSGALG00010000687	IKZF1	68	-27.92	1	1	2
hsa-miR-30a-3p	ENSGALG00010000687	IKZF1	85	-28.98	1	1	2
hsa-miR-30c-2-3p	ENSGALG00010000687	IKZF1	91	-16.25	1	1	2
hsa-miR-30d-3p_L-1R+2	ENSGALG00010000687	IKZF1	74	-20.57	1	1	2
hsa-miR-30e-3p	ENSGALG00010000687	IKZF1	87	-29.15	1	1	2
hsa-miR-454-3p_R+2	ENSGALG00010000687	IKZF1	65	-44.08	1	1	2
mmu-miR-193b-5p_1ss11AG	ENSGALG00010000687	IKZF1	97	-19.45	1	1	2
mmu-miR-30d-3p_R+1_2ss10AG20TA	ENSGALG00010000687	IKZF1	85	-46.99	1	1	2
eca-miR-182_R-1	ENSGALG00010000687	IKZF1	74	-14.19	1	1	2
hsa-miR-10a-5p_R-1	ENSGALG00010000687	IKZF1	66	-19.34	1	1	2
hsa-miR-30a-3p	ENSGALG00010000687	IKZF1	85	-28.98	1	1	2
hsa-miR-30c-2-3p	ENSGALG00010000687	IKZF1	91	-16.25	1	1	2
hsa-miR-30d-3p_L-1R+2	ENSGALG00010000687	IKZF1	74	-20.57	1	1	2
hsa-miR-30e-3p	ENSGALG00010000687	IKZF1	87	-29.15	1	1	2
mmu-miR-30d-3p_R+1_2ss10AG20TA	ENSGALG00010000687	IKZF1	85	-46.99	1	1	2
PC-3p-865_3810	ENSGALG00010000687	IKZF1	94	-36.99	1	1	2
chi-miR-144-3p_R+2	ENSGALG00010000687	IKZF1	83	-13.48	1	1	2
eca-miR-182_R-1	ENSGALG00010000687	IKZF1	74	-14.19	1	1	2
hsa-miR-10a-5p_R-1	ENSGALG00010000687	IKZF1	65	-19.34	1	1	2
hsa-miR-18a-5p	ENSGALG00010000687	IKZF1	61	-46.09	1	1	2
hsa-miR-18b-5p	ENSGALG00010000687	IKZF1	61	-41.07	1	1	2
hsa-miR-301a-3p_1ss11GA	ENSGALG00010000687	IKZF1	50	-27.92	1	1	2
hsa-miR-30a-3p	ENSGALG00010000687	IKZF1	85	-28.98	1	1	2
hsa-miR-30c-2-3p	ENSGALG00010000687	IKZF1	91	-16.25	1	1	2
hsa-miR-30d-3p_L-1R+2	ENSGALG00010000687	IKZF1	74	-20.57	1	1	2
hsa-miR-30e-3p	ENSGALG00010000687	IKZF1	87	-29.15	1	1	2
mmu-miR-145a-5p	ENSGALG00010000687	IKZF1	86	-13.47	1	1	2
mmu-miR-193b-5p_1ss11AG	ENSGALG00010000687	IKZF1	93	-19.45	1	1	2
mmu-miR-30d-3p_R+1_2ss10AG20TA	ENSGALG00010000687	IKZF1	85	-46.99	1	1	2
mmu-mir-3968-p3_1ss11AT	ENSGALG00010000695	FIGNL1	67	-13.22	1	1	2
mmu-mir-3968-p5_1ss11AT	ENSGALG00010000695	FIGNL1	67	-13.22	1	1	2
PC-5p-1507_1475	ENSGALG00010000702	DDC	76	-21.27	1	1	2
eca-miR-182_R-1	ENSGALG00010000702	DDC	62	-14.69	1	1	2
hsa-miR-103a-3p	ENSGALG00010000702	DDC	91	-14.93	1	1	2
hsa-miR-107	ENSGALG00010000702	DDC	91	-14.73	1	1	2
hsa-miR-181b-2-3p_R+2	ENSGALG00010000702	DDC	71	-19.51	1	1	2
hsa-miR-4454_L-2	ENSGALG00010000702	DDC	98	-12.79	1	1	2
hsa-mir-4454-p5	ENSGALG00010000702	DDC	98	-12.79	1	1	2
mmu-miR-181b-1-3p	ENSGALG00010000702	DDC	71	-18.51	1	1	2
PC-5p-565_7593	ENSGALG00010000704	ENSGALG00010000704	71	-15.8	1	1	2
bta-miR-2478_L-1_1ss2TG	ENSGALG00010000704	ENSGALG00010000704	71	-18.72	1	1	2
hsa-miR-455-3p_L+2	ENSGALG00010000704	ENSGALG00010000704	72	-40.6	1	1	2
mmu-mir-3968-p3_1ss11AT	ENSGALG00010000704	ENSGALG00010000704	58	-21.58	1	1	2
mmu-mir-3968-p5_1ss11AT	ENSGALG00010000704	ENSGALG00010000704	58	-21.58	1	1	2
PC-5p-565_7593	ENSGALG00010000704	ENSGALG00010000704	71	-15.8	1	1	2
bta-miR-2478_L-1_1ss2TG	ENSGALG00010000704	ENSGALG00010000704	71	-18.72	1	1	2
hsa-miR-455-3p_L+2	ENSGALG00010000704	ENSGALG00010000704	72	-40.6	1	1	2
mmu-mir-3968-p3_1ss11AT	ENSGALG00010000704	ENSGALG00010000704	58	-21.58	1	1	2
mmu-mir-3968-p5_1ss11AT	ENSGALG00010000704	ENSGALG00010000704	58	-21.58	1	1	2
PC-5p-565_7593	ENSGALG00010000704	ENSGALG00010000704	71	-15.8	1	1	2
bta-miR-2478_L-1_1ss2TG	ENSGALG00010000704	ENSGALG00010000704	71	-18.72	1	1	2
hsa-miR-455-3p_L+2	ENSGALG00010000704	ENSGALG00010000704	72	-40.6	1	1	2
mmu-mir-3968-p3_1ss11AT	ENSGALG00010000704	ENSGALG00010000704	58	-21.58	1	1	2
mmu-mir-3968-p5_1ss11AT	ENSGALG00010000704	ENSGALG00010000704	58	-21.58	1	1	2
PC-5p-565_7593	ENSGALG00010000704	ENSGALG00010000704	71	-15.8	1	1	2
bta-miR-2478_L-1_1ss2TG	ENSGALG00010000704	ENSGALG00010000704	71	-18.72	1	1	2
hsa-miR-455-3p_L+2	ENSGALG00010000704	ENSGALG00010000704	72	-40.6	1	1	2
mmu-mir-3968-p3_1ss11AT	ENSGALG00010000704	ENSGALG00010000704	58	-21.58	1	1	2
mmu-mir-3968-p5_1ss11AT	ENSGALG00010000704	ENSGALG00010000704	58	-21.58	1	1	2
PC-5p-565_7593	ENSGALG00010000704	ENSGALG00010000704	71	-15.8	1	1	2
bta-miR-2478_L-1_1ss2TG	ENSGALG00010000704	ENSGALG00010000704	71	-18.72	1	1	2
hsa-miR-455-3p_L+2	ENSGALG00010000704	ENSGALG00010000704	72	-40.6	1	1	2
mmu-mir-3968-p3_1ss11AT	ENSGALG00010000704	ENSGALG00010000704	58	-21.58	1	1	2
mmu-mir-3968-p5_1ss11AT	ENSGALG00010000704	ENSGALG00010000704	58	-21.58	1	1	2
PC-5p-565_7593	ENSGALG00010000704	ENSGALG00010000704	71	-15.8	1	1	2
bta-miR-2478_L-1_1ss2TG	ENSGALG00010000704	ENSGALG00010000704	71	-18.72	1	1	2
hsa-miR-455-3p_L+2	ENSGALG00010000704	ENSGALG00010000704	72	-40.6	1	1	2
mmu-mir-3968-p3_1ss11AT	ENSGALG00010000704	ENSGALG00010000704	58	-21.58	1	1	2
mmu-mir-3968-p5_1ss11AT	ENSGALG00010000704	ENSGALG00010000704	58	-21.58	1	1	2
PC-3p-865_3810	ENSGALG00010000708	ENSGALG00010000708	94	-18	1	1	2
hsa-miR-30c-2-3p	ENSGALG00010000708	ENSGALG00010000708	57	-19.21	1	1	2
bta-miR-183	ENSGALG00010000711	SPRY2	90	-29.8	1	1	2
bta-miR-2478_L-1_1ss2TG	ENSGALG00010000711	SPRY2	80	-16.08	1	1	2
hsa-miR-122-5p	ENSGALG00010000711	SPRY2	72	-15.53	1	1	2
hsa-miR-425-5p_R+2_1ss20TC	ENSGALG00010000711	SPRY2	95	-13.21	1	1	2
mdo-miR-122-5p_R-3	ENSGALG00010000711	SPRY2	72	-15.53	1	1	2
mmu-miR-23b-3p_R+2	ENSGALG00010000711	SPRY2	87	-12.51	1	1	2
mmu-mir-3968-p3_1ss11AT	ENSGALG00010000711	SPRY2	75	-16.31	1	1	2
mmu-mir-3968-p5_1ss11AT	ENSGALG00010000711	SPRY2	75	-16.31	1	1	2
bta-miR-183	ENSGALG00010000711	SPRY2	90	-29.8	1	1	2
bta-miR-2478_L-1_1ss2TG	ENSGALG00010000711	SPRY2	80	-16.08	1	1	2
hsa-miR-122-5p	ENSGALG00010000711	SPRY2	72	-15.53	1	1	2
hsa-miR-425-5p_R+2_1ss20TC	ENSGALG00010000711	SPRY2	95	-13.21	1	1	2
mdo-miR-122-5p_R-3	ENSGALG00010000711	SPRY2	72	-15.53	1	1	2
mmu-miR-23b-3p_R+2	ENSGALG00010000711	SPRY2	88	-12.51	1	1	2
mmu-mir-3968-p3_1ss11AT	ENSGALG00010000711	SPRY2	75	-16.31	1	1	2
mmu-mir-3968-p5_1ss11AT	ENSGALG00010000711	SPRY2	75	-16.31	1	1	2
PC-3p-12542_59	ENSGALG00010000711	SPRY2	94	-12.43	1	1	2
bta-miR-183	ENSGALG00010000711	SPRY2	90	-29.8	1	1	2
bta-miR-2478_L-1_1ss2TG	ENSGALG00010000711	SPRY2	80	-16.08	1	1	2
hsa-miR-122-5p	ENSGALG00010000711	SPRY2	72	-15.53	1	1	2
hsa-miR-30a-3p	ENSGALG00010000711	SPRY2	89	-30.17	1	1	2
hsa-miR-30e-3p	ENSGALG00010000711	SPRY2	88	-28.01	1	1	2
hsa-miR-425-5p_R+2_1ss20TC	ENSGALG00010000711	SPRY2	95	-13.21	1	1	2
mdo-miR-122-5p_R-3	ENSGALG00010000711	SPRY2	72	-15.53	1	1	2
mmu-miR-23b-3p_R+2	ENSGALG00010000711	SPRY2	87	-12.51	1	1	2
mmu-miR-30d-3p_R+1_2ss10AG20TA	ENSGALG00010000711	SPRY2	89	-31.66	1	1	2
mmu-mir-3968-p3_1ss11AT	ENSGALG00010000711	SPRY2	75	-16.31	1	1	2
mmu-mir-3968-p5_1ss11AT	ENSGALG00010000711	SPRY2	75	-16.31	1	1	2
PC-5p-565_7593	ENSGALG00010000711	SPRY2	60	-65.61	1	1	2
bta-miR-183	ENSGALG00010000711	SPRY2	90	-29.8	1	1	2
bta-miR-2478_L-1_1ss2TG	ENSGALG00010000711	SPRY2	80	-16.08	1	1	2
hsa-miR-103a-3p	ENSGALG00010000711	SPRY2	55	-15.78	1	1	2
hsa-miR-107	ENSGALG00010000711	SPRY2	55	-15.78	1	1	2
hsa-miR-122-5p	ENSGALG00010000711	SPRY2	72	-42.31	1	1	2
hsa-miR-125b-2-3p_L-2R+2	ENSGALG00010000711	SPRY2	93	-15.13	1	1	2
hsa-miR-301a-3p_1ss11GA	ENSGALG00010000711	SPRY2	71	-12.34	1	1	2
hsa-miR-425-5p_R+2_1ss20TC	ENSGALG00010000711	SPRY2	95	-13.21	1	1	2
hsa-miR-454-3p_R+2	ENSGALG00010000711	SPRY2	67	-15.35	1	1	2
mdo-miR-122-5p_R-3	ENSGALG00010000711	SPRY2	72	-42.31	1	1	2
mdo-miR-352-3p_1ss11TC	ENSGALG00010000711	SPRY2	92	-16.51	1	1	2
mmu-miR-23b-3p_R+2	ENSGALG00010000711	SPRY2	87	-12.51	1	1	2
mmu-mir-3968-p3_1ss11AT	ENSGALG00010000711	SPRY2	75	-16.31	1	1	2
mmu-mir-3968-p5_1ss11AT	ENSGALG00010000711	SPRY2	75	-16.31	1	1	2
PC-3p-12542_59	ENSGALG00010000711	SPRY2	82	-34.44	1	1	2
PC-3p-13336_53	ENSGALG00010000711	SPRY2	75	-14.37	1	1	2
PC-3p-13710_50	ENSGALG00010000711	SPRY2	76	-11.97	1	1	2
PC-5p-1507_1475	ENSGALG00010000711	SPRY2	71	-66.22	1	1	2
bta-miR-183	ENSGALG00010000711	SPRY2	90	-71.72	1	1	2
bta-miR-2478_L-1_1ss2TG	ENSGALG00010000711	SPRY2	80	-16.08	1	1	2
eca-miR-143_R+1	ENSGALG00010000711	SPRY2	83	-11.44	1	1	2
eca-miR-182_R-1	ENSGALG00010000711	SPRY2	70	-29.07	1	1	2
hsa-let-7b-5p	ENSGALG00010000711	SPRY2	71	-14.86	1	1	2
hsa-let-7c-5p	ENSGALG00010000711	SPRY2	75	-14.58	1	1	2
hsa-let-7f-5p_R+1	ENSGALG00010000711	SPRY2	74	-37.92	1	1	2
hsa-miR-103a-3p	ENSGALG00010000711	SPRY2	55	-15.78	1	1	2
hsa-miR-107	ENSGALG00010000711	SPRY2	55	-15.78	1	1	2
hsa-miR-122-5p	ENSGALG00010000711	SPRY2	72	-56.08	1	1	2
hsa-miR-24-3p_R+1	ENSGALG00010000711	SPRY2	62	-52.44	1	1	2
hsa-miR-301a-3p_1ss11GA	ENSGALG00010000711	SPRY2	52	-12.34	1	1	2
hsa-miR-30a-3p	ENSGALG00010000711	SPRY2	67	-57.44	1	1	2
hsa-miR-30e-3p	ENSGALG00010000711	SPRY2	67	-39.61	1	1	2
hsa-miR-425-5p_R+2_1ss20TC	ENSGALG00010000711	SPRY2	70	-27.88	1	1	2
mdo-miR-122-5p_R-3	ENSGALG00010000711	SPRY2	72	-56.08	1	1	2
mdo-miR-352-3p_1ss11TC	ENSGALG00010000711	SPRY2	58	-38.05	1	1	2
mmu-miR-23b-3p_R+2	ENSGALG00010000711	SPRY2	87	-12.51	1	1	2
mmu-miR-30d-3p_R+1_2ss10AG20TA	ENSGALG00010000711	SPRY2	67	-58.93	1	1	2
mmu-mir-3968-p3_1ss11AT	ENSGALG00010000711	SPRY2	90	-31.5	1	1	2
mmu-mir-3968-p5_1ss11AT	ENSGALG00010000711	SPRY2	90	-31.5	1	1	2
oga-miR-24_1ss23GT	ENSGALG00010000711	SPRY2	62	-52.44	1	1	2
PC-3p-1126_2399	ENSGALG00010000711	SPRY2	99	-32	1	1	2
PC-3p-12542_59	ENSGALG00010000711	SPRY2	82	-77.19	1	1	2
PC-3p-13336_53	ENSGALG00010000711	SPRY2	75	-36.37	1	1	2
PC-3p-13710_50	ENSGALG00010000711	SPRY2	76	-28.31	1	1	2
PC-5p-1507_1475	ENSGALG00010000711	SPRY2	59	-70.47	1	1	2
bta-miR-183	ENSGALG00010000711	SPRY2	90	-50.83	1	1	2
bta-miR-2478_L-1_1ss2TG	ENSGALG00010000711	SPRY2	80	-16.08	1	1	2
eca-miR-143_R+1	ENSGALG00010000711	SPRY2	53	-13.91	1	1	2
hsa-miR-103a-3p	ENSGALG00010000711	SPRY2	55	-15.78	1	1	2
hsa-miR-107	ENSGALG00010000711	SPRY2	55	-15.78	1	1	2
hsa-miR-122-5p	ENSGALG00010000711	SPRY2	72	-76.2	1	1	2
hsa-miR-17-3p_L-1R+1	ENSGALG00010000711	SPRY2	88	-15.26	1	1	2
hsa-miR-204-5p	ENSGALG00010000711	SPRY2	66	-47.05	1	1	2
hsa-miR-301a-3p_1ss11GA	ENSGALG00010000711	SPRY2	58	-30.92	1	1	2
hsa-miR-30a-3p	ENSGALG00010000711	SPRY2	97	-108.53	1	1	2
hsa-miR-30a-5p_R+2	ENSGALG00010000711	SPRY2	92	-17.67	1	1	2
hsa-miR-30d-3p_L-1R+2	ENSGALG00010000711	SPRY2	73	-73.02	1	1	2
hsa-miR-30e-3p	ENSGALG00010000711	SPRY2	97	-74.78	1	1	2
hsa-miR-30e-5p_R+2	ENSGALG00010000711	SPRY2	92	-14.02	1	1	2
hsa-miR-425-5p_R+2_1ss20TC	ENSGALG00010000711	SPRY2	70	-27.88	1	1	2
hsa-miR-454-3p_R+2	ENSGALG00010000711	SPRY2	53	-34.47	1	1	2
mdo-miR-122-5p_R-3	ENSGALG00010000711	SPRY2	72	-76.2	1	1	2
mdo-miR-204	ENSGALG00010000711	SPRY2	66	-47.05	1	1	2
mdo-miR-30e-5p_R+2	ENSGALG00010000711	SPRY2	92	-16.86	1	1	2
mdo-miR-352-3p_1ss11TC	ENSGALG00010000711	SPRY2	58	-38.05	1	1	2
mmu-miR-23b-3p_R+2	ENSGALG00010000711	SPRY2	55	-26.06	1	1	2
mmu-miR-30d-3p_R+1_2ss10AG20TA	ENSGALG00010000711	SPRY2	97	-110.99	1	1	2
mmu-mir-3968-p3_1ss11AT	ENSGALG00010000711	SPRY2	75	-16.31	1	1	2
mmu-mir-3968-p5_1ss11AT	ENSGALG00010000711	SPRY2	75	-16.31	1	1	2
hsa-miR-128-3p	ENSGALG00010000713	ENSGALG00010000713	61	-19.73	1	1	2
hsa-miR-18b-3p_L+3R-3_1ss16CT	ENSGALG00010000713	ENSGALG00010000713	85	-19.12	1	1	2
hsa-miR-128-3p	ENSGALG00010000713	ENSGALG00010000713	61	-19.73	1	1	2
hsa-miR-18b-3p_L+3R-3_1ss16CT	ENSGALG00010000713	ENSGALG00010000713	85	-19.12	1	1	2
PC-3p-6486_161	ENSGALG00010000714	FBXL7	61	-21.51	1	1	2
PC-5p-565_7593	ENSGALG00010000714	FBXL7	89	-31.06	1	1	2
bta-miR-2478_L-1_1ss2TG	ENSGALG00010000714	FBXL7	76	-14.77	1	1	2
eca-miR-143_R+1	ENSGALG00010000714	FBXL7	64	-29.76	1	1	2
hsa-miR-17-3p_L-1R+1	ENSGALG00010000714	FBXL7	76	-87.06	1	1	2
hsa-miR-212-5p	ENSGALG00010000714	FBXL7	85	-28.52	1	1	2
hsa-miR-454-3p_R+2	ENSGALG00010000714	FBXL7	81	-15.07	1	1	2
mmu-miR-101b-3p_L-1R+4_1	ENSGALG00010000714	FBXL7	94	-12.66	1	1	2
mmu-miR-101b-3p_L-1R+4_2	ENSGALG00010000714	FBXL7	94	-12.66	1	1	2
PC-5p-410_13884	ENSGALG00010000715	PCDH20	90	-17.41	1	1	2
chi-miR-144-3p_R+2	ENSGALG00010000715	PCDH20	87	-11.72	1	1	2
hsa-let-7b-5p	ENSGALG00010000715	PCDH20	74	-19.42	1	1	2
hsa-let-7f-5p_R+1	ENSGALG00010000715	PCDH20	74	-18.94	1	1	2
hsa-miR-30a-5p_R+2	ENSGALG00010000715	PCDH20	93	-11.02	1	1	2
hsa-miR-30e-5p_R+2	ENSGALG00010000715	PCDH20	93	-11.02	1	1	2
hsa-miR-363-3p	ENSGALG00010000715	PCDH20	97	-16.72	1	1	2
mdo-miR-30e-5p_R+2	ENSGALG00010000715	PCDH20	93	-10.99	1	1	2
mmu-miR-92a-3p_R+1	ENSGALG00010000715	PCDH20	97	-34.61	1	1	2
mmu-miR-92a-3p_R+2	ENSGALG00010000715	PCDH20	97	-37.06	1	1	2
PC-3p-6486_161	ENSGALG00010000714	FBXL7	61	-21.51	1	1	2
PC-5p-565_7593	ENSGALG00010000714	FBXL7	89	-31.06	1	1	2
bta-miR-2478_L-1_1ss2TG	ENSGALG00010000714	FBXL7	76	-14.77	1	1	2
eca-miR-143_R+1	ENSGALG00010000714	FBXL7	64	-29.76	1	1	2
hsa-miR-17-3p_L-1R+1	ENSGALG00010000714	FBXL7	76	-87.06	1	1	2
hsa-miR-212-5p	ENSGALG00010000714	FBXL7	85	-28.52	1	1	2
hsa-miR-454-3p_R+2	ENSGALG00010000714	FBXL7	81	-15.07	1	1	2
mmu-miR-101b-3p_L-1R+4_1	ENSGALG00010000714	FBXL7	94	-12.66	1	1	2
mmu-miR-101b-3p_L-1R+4_2	ENSGALG00010000714	FBXL7	94	-12.66	1	1	2
PC-3p-6345_166	ENSGALG00010000715	PCDH20	64	-15.46	1	1	2
PC-5p-410_13884	ENSGALG00010000715	PCDH20	90	-17.41	1	1	2
chi-miR-144-3p_R+2	ENSGALG00010000715	PCDH20	82	-11.72	1	1	2
hsa-let-7b-5p	ENSGALG00010000715	PCDH20	71	-19.42	1	1	2
hsa-let-7f-5p_R+1	ENSGALG00010000715	PCDH20	72	-18.94	1	1	2
hsa-miR-125b-2-3p_L-2R+2	ENSGALG00010000715	PCDH20	77	-21.38	1	1	2
hsa-miR-181b-2-3p_R+2	ENSGALG00010000715	PCDH20	78	-14.2	1	1	2
hsa-miR-30a-5p_R+2	ENSGALG00010000715	PCDH20	93	-11.02	1	1	2
hsa-miR-30e-5p_R+2	ENSGALG00010000715	PCDH20	93	-11.02	1	1	2
hsa-miR-363-3p	ENSGALG00010000715	PCDH20	92	-16.72	1	1	2
mdo-miR-30e-5p_R+2	ENSGALG00010000715	PCDH20	93	-10.99	1	1	2
mmu-miR-181b-1-3p	ENSGALG00010000715	PCDH20	78	-11.78	1	1	2
mmu-miR-92a-3p_R+1	ENSGALG00010000715	PCDH20	92	-34.61	1	1	2
mmu-miR-92a-3p_R+2	ENSGALG00010000715	PCDH20	92	-37.06	1	1	2
PC-3p-6486_161	ENSGALG00010000714	FBXL7	61	-21.51	1	1	2
PC-5p-565_7593	ENSGALG00010000714	FBXL7	89	-31.06	1	1	2
bta-miR-2478_L-1_1ss2TG	ENSGALG00010000714	FBXL7	76	-14.77	1	1	2
eca-miR-143_R+1	ENSGALG00010000714	FBXL7	64	-29.76	1	1	2
hsa-miR-17-3p_L-1R+1	ENSGALG00010000714	FBXL7	76	-87.06	1	1	2
hsa-miR-212-5p	ENSGALG00010000714	FBXL7	85	-28.52	1	1	2
hsa-miR-454-3p_R+2	ENSGALG00010000714	FBXL7	81	-15.07	1	1	2
mmu-miR-101b-3p_L-1R+4_1	ENSGALG00010000714	FBXL7	94	-12.66	1	1	2
mmu-miR-101b-3p_L-1R+4_2	ENSGALG00010000714	FBXL7	94	-12.66	1	1	2
PC-3p-6486_161	ENSGALG00010000714	FBXL7	61	-21.51	1	1	2
PC-5p-565_7593	ENSGALG00010000714	FBXL7	88	-31.06	1	1	2
bta-miR-2478_L-1_1ss2TG	ENSGALG00010000714	FBXL7	76	-14.77	1	1	2
eca-miR-143_R+1	ENSGALG00010000714	FBXL7	65	-29.76	1	1	2
hsa-let-7b-5p	ENSGALG00010000714	FBXL7	64	-20.93	1	1	2
hsa-let-7c-5p	ENSGALG00010000714	FBXL7	64	-19.71	1	1	2
hsa-let-7f-5p_R+1	ENSGALG00010000714	FBXL7	57	-36.81	1	1	2
hsa-miR-17-3p_L-1R+1	ENSGALG00010000714	FBXL7	77	-87.06	1	1	2
hsa-miR-212-5p	ENSGALG00010000714	FBXL7	86	-28.52	1	1	2
hsa-miR-454-3p_R+2	ENSGALG00010000714	FBXL7	81	-15.07	1	1	2
mmu-miR-101b-3p_L-1R+4_1	ENSGALG00010000714	FBXL7	94	-12.66	1	1	2
mmu-miR-101b-3p_L-1R+4_2	ENSGALG00010000714	FBXL7	94	-12.66	1	1	2
PC-3p-6486_161	ENSGALG00010000714	FBXL7	61	-21.51	1	1	2
PC-5p-565_7593	ENSGALG00010000714	FBXL7	89	-31.06	1	1	2
bta-miR-2478_L-1_1ss2TG	ENSGALG00010000714	FBXL7	76	-14.77	1	1	2
eca-miR-143_R+1	ENSGALG00010000714	FBXL7	64	-29.76	1	1	2
hsa-miR-17-3p_L-1R+1	ENSGALG00010000714	FBXL7	76	-87.06	1	1	2
hsa-miR-212-5p	ENSGALG00010000714	FBXL7	85	-28.52	1	1	2
hsa-miR-454-3p_R+2	ENSGALG00010000714	FBXL7	81	-15.07	1	1	2
mmu-miR-101b-3p_L-1R+4_1	ENSGALG00010000714	FBXL7	94	-12.66	1	1	2
mmu-miR-101b-3p_L-1R+4_2	ENSGALG00010000714	FBXL7	94	-12.66	1	1	2
PC-5p-565_7593	ENSGALG00010000717	NDFIP2	87	-16.97	1	1	2
eca-miR-143_R+1	ENSGALG00010000717	NDFIP2	77	-13.88	1	1	2
hsa-miR-125b-2-3p_L-2R+2	ENSGALG00010000717	NDFIP2	52	-16.1	1	1	2
hsa-miR-18a-5p	ENSGALG00010000717	NDFIP2	68	-31.99	1	1	2
hsa-miR-18b-5p	ENSGALG00010000717	NDFIP2	68	-35.27	1	1	2
mmu-miR-145a-5p	ENSGALG00010000717	NDFIP2	89	-34.56	1	1	2
PC-3p-5511_205	ENSGALG00010000717	NDFIP2	71	-16.28	1	1	2
PC-3p-6486_161	ENSGALG00010000717	NDFIP2	65	-12.33	1	1	2
PC-5p-565_7593	ENSGALG00010000717	NDFIP2	87	-16.97	1	1	2
hsa-miR-125b-2-3p_L-2R+2	ENSGALG00010000717	NDFIP2	52	-16.1	1	1	2
hsa-miR-18a-5p	ENSGALG00010000717	NDFIP2	71	-14.06	1	1	2
hsa-miR-18b-5p	ENSGALG00010000717	NDFIP2	70	-14.21	1	1	2
PC-5p-565_7593	ENSGALG00010000717	NDFIP2	87	-37.61	1	1	2
bta-miR-1246_L+1R+2	ENSGALG00010000717	NDFIP2	68	-35.79	1	1	2
eca-miR-143_R+1	ENSGALG00010000717	NDFIP2	77	-13.88	1	1	2
hsa-miR-125b-2-3p_L-2R+2	ENSGALG00010000717	NDFIP2	52	-16.1	1	1	2
hsa-miR-18a-5p	ENSGALG00010000717	NDFIP2	52	-49.51	1	1	2
hsa-miR-18b-5p	ENSGALG00010000717	NDFIP2	52	-53.32	1	1	2
hsa-miR-30a-3p	ENSGALG00010000717	NDFIP2	79	-14.19	1	1	2
hsa-miR-30e-3p	ENSGALG00010000717	NDFIP2	79	-11.18	1	1	2
mmu-miR-145a-5p	ENSGALG00010000717	NDFIP2	87	-34.56	1	1	2
mmu-miR-30d-3p_R+1_2ss10AG20TA	ENSGALG00010000717	NDFIP2	79	-14.19	1	1	2
hsa-miR-204-5p	ENSGALG00010000721	ENSGALG00010000721	95	-13.58	1	1	2
mdo-miR-204	ENSGALG00010000721	ENSGALG00010000721	95	-13.58	1	1	2
PC-5p-565_7593	ENSGALG00010000720	RBM26	81	-22.22	1	1	2
mdo-miR-143-5p_L+1	ENSGALG00010000720	RBM26	88	-22.4	1	1	2
PC-5p-565_7593	ENSGALG00010000720	RBM26	81	-22.22	1	1	2
mdo-miR-143-5p_L+1	ENSGALG00010000720	RBM26	88	-22.4	1	1	2
hsa-miR-204-5p	ENSGALG00010000721	ENSGALG00010000721	95	-13.58	1	1	2
mdo-miR-204	ENSGALG00010000721	ENSGALG00010000721	95	-13.58	1	1	2
bta-miR-2478_L-1_1ss2TG	ENSGALG00010000721	ENSGALG00010000721	72	-18.72	1	1	2
hsa-miR-18b-3p_L+3R-3_1ss16CT	ENSGALG00010000721	ENSGALG00010000721	53	-18.98	1	1	2
mmu-miR-193b-5p_1ss11AG	ENSGALG00010000721	ENSGALG00010000721	86	-24.28	1	1	2
mmu-mir-3968-p3_1ss11AT	ENSGALG00010000721	ENSGALG00010000721	59	-21.58	1	1	2
mmu-mir-3968-p5_1ss11AT	ENSGALG00010000721	ENSGALG00010000721	59	-21.58	1	1	2
hsa-miR-10a-5p_R-1	ENSGALG00010000722	ANKH	87	-32.13	1	1	2
hsa-miR-10b-5p_R-1	ENSGALG00010000722	ANKH	86	-32.13	1	1	2
mdo-miR-143-5p_L+1	ENSGALG00010000722	ANKH	95	-19.43	1	1	2
mmu-miR-30d-3p_R+1_2ss10AG20TA	ENSGALG00010000722	ANKH	81	-13.02	1	1	2
pal-miR-9226-5p_L-3_1ss4AG	ENSGALG00010000722	ANKH	76	-19.33	1	1	2
pal-miR-9226-5p_L-3_1ss4AT	ENSGALG00010000722	ANKH	76	-21.54	1	1	2
PC-5p-565_7593	ENSGALG00010000721	ENSGALG00010000721	71	-15.8	1	1	2
bta-miR-2478_L-1_1ss2TG	ENSGALG00010000721	ENSGALG00010000721	69	-18.72	1	1	2
mmu-miR-193b-5p_1ss11AG	ENSGALG00010000721	ENSGALG00010000721	91	-24.28	1	1	2
mmu-mir-3968-p3_1ss11AT	ENSGALG00010000721	ENSGALG00010000721	56	-21.58	1	1	2
mmu-mir-3968-p5_1ss11AT	ENSGALG00010000721	ENSGALG00010000721	56	-21.58	1	1	2
hsa-miR-204-5p	ENSGALG00010000725	ENSGALG00010000725	92	-13.58	1	1	2
mdo-miR-204	ENSGALG00010000725	ENSGALG00010000725	92	-13.58	1	1	2
PC-3p-12542_59	ENSGALG00010000722	ANKH	74	-11.17	1	1	2
hsa-miR-10a-5p_R-1	ENSGALG00010000722	ANKH	82	-32.13	1	1	2
hsa-miR-10b-5p_R-1	ENSGALG00010000722	ANKH	82	-32.13	1	1	2
hsa-miR-125b-2-3p_L-2R+2	ENSGALG00010000722	ANKH	61	-17.58	1	1	2
hsa-miR-128-3p	ENSGALG00010000722	ANKH	61	-34.17	1	1	2
hsa-miR-454-3p_R+2	ENSGALG00010000722	ANKH	52	-18.28	1	1	2
mdo-miR-143-5p_L+1	ENSGALG00010000722	ANKH	93	-19.43	1	1	2
mmu-miR-30d-3p_R+1_2ss10AG20TA	ENSGALG00010000722	ANKH	61	-13.02	1	1	2
pal-miR-9226-5p_L-3_1ss4AG	ENSGALG00010000722	ANKH	89	-19.33	1	1	2
pal-miR-9226-5p_L-3_1ss4AT	ENSGALG00010000722	ANKH	89	-21.54	1	1	2
PC-3p-595_6889	ENSGALG00010000724	OBI1	90	-14.5	1	1	2
hsa-miR-125b-2-3p_L-2R+2	ENSGALG00010000724	OBI1	86	-15.42	1	1	2
hsa-miR-17-3p_L-1R+1	ENSGALG00010000724	OBI1	98	-15.43	1	1	2
hsa-miR-30a-5p_R+2	ENSGALG00010000724	OBI1	70	-10.1	1	1	2
hsa-miR-30e-5p_R+2	ENSGALG00010000724	OBI1	72	-11.18	1	1	2
mdo-miR-30e-5p_R+2	ENSGALG00010000724	OBI1	67	-16.16	1	1	2
mmu-miR-101b-3p_L-1R+4_1	ENSGALG00010000724	OBI1	86	-19.1	1	1	2
mmu-miR-101b-3p_L-1R+4_2	ENSGALG00010000724	OBI1	86	-17.81	1	1	2
PC-3p-12542_59	ENSGALG00010000722	ANKH	74	-11.17	1	1	2
hsa-miR-10a-5p_R-1	ENSGALG00010000722	ANKH	82	-32.13	1	1	2
hsa-miR-10b-5p_R-1	ENSGALG00010000722	ANKH	82	-32.13	1	1	2
hsa-miR-125b-2-3p_L-2R+2	ENSGALG00010000722	ANKH	61	-17.58	1	1	2
hsa-miR-128-3p	ENSGALG00010000722	ANKH	61	-34.17	1	1	2
hsa-miR-454-3p_R+2	ENSGALG00010000722	ANKH	52	-18.28	1	1	2
mdo-miR-143-5p_L+1	ENSGALG00010000722	ANKH	93	-19.43	1	1	2
mmu-miR-30d-3p_R+1_2ss10AG20TA	ENSGALG00010000722	ANKH	61	-13.02	1	1	2
pal-miR-9226-5p_L-3_1ss4AG	ENSGALG00010000722	ANKH	89	-19.33	1	1	2
pal-miR-9226-5p_L-3_1ss4AT	ENSGALG00010000722	ANKH	89	-21.54	1	1	2
pal-miR-9226-5p_L-3_1ss4AG	ENSGALG00010000722	ANKH	84	-19.33	1	1	2
pal-miR-9226-5p_L-3_1ss4AT	ENSGALG00010000722	ANKH	84	-21.54	1	1	2
pal-miR-9226-5p_L-3_1ss4AG	ENSGALG00010000722	ANKH	68	-19.33	1	1	2
pal-miR-9226-5p_L-3_1ss4AT	ENSGALG00010000722	ANKH	68	-21.54	1	1	2
PC-3p-12542_59	ENSGALG00010000722	ANKH	74	-11.17	1	1	2
hsa-miR-10a-5p_R-1	ENSGALG00010000722	ANKH	82	-32.13	1	1	2
hsa-miR-10b-5p_R-1	ENSGALG00010000722	ANKH	82	-32.13	1	1	2
hsa-miR-125b-2-3p_L-2R+2	ENSGALG00010000722	ANKH	61	-17.58	1	1	2
hsa-miR-128-3p	ENSGALG00010000722	ANKH	61	-34.17	1	1	2
hsa-miR-454-3p_R+2	ENSGALG00010000722	ANKH	52	-18.28	1	1	2
mdo-miR-143-5p_L+1	ENSGALG00010000722	ANKH	93	-19.43	1	1	2
mmu-miR-30d-3p_R+1_2ss10AG20TA	ENSGALG00010000722	ANKH	61	-13.02	1	1	2
pal-miR-9226-5p_L-3_1ss4AG	ENSGALG00010000722	ANKH	89	-19.33	1	1	2
pal-miR-9226-5p_L-3_1ss4AT	ENSGALG00010000722	ANKH	89	-21.54	1	1	2
PC-3p-12542_59	ENSGALG00010000729	EDNRB	76	-10.96	1	1	2
eca-miR-143_R+1	ENSGALG00010000729	EDNRB	60	-15.96	1	1	2
eca-miR-365	ENSGALG00010000729	EDNRB	70	-31.66	1	1	2
hsa-miR-30a-3p	ENSGALG00010000729	EDNRB	91	-33.58	1	1	2
hsa-miR-30d-3p_L-1R+2	ENSGALG00010000729	EDNRB	50	-28.73	1	1	2
hsa-miR-30e-3p	ENSGALG00010000729	EDNRB	91	-10.82	1	1	2
hsa-miR-365a-3p	ENSGALG00010000729	EDNRB	70	-31.66	1	1	2
mmu-miR-145a-5p	ENSGALG00010000729	EDNRB	52	-13.29	1	1	2
mmu-miR-30d-3p_R+1_2ss10AG20TA	ENSGALG00010000729	EDNRB	91	-33.58	1	1	2
hsa-miR-103a-3p	ENSGALG00010000728	OTULIN	99	-18.53	1	1	2
hsa-miR-107	ENSGALG00010000728	OTULIN	99	-18.53	1	1	2
mmu-mir-3968-p3_1ss11AT	ENSGALG00010000728	OTULIN	76	-11.33	1	1	2
mmu-mir-3968-p5_1ss11AT	ENSGALG00010000728	OTULIN	76	-11.33	1	1	2
hsa-miR-103a-3p	ENSGALG00010000728	OTULIN	99	-18.53	1	1	2
hsa-miR-107	ENSGALG00010000728	OTULIN	99	-18.53	1	1	2
mmu-mir-3968-p3_1ss11AT	ENSGALG00010000728	OTULIN	76	-11.33	1	1	2
mmu-mir-3968-p5_1ss11AT	ENSGALG00010000728	OTULIN	76	-11.33	1	1	2
PC-5p-16001_37	ENSGALG00010000731	ENSGALG00010000731	95	-45.16	1	1	2
hsa-miR-30c-2-3p	ENSGALG00010000731	ENSGALG00010000731	99	-58.93	1	1	2
mmu-miR-145a-5p	ENSGALG00010000731	ENSGALG00010000731	64	-54.79	1	1	2
PC-5p-16001_37	ENSGALG00010000731	ENSGALG00010000731	95	-45.16	1	1	2
hsa-miR-30c-2-3p	ENSGALG00010000731	ENSGALG00010000731	99	-58.93	1	1	2
mmu-miR-145a-5p	ENSGALG00010000731	ENSGALG00010000731	64	-54.79	1	1	2
mmu-miR-193b-5p_1ss11AG	ENSGALG00010000733	ENSGALG00010000733	80	-22.04	1	1	2
bta-miR-183	ENSGALG00010000734	SLAIN1	98	-16.25	1	1	2
hsa-miR-17-3p_L-1R+1	ENSGALG00010000734	SLAIN1	89	-36.53	1	1	2
hsa-miR-301a-3p_1ss11GA	ENSGALG00010000734	SLAIN1	99	-25.61	1	1	2
hsa-miR-30e-3p	ENSGALG00010000734	SLAIN1	75	-10.13	1	1	2
hsa-miR-30e-5p_R+2	ENSGALG00010000734	SLAIN1	58	-10.04	1	1	2
hsa-miR-454-3p_R+2	ENSGALG00010000734	SLAIN1	99	-36.27	1	1	2
mdo-miR-143-5p_L+1	ENSGALG00010000734	SLAIN1	80	-16.92	1	1	2
PC-3p-3119_472	ENSGALG00010000741	FAM105A	85	-19.11	1	1	2
PC-3p-6486_161	ENSGALG00010000741	FAM105A	62	-21.28	1	1	2
eca-miR-143_R+1	ENSGALG00010000741	FAM105A	75	-19.43	1	1	2
hsa-miR-103a-3p	ENSGALG00010000741	FAM105A	69	-34.73	1	1	2
hsa-miR-107	ENSGALG00010000741	FAM105A	69	-34.15	1	1	2
hsa-miR-140-5p	ENSGALG00010000741	FAM105A	70	-16.68	1	1	2
hsa-miR-181b-2-3p_R+2	ENSGALG00010000741	FAM105A	66	-14.06	1	1	2
hsa-miR-204-5p	ENSGALG00010000741	FAM105A	63	-17.87	1	1	2
hsa-miR-30a-5p_R+2	ENSGALG00010000741	FAM105A	51	-24.85	1	1	2
hsa-miR-30e-5p_R+2	ENSGALG00010000741	FAM105A	58	-16.36	1	1	2
hsa-miR-455-3p_L+2	ENSGALG00010000741	FAM105A	69	-12.35	1	1	2
hsa-miR-99a-5p	ENSGALG00010000741	FAM105A	91	-21.39	1	1	2
mdo-miR-143-5p_L+1	ENSGALG00010000741	FAM105A	67	-19.14	1	1	2
mdo-miR-204	ENSGALG00010000741	FAM105A	63	-17.87	1	1	2
mdo-miR-30e-5p_R+2	ENSGALG00010000741	FAM105A	51	-25.74	1	1	2
mmu-miR-101b-3p_L-1R+4_1	ENSGALG00010000741	FAM105A	80	-31.24	1	1	2
mmu-miR-101b-3p_L-1R+4_2	ENSGALG00010000741	FAM105A	80	-31.24	1	1	2
mmu-mir-3968-p3_1ss11AT	ENSGALG00010000741	FAM105A	84	-14.05	1	1	2
mmu-mir-3968-p5_1ss11AT	ENSGALG00010000741	FAM105A	84	-14.05	1	1	2
oga-miR-100_R+2	ENSGALG00010000741	FAM105A	91	-22.88	1	1	2
PC-3p-6486_161	ENSGALG00010000741	FAM105A	62	-21.28	1	1	2
hsa-miR-181b-2-3p_R+2	ENSGALG00010000741	FAM105A	66	-14.06	1	1	2
hsa-miR-204-5p	ENSGALG00010000741	FAM105A	63	-17.87	1	1	2
hsa-miR-301a-3p_1ss11GA	ENSGALG00010000741	FAM105A	66	-10.88	1	1	2
hsa-miR-454-3p_R+2	ENSGALG00010000741	FAM105A	62	-12.1	1	1	2
hsa-miR-455-3p_L+2	ENSGALG00010000741	FAM105A	81	-12.35	1	1	2
hsa-miR-99a-5p	ENSGALG00010000741	FAM105A	91	-21.39	1	1	2
mdo-miR-143-5p_L+1	ENSGALG00010000741	FAM105A	76	-19.14	1	1	2
mdo-miR-204	ENSGALG00010000741	FAM105A	63	-17.87	1	1	2
mmu-miR-101b-3p_L-1R+4_1	ENSGALG00010000741	FAM105A	80	-13.31	1	1	2
mmu-miR-101b-3p_L-1R+4_2	ENSGALG00010000741	FAM105A	80	-13.31	1	1	2
oga-miR-100_R+2	ENSGALG00010000741	FAM105A	91	-22.88	1	1	2
PC-3p-3119_472	ENSGALG00010000741	FAM105A	96	-19.11	1	1	2
PC-3p-6486_161	ENSGALG00010000741	FAM105A	62	-21.28	1	1	2
hsa-miR-103a-3p	ENSGALG00010000741	FAM105A	90	-15.45	1	1	2
hsa-miR-107	ENSGALG00010000741	FAM105A	90	-15.04	1	1	2
hsa-miR-140-5p	ENSGALG00010000741	FAM105A	87	-16.68	1	1	2
hsa-miR-181b-2-3p_R+2	ENSGALG00010000741	FAM105A	66	-14.06	1	1	2
hsa-miR-204-5p	ENSGALG00010000741	FAM105A	63	-17.87	1	1	2
hsa-miR-301a-5p	ENSGALG00010000741	FAM105A	78	-15.42	1	1	2
hsa-miR-30a-5p_R+2	ENSGALG00010000741	FAM105A	82	-13.47	1	1	2
hsa-miR-30e-5p_R+2	ENSGALG00010000741	FAM105A	82	-16.36	1	1	2
hsa-miR-455-3p_L+2	ENSGALG00010000741	FAM105A	69	-12.35	1	1	2
hsa-miR-99a-5p	ENSGALG00010000741	FAM105A	91	-21.39	1	1	2
mdo-miR-143-5p_L+1	ENSGALG00010000741	FAM105A	67	-19.14	1	1	2
mdo-miR-204	ENSGALG00010000741	FAM105A	63	-17.87	1	1	2
mdo-miR-30e-5p_R+2	ENSGALG00010000741	FAM105A	82	-14.91	1	1	2
mmu-miR-101b-3p_L-1R+4_1	ENSGALG00010000741	FAM105A	66	-31.24	1	1	2
mmu-miR-101b-3p_L-1R+4_2	ENSGALG00010000741	FAM105A	66	-31.24	1	1	2
oga-miR-100_R+2	ENSGALG00010000741	FAM105A	91	-22.88	1	1	2
PC-3p-3119_472	ENSGALG00010000741	FAM105A	96	-19.11	1	1	2
PC-3p-6486_161	ENSGALG00010000741	FAM105A	62	-21.28	1	1	2
hsa-miR-103a-3p	ENSGALG00010000741	FAM105A	90	-15.45	1	1	2
hsa-miR-107	ENSGALG00010000741	FAM105A	90	-15.04	1	1	2
hsa-miR-140-5p	ENSGALG00010000741	FAM105A	87	-16.68	1	1	2
hsa-miR-181b-2-3p_R+2	ENSGALG00010000741	FAM105A	66	-14.06	1	1	2
hsa-miR-204-5p	ENSGALG00010000741	FAM105A	63	-17.87	1	1	2
hsa-miR-301a-5p	ENSGALG00010000741	FAM105A	78	-15.42	1	1	2
hsa-miR-30a-5p_R+2	ENSGALG00010000741	FAM105A	82	-13.47	1	1	2
hsa-miR-30e-5p_R+2	ENSGALG00010000741	FAM105A	82	-16.36	1	1	2
hsa-miR-455-3p_L+2	ENSGALG00010000741	FAM105A	69	-12.35	1	1	2
hsa-miR-99a-5p	ENSGALG00010000741	FAM105A	91	-21.39	1	1	2
mdo-miR-143-5p_L+1	ENSGALG00010000741	FAM105A	67	-19.14	1	1	2
mdo-miR-204	ENSGALG00010000741	FAM105A	63	-17.87	1	1	2
mdo-miR-30e-5p_R+2	ENSGALG00010000741	FAM105A	82	-14.91	1	1	2
mmu-miR-101b-3p_L-1R+4_1	ENSGALG00010000741	FAM105A	66	-31.24	1	1	2
mmu-miR-101b-3p_L-1R+4_2	ENSGALG00010000741	FAM105A	66	-31.24	1	1	2
oga-miR-100_R+2	ENSGALG00010000741	FAM105A	91	-22.88	1	1	2
PC-3p-3119_472	ENSGALG00010000741	FAM105A	85	-19.11	1	1	2
PC-3p-6486_161	ENSGALG00010000741	FAM105A	62	-21.28	1	1	2
eca-miR-143_R+1	ENSGALG00010000741	FAM105A	75	-19.43	1	1	2
hsa-miR-103a-3p	ENSGALG00010000741	FAM105A	69	-34.73	1	1	2
hsa-miR-107	ENSGALG00010000741	FAM105A	69	-34.15	1	1	2
hsa-miR-140-5p	ENSGALG00010000741	FAM105A	70	-16.68	1	1	2
hsa-miR-181b-2-3p_R+2	ENSGALG00010000741	FAM105A	66	-14.06	1	1	2
hsa-miR-204-5p	ENSGALG00010000741	FAM105A	63	-17.87	1	1	2
hsa-miR-30a-5p_R+2	ENSGALG00010000741	FAM105A	51	-24.85	1	1	2
hsa-miR-30e-5p_R+2	ENSGALG00010000741	FAM105A	58	-16.36	1	1	2
hsa-miR-455-3p_L+2	ENSGALG00010000741	FAM105A	69	-12.35	1	1	2
hsa-miR-99a-5p	ENSGALG00010000741	FAM105A	91	-21.39	1	1	2
mdo-miR-143-5p_L+1	ENSGALG00010000741	FAM105A	67	-19.14	1	1	2
mdo-miR-204	ENSGALG00010000741	FAM105A	63	-17.87	1	1	2
mdo-miR-30e-5p_R+2	ENSGALG00010000741	FAM105A	51	-25.74	1	1	2
mmu-miR-101b-3p_L-1R+4_1	ENSGALG00010000741	FAM105A	80	-31.24	1	1	2
mmu-miR-101b-3p_L-1R+4_2	ENSGALG00010000741	FAM105A	80	-31.24	1	1	2
mmu-mir-3968-p3_1ss11AT	ENSGALG00010000741	FAM105A	84	-14.05	1	1	2
mmu-mir-3968-p5_1ss11AT	ENSGALG00010000741	FAM105A	84	-14.05	1	1	2
oga-miR-100_R+2	ENSGALG00010000741	FAM105A	91	-22.88	1	1	2
hsa-miR-125b-2-3p_L-2R+2	ENSGALG00010000753	TRIO	95	-17.29	1	1	2
pal-miR-9226-5p_L-3_1ss4AG	ENSGALG00010000753	TRIO	71	-24.18	1	1	2
pal-miR-9226-5p_L-3_1ss4AT	ENSGALG00010000753	TRIO	71	-19.76	1	1	2
hsa-miR-125b-2-3p_L-2R+2	ENSGALG00010000753	TRIO	95	-17.29	1	1	2
pal-miR-9226-5p_L-3_1ss4AG	ENSGALG00010000753	TRIO	71	-24.18	1	1	2
pal-miR-9226-5p_L-3_1ss4AT	ENSGALG00010000753	TRIO	71	-19.76	1	1	2
hsa-miR-125b-2-3p_L-2R+2	ENSGALG00010000753	TRIO	95	-17.29	1	1	2
pal-miR-9226-5p_L-3_1ss4AG	ENSGALG00010000753	TRIO	71	-24.18	1	1	2
pal-miR-9226-5p_L-3_1ss4AT	ENSGALG00010000753	TRIO	71	-19.76	1	1	2
PC-3p-13336_53	ENSGALG00010000757	SCEL	71	-11.35	1	1	2
PC-3p-13710_50	ENSGALG00010000757	SCEL	79	-12.44	1	1	2
PC-5p-565_7593	ENSGALG00010000757	SCEL	89	-53.04	1	1	2
bta-miR-1246_L+1R+2	ENSGALG00010000757	SCEL	77	-15.29	1	1	2
bta-miR-2478_L-1_1ss2TG	ENSGALG00010000757	SCEL	92	-11.55	1	1	2
chi-miR-144-3p_R+2	ENSGALG00010000757	SCEL	58	-11.09	1	1	2
eca-miR-143_R+1	ENSGALG00010000757	SCEL	97	-38.14	1	1	2
hsa-miR-181b-2-3p_R+2	ENSGALG00010000757	SCEL	66	-16.08	1	1	2
hsa-miR-24-3p_R+1	ENSGALG00010000757	SCEL	81	-67.04	1	1	2
hsa-miR-30a-3p	ENSGALG00010000757	SCEL	58	-11.69	1	1	2
hsa-miR-30a-5p_R+2	ENSGALG00010000757	SCEL	58	-28.84	1	1	2
hsa-miR-30d-3p_L-1R+2	ENSGALG00010000757	SCEL	80	-15.59	1	1	2
hsa-miR-30e-3p	ENSGALG00010000757	SCEL	61	-12.42	1	1	2
hsa-miR-30e-5p_R+2	ENSGALG00010000757	SCEL	56	-28.84	1	1	2
mdo-miR-30e-5p_R+2	ENSGALG00010000757	SCEL	58	-11.95	1	1	2
mmu-miR-101b-3p_L-1R+4_1	ENSGALG00010000757	SCEL	96	-17.28	1	1	2
mmu-miR-101b-3p_L-1R+4_2	ENSGALG00010000757	SCEL	96	-15.99	1	1	2
mmu-miR-181b-1-3p	ENSGALG00010000757	SCEL	66	-16.49	1	1	2
mmu-miR-30d-3p_R+1_2ss10AG20TA	ENSGALG00010000757	SCEL	58	-12.69	1	1	2
oga-miR-24_1ss23GT	ENSGALG00010000757	SCEL	81	-67.04	1	1	2
pal-miR-9226-5p_1ss4AG	ENSGALG00010000757	SCEL	68	-26.61	1	1	2
hsa-miR-125b-2-3p_L-2R+2	ENSGALG00010000753	TRIO	95	-17.29	1	1	2
pal-miR-9226-5p_L-3_1ss4AG	ENSGALG00010000753	TRIO	71	-24.18	1	1	2
pal-miR-9226-5p_L-3_1ss4AT	ENSGALG00010000753	TRIO	71	-19.76	1	1	2
PC-3p-13336_53	ENSGALG00010000757	SCEL	71	-11.35	1	1	2
PC-3p-13710_50	ENSGALG00010000757	SCEL	79	-12.44	1	1	2
PC-5p-565_7593	ENSGALG00010000757	SCEL	89	-53.04	1	1	2
bta-miR-1246_L+1R+2	ENSGALG00010000757	SCEL	77	-15.29	1	1	2
bta-miR-2478_L-1_1ss2TG	ENSGALG00010000757	SCEL	92	-11.55	1	1	2
chi-miR-144-3p_R+2	ENSGALG00010000757	SCEL	58	-11.09	1	1	2
eca-miR-143_R+1	ENSGALG00010000757	SCEL	97	-38.14	1	1	2
hsa-miR-181b-2-3p_R+2	ENSGALG00010000757	SCEL	66	-16.08	1	1	2
hsa-miR-24-3p_R+1	ENSGALG00010000757	SCEL	81	-67.04	1	1	2
hsa-miR-30a-3p	ENSGALG00010000757	SCEL	58	-11.69	1	1	2
hsa-miR-30a-5p_R+2	ENSGALG00010000757	SCEL	58	-28.84	1	1	2
hsa-miR-30d-3p_L-1R+2	ENSGALG00010000757	SCEL	80	-15.59	1	1	2
hsa-miR-30e-3p	ENSGALG00010000757	SCEL	61	-12.42	1	1	2
hsa-miR-30e-5p_R+2	ENSGALG00010000757	SCEL	56	-28.84	1	1	2
mdo-miR-30e-5p_R+2	ENSGALG00010000757	SCEL	58	-11.95	1	1	2
mmu-miR-101b-3p_L-1R+4_1	ENSGALG00010000757	SCEL	96	-17.28	1	1	2
mmu-miR-101b-3p_L-1R+4_2	ENSGALG00010000757	SCEL	96	-15.99	1	1	2
mmu-miR-181b-1-3p	ENSGALG00010000757	SCEL	66	-16.49	1	1	2
mmu-miR-30d-3p_R+1_2ss10AG20TA	ENSGALG00010000757	SCEL	58	-12.69	1	1	2
oga-miR-24_1ss23GT	ENSGALG00010000757	SCEL	81	-67.04	1	1	2
pal-miR-9226-5p_1ss4AG	ENSGALG00010000757	SCEL	68	-26.61	1	1	2
PC-3p-13336_53	ENSGALG00010000757	SCEL	71	-11.35	1	1	2
PC-3p-13710_50	ENSGALG00010000757	SCEL	79	-12.44	1	1	2
PC-5p-565_7593	ENSGALG00010000757	SCEL	89	-53.04	1	1	2
bta-miR-1246_L+1R+2	ENSGALG00010000757	SCEL	77	-15.29	1	1	2
bta-miR-2478_L-1_1ss2TG	ENSGALG00010000757	SCEL	92	-11.55	1	1	2
chi-miR-144-3p_R+2	ENSGALG00010000757	SCEL	58	-11.09	1	1	2
eca-miR-143_R+1	ENSGALG00010000757	SCEL	97	-38.14	1	1	2
hsa-miR-181b-2-3p_R+2	ENSGALG00010000757	SCEL	66	-16.08	1	1	2
hsa-miR-24-3p_R+1	ENSGALG00010000757	SCEL	82	-67.04	1	1	2
[truncated: 273,937+ more rows]
