# Supplementary material for: Whole-transcriptome sequencing revealed the ceRNA regulatory network of stable knockdown of the CD8A gene in chicken T lymphocytes
Source: Poult Sci. 2025 Dec 19;105(2):106318. doi: 10.1016/j.psj.2025.106318 (PMC12800364; doi:10.1016/j.psj.2025.106318)
Supplement: Supplementary file 12 [file mmc12.xlsx]

## Sheet: Sheet1
Table S12 GO analysis for DEMs in the comparisons of sh-CD8A vs.NC
GO_ID	GO_Term	GO_Category	IDs	S	TS	B	TB	Rich.Factor	P.value
GO:0005737	cytoplasm	Cellular Component	ENSGALG00010016831, ENSGALG00010008064, ENSGALG00010017747, ENSGALG00010022276, ENSGALG00010019350, ENSGALG00010013252, ENSGALG00010012918, ENSGALG00010008386, ENSGALG00010010556, ENSGALG00010019848, ENSGALG00010005244, ENSGALG00010014736, ENSGALG00010008394, ENSGALG00010016875, ENSGALG00010007934, ENSGALG00010016436, ENSGALG00010012384, ENSGALG00010003348, ENSGALG00010013612, ENSGALG00010018012,…	2339	9622	2601	11369	0.8993	5.13511e-19
GO:0016020	membrane	Cellular Component	ENSGALG00010016831, ENSGALG00010024665, ENSGALG00010000301, ENSGALG00010002700, ENSGALG00010000684, ENSGALG00010015047, ENSGALG00010022276, ENSGALG00010010930, ENSGALG00010025960, ENSGALG00010021666, ENSGALG00010011090, ENSGALG00010028579, ENSGALG00010003761, ENSGALG00010018576, ENSGALG00010016466, ENSGALG00010010662, ENSGALG00010020913, ENSGALG00010001633, ENSGALG00010011062, ENSGALG00010014147,…	1886	9622	2087	11369	0.9037	2.4184e-17
GO:0005634	nucleus	Cellular Component	ENSGALG00010017747, ENSGALG00010008335, ENSGALG00010016741, ENSGALG00010019350, ENSGALG00010011273, ENSGALG00010019285, ENSGALG00010013252, ENSGALG00010012918, ENSGALG00010015136, ENSGALG00010025211, ENSGALG00010019848, ENSGALG00010005244, ENSGALG00010028866, ENSGALG00010009268, ENSGALG00010015333, ENSGALG00010028109, ENSGALG00010024646, ENSGALG00010001910, ENSGALG00010002982, ENSGALG00010001668,…	2364	9622	2650	11369	0.8921	8.62761e-15
GO:0005654	nucleoplasm	Cellular Component	ENSGALG00010017747, ENSGALG00010008335, ENSGALG00010026083, ENSGALG00010016741, ENSGALG00010011273, ENSGALG00010019285, ENSGALG00010013252, ENSGALG00010004083, ENSGALG00010025960, ENSGALG00010005244, ENSGALG00010014736, ENSGALG00010028829, ENSGALG00010005459, ENSGALG00010028109, ENSGALG00010019101, ENSGALG00010019271, ENSGALG00010013612, ENSGALG00010012264, ENSGALG00010001465, ENSGALG00010017141,…	1763	9622	1967	11369	0.8963	1.32052e-12
GO:0005794	Golgi apparatus	Cellular Component	ENSGALG00010017747, ENSGALG00010022276, ENSGALG00010007934, ENSGALG00010001633, ENSGALG00010017141, ENSGALG00010014093, ENSGALG00010029658, ENSGALG00010023473, ENSGALG00010014537, ENSGALG00010006351, ENSGALG00010003252, ENSGALG00010025753, ENSGALG00010027043, ENSGALG00010003204, ENSGALG00010021744, ENSGALG00010006992, ENSGALG00010015027, ENSGALG00010024233, ENSGALG00010023087, ENSGALG00010020036,…	575	9622	617	11369	0.9319	2.41348e-11
GO:0005886	plasma membrane	Cellular Component	ENSGALG00010016989, ENSGALG00010015047, ENSGALG00010019350, ENSGALG00010025960, ENSGALG00010008394, ENSGALG00010011090, ENSGALG00010028579, ENSGALG00010028109, ENSGALG00010021401, ENSGALG00010018576, ENSGALG00010003348, ENSGALG00010011062, ENSGALG00010014147, ENSGALG00010018012, ENSGALG00010001465, ENSGALG00010013183, ENSGALG00010002005, ENSGALG00010025405, ENSGALG00010004522, ENSGALG00010024026,…	1581	9622	1764	11369	0.8963	2.82068e-11
GO:0016740	transferase activity	Molecular Function	ENSGALG00010003761, ENSGALG00010001633, ENSGALG00010003676, ENSGALG00010008230, ENSGALG00010029658, ENSGALG00010011317, ENSGALG00010003485, ENSGALG00010013242, ENSGALG00010012125, ENSGALG00010027588, ENSGALG00010017315, ENSGALG00010015565, ENSGALG00010012511, ENSGALG00010023209, ENSGALG00010029430, ENSGALG00010010839, ENSGALG00010026362, ENSGALG00010002281, ENSGALG00010024493, ENSGALG00010013524,…	372	9622	393	11369	0.9466	2.64678e-10
GO:0005829	cytosol	Cellular Component	ENSGALG00010008064, ENSGALG00010024665, ENSGALG00010016741, ENSGALG00010022276, ENSGALG00010019350, ENSGALG00010019285, ENSGALG00010014707, ENSGALG00010021401, ENSGALG00010005463, ENSGALG00010003348, ENSGALG00010018012, ENSGALG00010001465, ENSGALG00010005714, ENSGALG00010017141, ENSGALG00010000621, ENSGALG00010017346, ENSGALG00010027119, ENSGALG00010022431, ENSGALG00010015974, ENSGALG00010023984,…	1788	9622	2010	11369	0.8896	5.74655e-10
GO:0016021	membrane	Cellular Component	ENSGALG00010000301, ENSGALG00010002700, ENSGALG00010015047, ENSGALG00010010930, ENSGALG00010025960, ENSGALG00010021666, ENSGALG00010021083, ENSGALG00010011090, ENSGALG00010028579, ENSGALG00010003761, ENSGALG00010016466, ENSGALG00010020913, ENSGALG00010011062, ENSGALG00010014147, ENSGALG00010021124, ENSGALG00010008179, ENSGALG00010023473, ENSGALG00010013609, ENSGALG00010006942, ENSGALG00010017438,…	1369	9622	1529	11369	0.8954	1.6756e-09
GO:0046872	metal ion binding	Molecular Function	ENSGALG00010011273, ENSGALG00010025211, ENSGALG00010024646, ENSGALG00010001633, ENSGALG00010003676, ENSGALG00010001395, ENSGALG00010029658, ENSGALG00010001499, ENSGALG00010007546, ENSGALG00010017272, ENSGALG00010003204, ENSGALG00010002373, ENSGALG00010021744, ENSGALG00010003868, ENSGALG00010008522, ENSGALG00010007133, ENSGALG00010017609, ENSGALG00010012125, ENSGALG00010017493, ENSGALG00010027588,…	640	9622	700	11369	0.9143	2.6681e-08
GO:0016567	protein ubiquitination	Biological Process	ENSGALG00010001668, ENSGALG00010007650, ENSGALG00010027119, ENSGALG00010001499, ENSGALG00010012125, ENSGALG00010012900, ENSGALG00010024107, ENSGALG00010018941, ENSGALG00010023946, ENSGALG00010016890, ENSGALG00010007324, ENSGALG00010018366, ENSGALG00010017544, ENSGALG00010029570, ENSGALG00010012295, ENSGALG00010025271, ENSGALG00010003412, ENSGALG00010006838, ENSGALG00010001127, ENSGALG00010000470,…	186	9622	194	11369	0.9588	4.89326e-07
GO:0004672	protein kinase activity	Molecular Function	ENSGALG00010012384, ENSGALG00010011317, ENSGALG00010021135, ENSGALG00010026584, ENSGALG00010011991, ENSGALG00010017190, ENSGALG00010002281, ENSGALG00010024493, ENSGALG00010027134, ENSGALG00010010745, ENSGALG00010012360, ENSGALG00010018672, ENSGALG00010014397, ENSGALG00010023142, ENSGALG00010004824, ENSGALG00010010651, ENSGALG00010001689, ENSGALG00010029748, ENSGALG00010013498, ENSGALG00010016692,…	226	9622	239	11369	0.9456	1.26942e-06
GO:0005096	GTPase activator activity	Molecular Function	ENSGALG00010020323, ENSGALG00010009373, ENSGALG00010004241, ENSGALG00010012147, ENSGALG00010025907, ENSGALG00010021265, ENSGALG00010029570, ENSGALG00010003439, ENSGALG00010026673, ENSGALG00010020973, ENSGALG00010006343, ENSGALG00010024566, ENSGALG00010019706, ENSGALG00010021141, ENSGALG00010029574, ENSGALG00010028739, ENSGALG00010023551, ENSGALG00010009989, ENSGALG00010028572, ENSGALG00010015128,…	108	9622	110	11369	0.9818	2.17094e-06
GO:0005789	endoplasmic reticulum membrane	Cellular Component	ENSGALG00010022276, ENSGALG00010021666, ENSGALG00010021083, ENSGALG00010001708, ENSGALG00010022647, ENSGALG00010002231, ENSGALG00010023473, ENSGALG00010013609, ENSGALG00010006942, ENSGALG00010003204, ENSGALG00010007809, ENSGALG00010007439, ENSGALG00010023506, ENSGALG00010023637, ENSGALG00010021022, ENSGALG00010021210, ENSGALG00010008158, ENSGALG00010021768, ENSGALG00010021038, ENSGALG00010009705,…	245	9622	261	11369	0.9387	2.96096e-06
GO:0006468	protein phosphorylation	Biological Process	ENSGALG00010012384, ENSGALG00010011317, ENSGALG00010021135, ENSGALG00010018451, ENSGALG00010026671, ENSGALG00010026584, ENSGALG00010011991, ENSGALG00010015829, ENSGALG00010008931, ENSGALG00010017190, ENSGALG00010002706, ENSGALG00010002281, ENSGALG00010024493, ENSGALG00010027134, ENSGALG00010028007, ENSGALG00010010745, ENSGALG00010012360, ENSGALG00010011922, ENSGALG00010014397, ENSGALG00010023142,…	304	9622	328	11369	0.9268	6.22522e-06
GO:0015031	protein transport	Biological Process	ENSGALG00010015942, ENSGALG00010027524, ENSGALG00010003243, ENSGALG00010023169, ENSGALG00010021210, ENSGALG00010006616, ENSGALG00010019204, ENSGALG00010019023, ENSGALG00010024179, ENSGALG00010015167, ENSGALG00010023261, ENSGALG00010006343, ENSGALG00010013320, ENSGALG00010023265, ENSGALG00010021730, ENSGALG00010014267, ENSGALG00010003184, ENSGALG00010023798, ENSGALG00010023791, ENSGALG00010027274,…	133	9622	138	11369	0.9638	8.70956e-06
GO:0000166	nucleotide binding	Molecular Function	ENSGALG00010014736, ENSGALG00010012384, ENSGALG00010008230, ENSGALG00010001395, ENSGALG00010011317, ENSGALG00010016366, ENSGALG00010003485, ENSGALG00010007133, ENSGALG00010027595, ENSGALG00010021135, ENSGALG00010023169, ENSGALG00010027490, ENSGALG00010015565, ENSGALG00010026584, ENSGALG00010011991, ENSGALG00010017190, ENSGALG00010002476, ENSGALG00010013331, ENSGALG00010019204, ENSGALG00010002281,…	413	9622	452	11369	0.9137	1.04639e-05
GO:0030335	positive regulation of cell migration	Biological Process	ENSGALG00010003348, ENSGALG00010013612, ENSGALG00010008179, ENSGALG00010005282, ENSGALG00010008688, ENSGALG00010011460, ENSGALG00010009199, ENSGALG00010002706, ENSGALG00010002281, ENSGALG00010010745, ENSGALG00010013403, ENSGALG00010021825, ENSGALG00010021187, ENSGALG00010004824, ENSGALG00010019461, ENSGALG00010003806, ENSGALG00010016411, ENSGALG00010000802, ENSGALG00010029337, ENSGALG00010013498,…	140	9622	146	11369	0.9589	1.34433e-05
GO:0005783	endoplasmic reticulum	Cellular Component	ENSGALG00010022276, ENSGALG00010021666, ENSGALG00010021083, ENSGALG00010007934, ENSGALG00010005323, ENSGALG00010005714, ENSGALG00010023473, ENSGALG00010024795, ENSGALG00010006942, ENSGALG00010017272, ENSGALG00010003252, ENSGALG00010024905, ENSGALG00010025753, ENSGALG00010003204, ENSGALG00010006992, ENSGALG00010024233, ENSGALG00010029681, ENSGALG00010005799, ENSGALG00010011759, ENSGALG00010017154,…	554	9622	614	11369	0.9023	2.08133e-05
GO:0005524	ATP binding	Molecular Function	ENSGALG00010014736, ENSGALG00010012384, ENSGALG00010008230, ENSGALG00010011317, ENSGALG00010016366, ENSGALG00010003485, ENSGALG00010021135, ENSGALG00010027490, ENSGALG00010015565, ENSGALG00010026584, ENSGALG00010011991, ENSGALG00010017190, ENSGALG00010002476, ENSGALG00010013331, ENSGALG00010002281, ENSGALG00010014122, ENSGALG00010024493, ENSGALG00010027134, ENSGALG00010028007, ENSGALG00010010745,…	448	9622	493	11369	0.9087	2.09668e-05
GO:0030054	cell junction	Cellular Component	ENSGALG00010011090, ENSGALG00010028579, ENSGALG00010028109, ENSGALG00010000633, ENSGALG00010002005, ENSGALG00010027124, ENSGALG00010016960, ENSGALG00010008347, ENSGALG00010009542, ENSGALG00010012939, ENSGALG00010024746, ENSGALG00010012207, ENSGALG00010013403, ENSGALG00010005609, ENSGALG00010021013, ENSGALG00010027910, ENSGALG00010026011, ENSGALG00010013589, ENSGALG00010020389, ENSGALG00010023806,…	202	9622	216	11369	0.9352	4.69311e-05
GO:0043231	intracellular membrane-bounded organelle	Cellular Component	ENSGALG00010024665, ENSGALG00010025960, ENSGALG00010025417, ENSGALG00010003761, ENSGALG00010016436, ENSGALG00010010662, ENSGALG00010019101, ENSGALG00010019271, ENSGALG00010017141, ENSGALG00010014093, ENSGALG00010017346, ENSGALG00010017596, ENSGALG00010015974, ENSGALG00010005146, ENSGALG00010021953, ENSGALG00010021744, ENSGALG00010013203, ENSGALG00010024654, ENSGALG00010018855, ENSGALG00010016960,…	485	9622	537	11369	0.9032	5.31934e-05
GO:0006886	intracellular protein transport	Biological Process	ENSGALG00010013183, ENSGALG00010014906, ENSGALG00010018855, ENSGALG00010021210, ENSGALG00010001760, ENSGALG00010012751, ENSGALG00010006616, ENSGALG00010019204, ENSGALG00010021175, ENSGALG00010019023, ENSGALG00010008190, ENSGALG00010024009, ENSGALG00010015167, ENSGALG00010015827, ENSGALG00010002935, ENSGALG00010008046, ENSGALG00010023261, ENSGALG00010029605, ENSGALG00010006343, ENSGALG00010023265,…	118	9622	123	11369	0.9593	6.25159e-05
GO:0016310	phosphorylation	Biological Process	ENSGALG00010011317, ENSGALG00010011991, ENSGALG00010023209, ENSGALG00010029430, ENSGALG00010002281, ENSGALG00010024493, ENSGALG00010022151, ENSGALG00010014397, ENSGALG00010005334, ENSGALG00010029243, ENSGALG00010001689, ENSGALG00010016692, ENSGALG00010015175, ENSGALG00010005178, ENSGALG00010028086, ENSGALG00010005004, ENSGALG00010001901, ENSGALG00010016851, ENSGALG00010024520, ENSGALG00010021638,…	145	9622	153	11369	0.9477	7.72979e-05
GO:0043066	negative regulation of apoptotic process	Biological Process	ENSGALG00010001382, ENSGALG00010007934, ENSGALG00010002231, ENSGALG00010011452, ENSGALG00010012654, ENSGALG00010023637, ENSGALG00010021038, ENSGALG00010027134, ENSGALG00010027751, ENSGALG00010027870, ENSGALG00010011922, ENSGALG00010014397, ENSGALG00010008451, ENSGALG00010016411, ENSGALG00010001858, ENSGALG00010001127, ENSGALG00010013498, ENSGALG00010004085, ENSGALG00010007614, ENSGALG00010025482,…	233	9622	252	11369	0.9246	0.000121776
GO:0043547	positive regulation of GTPase activity	Biological Process	ENSGALG00010022411, ENSGALG00010008330, ENSGALG00010005380, ENSGALG00010009199, ENSGALG00010017280, ENSGALG00010004568, ENSGALG00010024479, ENSGALG00010029956, ENSGALG00010020973, ENSGALG00010018121, ENSGALG00010029574, ENSGALG00010022202, ENSGALG00010009989, ENSGALG00010023872, ENSGALG00010015260, ENSGALG00010010254, ENSGALG00010001958, ENSGALG00010010824, ENSGALG00010001966, ENSGALG00010017741,…	91	9622	94	11369	0.9681	0.000142533
GO:0007165	signal transduction	Biological Process	ENSGALG00010015047, ENSGALG00010023162, ENSGALG00010019350, ENSGALG00010010556, ENSGALG00010025960, ENSGALG00010020323, ENSGALG00010014147, ENSGALG00010025405, ENSGALG00010024970, ENSGALG00010001395, ENSGALG00010014537, ENSGALG00010017438, ENSGALG00010021744, ENSGALG00010014906, ENSGALG00010027595, ENSGALG00010011658, ENSGALG00010016842, ENSGALG00010009373, ENSGALG00010014224, ENSGALG00010019515,…	422	9622	467	11369	0.9036	0.000144621
GO:0006915	apoptotic process	Biological Process	ENSGALG00010019350, ENSGALG00010001382, ENSGALG00010002982, ENSGALG00010023473, ENSGALG00010011452, ENSGALG00010023087, ENSGALG00010012125, ENSGALG00010020036, ENSGALG00010025220, ENSGALG00010024052, ENSGALG00010002281, ENSGALG00010024876, ENSGALG00010018758, ENSGALG00010001858, ENSGALG00010004085, ENSGALG00010024708, ENSGALG00010027653, ENSGALG00010017810, ENSGALG00010009324, ENSGALG00010027251,…	147	9622	156	11369	0.9423	0.000172391
GO:0110165	cellular anatomical entity	Cellular Component	ENSGALG00010028579, ENSGALG00010027595, ENSGALG00010014143, ENSGALG00010029369, ENSGALG00010001516, ENSGALG00010012399, ENSGALG00010012939, ENSGALG00010009273, ENSGALG00010019204, ENSGALG00010028889, ENSGALG00010012207, ENSGALG00010002281, ENSGALG00010010745, ENSGALG00010001524, ENSGALG00010021013, ENSGALG00010011922, ENSGALG00010021187, ENSGALG00010017948, ENSGALG00010006614, ENSGALG00010029410,…	155	9622	165	11369	0.9394	0.000186623
GO:0016301	kinase activity	Molecular Function	ENSGALG00010011317, ENSGALG00010011991, ENSGALG00010023209, ENSGALG00010029430, ENSGALG00010002281, ENSGALG00010024493, ENSGALG00010022151, ENSGALG00010014397, ENSGALG00010005334, ENSGALG00010029243, ENSGALG00010029581, ENSGALG00010001689, ENSGALG00010016692, ENSGALG00010015175, ENSGALG00010008412, ENSGALG00010005178, ENSGALG00010025419, ENSGALG00010028086, ENSGALG00010005004, ENSGALG00010001901,…	146	9622	155	11369	0.9419	0.000192809
GO:0000139	Golgi membrane	Cellular Component	ENSGALG00010001633, ENSGALG00010029658, ENSGALG00010021744, ENSGALG00010023087, ENSGALG00010013420, ENSGALG00010006616, ENSGALG00010021027, ENSGALG00010019461, ENSGALG00010005565, ENSGALG00010015858, ENSGALG00010013751, ENSGALG00010002619, ENSGALG00010006343, ENSGALG00010017838, ENSGALG00010019227, ENSGALG00010025637, ENSGALG00010003184, ENSGALG00010023798, ENSGALG00010019213, ENSGALG00010020053,…	128	9622	135	11369	0.9481	0.000194322
GO:0004712	protein serine/threonine/tyrosine kinase activity	Molecular Function	ENSGALG00010011317, ENSGALG00010024493, ENSGALG00010012360, ENSGALG00010016692, ENSGALG00010015175, ENSGALG00010016884, ENSGALG00010028086, ENSGALG00010016851, ENSGALG00010021638, ENSGALG00010004746, ENSGALG00010017664, ENSGALG00010014470, ENSGALG00010024742, ENSGALG00010018367, ENSGALG00010007381, ENSGALG00010003874, ENSGALG00010027350, ENSGALG00010005839, ENSGALG00010028105, ENSGALG00010029209,…	65	9622	66	11369	0.9848	0.00020845
GO:0003924	GTPase activity	Molecular Function	ENSGALG00010016989, ENSGALG00010001395, ENSGALG00010014906, ENSGALG00010027595, ENSGALG00010023169, ENSGALG00010013556, ENSGALG00010001760, ENSGALG00010001693, ENSGALG00010019204, ENSGALG00010006273, ENSGALG00010029729, ENSGALG00010019145, ENSGALG00010015167, ENSGALG00010008046, ENSGALG00010016169, ENSGALG00010018806, ENSGALG00010002619, ENSGALG00010013383, ENSGALG00010006885, ENSGALG00010027608,…	144	9622	153	11369	0.9412	0.000240922
GO:0005887	plasma membrane	Cellular Component	ENSGALG00010025960, ENSGALG00010011090, ENSGALG00010003348, ENSGALG00010014147, ENSGALG00010021124, ENSGALG00010008179, ENSGALG00010017438, ENSGALG00010017860, ENSGALG00010005282, ENSGALG00010003204, ENSGALG00010027479, ENSGALG00010010919, ENSGALG00010021219, ENSGALG00010018855, ENSGALG00010008688, ENSGALG00010009135, ENSGALG00010001656, ENSGALG00010011658, ENSGALG00010023946, ENSGALG00010025575,…	375	9622	415	11369	0.9036	0.00034012
GO:0004674	protein serine/threonine kinase activity	Molecular Function	ENSGALG00010012384, ENSGALG00010021135, ENSGALG00010026584, ENSGALG00010011991, ENSGALG00010002706, ENSGALG00010002281, ENSGALG00010027134, ENSGALG00010028007, ENSGALG00010010745, ENSGALG00010013403, ENSGALG00010014397, ENSGALG00010023142, ENSGALG00010004824, ENSGALG00010010651, ENSGALG00010001689, ENSGALG00010022117, ENSGALG00010029748, ENSGALG00010016692, ENSGALG00010029859, ENSGALG00010017120,…	182	9622	196	11369	0.9286	0.000356945
GO:0045944	positive regulation of transcription by RNA polymerase II	Biological Process	ENSGALG00010010556, ENSGALG00010015033, ENSGALG00010024646, ENSGALG00010002982, ENSGALG00010018012, ENSGALG00010012264, ENSGALG00010023179, ENSGALG00010003204, ENSGALG00010021054, ENSGALG00010024703, ENSGALG00010021744, ENSGALG00010020201, ENSGALG00010011759, ENSGALG00010001826, ENSGALG00010028485, ENSGALG00010025407, ENSGALG00010013698, ENSGALG00010014143, ENSGALG00010020036, ENSGALG00010024107,…	636	9622	715	11369	0.8895	0.000371418
GO:0061630	ubiquitin protein ligase activity	Molecular Function	ENSGALG00010025211, ENSGALG00010028528, ENSGALG00010017609, ENSGALG00010012125, ENSGALG00010012900, ENSGALG00010021606, ENSGALG00010016890, ENSGALG00010011419, ENSGALG00010017104, ENSGALG00010017865, ENSGALG00010025271, ENSGALG00010001127, ENSGALG00010007915, ENSGALG00010021166, ENSGALG00010021301, ENSGALG00010021577, ENSGALG00010013244, ENSGALG00010029584, ENSGALG00010012024, ENSGALG00010029966,…	129	9622	137	11369	0.9416	0.000484059
GO:0035556	intracellular signal transduction	Biological Process	ENSGALG00010023113, ENSGALG00010013377, ENSGALG00010012384, ENSGALG00010024970, ENSGALG00010010940, ENSGALG00010027027, ENSGALG00010026584, ENSGALG00010001918, ENSGALG00010024493, ENSGALG00010024479, ENSGALG00010025907, ENSGALG00010014397, ENSGALG00010023142, ENSGALG00010003412, ENSGALG00010010651, ENSGALG00010016856, ENSGALG00010006838, ENSGALG00010015866, ENSGALG00010029380, ENSGALG00010018961,…	154	9622	165	11369	0.9333	0.000508882
GO:0042802	identical protein binding	Molecular Function	ENSGALG00010001811, ENSGALG00010019350, ENSGALG00010013252, ENSGALG00010025211, ENSGALG00010019848, ENSGALG00010008394, ENSGALG00010001382, ENSGALG00010016436, ENSGALG00010010662, ENSGALG00010018012, ENSGALG00010028394, ENSGALG00010000621, ENSGALG00010014537, ENSGALG00010004238, ENSGALG00010024026, ENSGALG00010024928, ENSGALG00010006351, ENSGALG00010028528, ENSGALG00010005146, ENSGALG00010001627,…	815	9622	923	11369	0.883	0.00054097
GO:0006954	inflammatory response	Biological Process	ENSGALG00010024795, ENSGALG00010005380, ENSGALG00010024107, ENSGALG00010012751, ENSGALG00010023813, ENSGALG00010021038, ENSGALG00010019036, ENSGALG00010002211, ENSGALG00010029956, ENSGALG00010016958, ENSGALG00010003334, ENSGALG00010016752, ENSGALG00010028392, ENSGALG00010020693, ENSGALG00010022202, ENSGALG00010023872, ENSGALG00010028120, ENSGALG00010027121, ENSGALG00010028535, ENSGALG00010018860,…	91	9622	95	11369	0.9579	0.000560425
GO:0045893	positive regulation of DNA-templated transcription	Biological Process	ENSGALG00010015033, ENSGALG00010024646, ENSGALG00010002982, ENSGALG00010026321, ENSGALG00010023179, ENSGALG00010005146, ENSGALG00010021054, ENSGALG00010020201, ENSGALG00010028485, ENSGALG00010014143, ENSGALG00010013316, ENSGALG00010024666, ENSGALG00010024107, ENSGALG00010025822, ENSGALG00010022055, ENSGALG00010015364, ENSGALG00010016647, ENSGALG00010011407, ENSGALG00010019036, ENSGALG00010028889,…	388	9622	431	11369	0.9002	0.000586725
GO:0050790	regulation of catalytic activity	Biological Process	ENSGALG00010013377, ENSGALG00010006942, ENSGALG00010027027, ENSGALG00010015085, ENSGALG00010020887, ENSGALG00010012751, ENSGALG00010011419, ENSGALG00010012147, ENSGALG00010025907, ENSGALG00010015866, ENSGALG00010003479, ENSGALG00010029357, ENSGALG00010006343, ENSGALG00010004973, ENSGALG00010017810, ENSGALG00010028739, ENSGALG00010010981, ENSGALG00010017496, ENSGALG00010027739, ENSGALG00010025986,…	100	9622	105	11369	0.9524	0.000604129
GO:0090090	negative regulation of canonical Wnt signaling pathway	Biological Process	ENSGALG00010017409, ENSGALG00010014284, ENSGALG00010023946, ENSGALG00010013356, ENSGALG00010005985, ENSGALG00010011991, ENSGALG00010016647, ENSGALG00010028270, ENSGALG00010016338, ENSGALG00010028007, ENSGALG00010029178, ENSGALG00010021207, ENSGALG00010001127, ENSGALG00010022737, ENSGALG00010029577, ENSGALG00010008259, ENSGALG00010008333, ENSGALG00010024038, ENSGALG00010009324, ENSGALG00010005621,…	90	9622	94	11369	0.9574	0.00063684
GO:0007179	transforming growth factor beta receptor signaling pathway	Biological Process	ENSGALG00010024795, ENSGALG00010005146, ENSGALG00010015829, ENSGALG00010002281, ENSGALG00010010745, ENSGALG00010021825, ENSGALG00010007270, ENSGALG00010018121, ENSGALG00010011605, ENSGALG00010009252, ENSGALG00010016675, ENSGALG00010021638, ENSGALG00010013175, ENSGALG00010029564, ENSGALG00010005176, ENSGALG00010019977, ENSGALG00010012852, ENSGALG00010011449, ENSGALG00010011682, ENSGALG00010019996,…	57	9622	58	11369	0.9828	0.000708277
GO:0004725	protein tyrosine phosphatase activity	Molecular Function	ENSGALG00010003485, ENSGALG00010016338, ENSGALG00010002712, ENSGALG00010023710, ENSGALG00010006239, ENSGALG00010020640, ENSGALG00010003833, ENSGALG00010000263, ENSGALG00010029367, ENSGALG00010025801, ENSGALG00010012352, ENSGALG00010003210, ENSGALG00010013268, ENSGALG00010022667, ENSGALG00010027285, ENSGALG00010023863, ENSGALG00010021153, ENSGALG00010012808, ENSGALG00010001185, ENSGALG00010011449,…	56	9622	57	11369	0.9825	0.000824366
GO:0032991	protein-containing complex	Cellular Component	ENSGALG00010002982, ENSGALG00010023126, ENSGALG00010017272, ENSGALG00010023087, ENSGALG00010021219, ENSGALG00010014310, ENSGALG00010022157, ENSGALG00010023169, ENSGALG00010004880, ENSGALG00010003024, ENSGALG00010025064, ENSGALG00010008172, ENSGALG00010022055, ENSGALG00010004589, ENSGALG00010015829, ENSGALG00010011407, ENSGALG00010007106, ENSGALG00010020584, ENSGALG00010014192, ENSGALG00010011922,…	354	9622	393	11369	0.9008	0.000908168
GO:0046777	protein autophosphorylation	Biological Process	ENSGALG00010005282, ENSGALG00010021135, ENSGALG00010017190, ENSGALG00010028007, ENSGALG00010024479, ENSGALG00010025496, ENSGALG00010004824, ENSGALG00010020153, ENSGALG00010013498, ENSGALG00010004085, ENSGALG00010013244, ENSGALG00010012352, ENSGALG00010016929, ENSGALG00010017332, ENSGALG00010024520, ENSGALG00010020008, ENSGALG00010002161, ENSGALG00010021638, ENSGALG00010004746, ENSGALG00010020623,…	104	9622	110	11369	0.9455	0.0011165
GO:0006470	protein dephosphorylation	Biological Process	ENSGALG00010017747, ENSGALG00010003485, ENSGALG00010016338, ENSGALG00010002712, ENSGALG00010028007, ENSGALG00010023710, ENSGALG00010020640, ENSGALG00010014020, ENSGALG00010003833, ENSGALG00010000263, ENSGALG00010029367, ENSGALG00010025801, ENSGALG00010027960, ENSGALG00010005416, ENSGALG00010025621, ENSGALG00010012352, ENSGALG00010008988, ENSGALG00010017778, ENSGALG00010022323, ENSGALG00010003210,…	84	9622	88	11369	0.9545	0.00135888
GO:0031267	small GTPase binding	Molecular Function	ENSGALG00010025753, ENSGALG00010012125, ENSGALG00010015684, ENSGALG00010013331, ENSGALG00010013757, ENSGALG00010014122, ENSGALG00010029570, ENSGALG00010021175, ENSGALG00010012509, ENSGALG00010024009, ENSGALG00010015827, ENSGALG00010002935, ENSGALG00010029337, ENSGALG00010029588, ENSGALG00010024566, ENSGALG00010009623, ENSGALG00010021141, ENSGALG00010029966, ENSGALG00010016678, ENSGALG00010027117,…	136	9622	146	11369	0.9315	0.00138418
GO:0050680	negative regulation of epithelial cell proliferation	Biological Process	ENSGALG00010019350, ENSGALG00010017409, ENSGALG00010020201, ENSGALG00010010406, ENSGALG00010013244, ENSGALG00010008259, ENSGALG00010005004, ENSGALG00010003261, ENSGALG00010016609, ENSGALG00010023642, ENSGALG00010028107, ENSGALG00010006480, ENSGALG00010022667, ENSGALG00010003900, ENSGALG00010009486, ENSGALG00010018174, ENSGALG00010021540, ENSGALG00010016880, ENSGALG00010021960, ENSGALG00010012586,…	39	9622	39	11369	1	0.0014758
GO:0031647	regulation of protein stability	Biological Process	ENSGALG00010023179, ENSGALG00010003024, ENSGALG00010017541, ENSGALG00010013244, ENSGALG00010029362, ENSGALG00010021568, ENSGALG00010015478, ENSGALG00010008141, ENSGALG00010011843, ENSGALG00010022667, ENSGALG00010021644, ENSGALG00010011478, ENSGALG00010013192, ENSGALG00010007376, ENSGALG00010025592, ENSGALG00010011198, ENSGALG00010009361, ENSGALG00010018319, ENSGALG00010017377, ENSGALG00010013249,…	52	9622	53	11369	0.9811	0.00150858
GO:0003714	transcription corepressor activity	Molecular Function	ENSGALG00010011273, ENSGALG00010008162, ENSGALG00010008330, ENSGALG00010022125, ENSGALG00010020584, ENSGALG00010023434, ENSGALG00010008017, ENSGALG00010029263, ENSGALG00010017223, ENSGALG00010002347, ENSGALG00010010100, ENSGALG00010018991, ENSGALG00010023913, ENSGALG00010001458, ENSGALG00010002943, ENSGALG00010009252, ENSGALG00010025419, ENSGALG00010016774, ENSGALG00010024839, ENSGALG00010023140,…	92	9622	97	11369	0.9485	0.00158786
GO:0009887	animal organ morphogenesis	Biological Process	ENSGALG00010022979, ENSGALG00010015033, ENSGALG00010017409, ENSGALG00010021222, ENSGALG00010008017, ENSGALG00010024416, ENSGALG00010013792, ENSGALG00010018226, ENSGALG00010018471, ENSGALG00010010406, ENSGALG00010027414, ENSGALG00010022115, ENSGALG00010022459, ENSGALG00010013352, ENSGALG00010017708, ENSGALG00010003582, ENSGALG00010013399, ENSGALG00010004654, ENSGALG00010025204, ENSGALG00010003210,…	62	9622	64	11369	0.9688	0.00178542
GO:0030424	axon	Cellular Component	ENSGALG00010000684, ENSGALG00010008394, ENSGALG00010018012, ENSGALG00010020098, ENSGALG00010028768, ENSGALG00010001760, ENSGALG00010009705, ENSGALG00010018891, ENSGALG00010014397, ENSGALG00010027910, ENSGALG00010013589, ENSGALG00010015183, ENSGALG00010016941, ENSGALG00010024400, ENSGALG00010005150, ENSGALG00010001678, ENSGALG00010016262, ENSGALG00010003334, ENSGALG00010023237, ENSGALG00010010949,…	141	9622	152	11369	0.9276	0.00187685
GO:0005525	GTP binding	Molecular Function	ENSGALG00010016989, ENSGALG00010001395, ENSGALG00010003485, ENSGALG00010014906, ENSGALG00010027595, ENSGALG00010023169, ENSGALG00010014224, ENSGALG00010013556, ENSGALG00010001760, ENSGALG00010001693, ENSGALG00010019204, ENSGALG00010006273, ENSGALG00010008285, ENSGALG00010022151, ENSGALG00010009540, ENSGALG00010029729, ENSGALG00010019145, ENSGALG00010024509, ENSGALG00010015167, ENSGALG00010008046,…	156	9622	169	11369	0.9231	0.0020093
GO:0006511	ubiquitin-dependent protein catabolic process	Biological Process	ENSGALG00010027119, ENSGALG00010028528, ENSGALG00010004211, ENSGALG00010023946, ENSGALG00010023829, ENSGALG00010021606, ENSGALG00010024321, ENSGALG00010024370, ENSGALG00010025271, ENSGALG00010015300, ENSGALG00010002146, ENSGALG00010001127, ENSGALG00010020775, ENSGALG00010021301, ENSGALG00010021577, ENSGALG00010021723, ENSGALG00010029584, ENSGALG00010024133, ENSGALG00010017441, ENSGALG00010015478,…	124	9622	133	11369	0.9323	0.00204579
GO:0043065	positive regulation of apoptotic process	Biological Process	ENSGALG00010001382, ENSGALG00010015033, ENSGALG00010021124, ENSGALG00010023473, ENSGALG00010027124, ENSGALG00010008871, ENSGALG00010001313, ENSGALG00010022055, ENSGALG00010006236, ENSGALG00010022174, ENSGALG00010023060, ENSGALG00010023414, ENSGALG00010020307, ENSGALG00010004824, ENSGALG00010008046, ENSGALG00010018991, ENSGALG00010021166, ENSGALG00010010383, ENSGALG00010015676, ENSGALG00010010826,…	148	9622	160	11369	0.925	0.00204716
GO:0019005	SCF ubiquitin ligase complex	Cellular Component	ENSGALG00010024699, ENSGALG00010012900, ENSGALG00010000470, ENSGALG00010021577, ENSGALG00010017441, ENSGALG00010025297, ENSGALG00010015478, ENSGALG00010010585, ENSGALG00010000784, ENSGALG00010000714, ENSGALG00010015876, ENSGALG00010027926, ENSGALG00010021213, ENSGALG00010002177, ENSGALG00010013533, ENSGALG00010008300, ENSGALG00010018103, ENSGALG00010021217, ENSGALG00010018157, ENSGALG00010008245,…	37	9622	37	11369	1	0.00206283
GO:0005911	cell-cell junction	Cellular Component	ENSGALG00010019350, ENSGALG00010008394, ENSGALG00010018576, ENSGALG00010003348, ENSGALG00010003204, ENSGALG00010016960, ENSGALG00010021298, ENSGALG00010009542, ENSGALG00010005507, ENSGALG00010016338, ENSGALG00010022365, ENSGALG00010011922, ENSGALG00010020389, ENSGALG00010014020, ENSGALG00010021232, ENSGALG00010007898, ENSGALG00010007270, ENSGALG00010023181, ENSGALG00010005285, ENSGALG00010019614,…	107	9622	114	11369	0.9386	0.00211972
GO:0005925	focal adhesion	Cellular Component	ENSGALG00010003348, ENSGALG00010014153, ENSGALG00010004568, ENSGALG00010013403, ENSGALG00010017865, ENSGALG00010020389, ENSGALG00010003795, ENSGALG00010022978, ENSGALG00010001689, ENSGALG00010013301, ENSGALG00010029709, ENSGALG00010018121, ENSGALG00010009118, ENSGALG00010012352, ENSGALG00010029735, ENSGALG00010019050, ENSGALG00010018747, ENSGALG00010024031, ENSGALG00010021919, ENSGALG00010021638,…	98	9622	104	11369	0.9423	0.00221728
GO:0003712	transcription coregulator activity	Molecular Function	ENSGALG00010015333, ENSGALG00010024666, ENSGALG00010020640, ENSGALG00010024769, ENSGALG00010022042, ENSGALG00010018991, ENSGALG00010025998, ENSGALG00010002790, ENSGALG00010008775, ENSGALG00010001778, ENSGALG00010027475, ENSGALG00010010346, ENSGALG00010014795, ENSGALG00010026162, ENSGALG00010013232, ENSGALG00010018395, ENSGALG00010010085, ENSGALG00010027113, ENSGALG00010026137, ENSGALG00010009774,…	49	9622	50	11369	0.98	0.00236597
GO:0016605	PML body	Cellular Component	ENSGALG00010009252, ENSGALG00010012781, ENSGALG00010018727, ENSGALG00010020038, ENSGALG00010010743, ENSGALG00010018608, ENSGALG00010022643, ENSGALG00010008035, ENSGALG00010013175, ENSGALG00010010085, ENSGALG00010013614, ENSGALG00010003900, ENSGALG00010012506, ENSGALG00010011653, ENSGALG00010025522, ENSGALG00010015749, ENSGALG00010005891, ENSGALG00010009774, ENSGALG00010008897, ENSGALG00010005755,…	49	9622	50	11369	0.98	0.00236597
GO:0051092	positive regulation of NF-kappaB transcription factor activity	Biological Process	ENSGALG00010024026, ENSGALG00010008999, ENSGALG00010012399, ENSGALG00010015364, ENSGALG00010018504, ENSGALG00010018822, ENSGALG00010016856, ENSGALG00010016692, ENSGALG00010029584, ENSGALG00010017955, ENSGALG00010028162, ENSGALG00010009484, ENSGALG00010025204, ENSGALG00010029235, ENSGALG00010024520, ENSGALG00010018608, ENSGALG00010013836, ENSGALG00010027665, ENSGALG00010010915, ENSGALG00010020681,…	70	9622	73	11369	0.9589	0.00237447
GO:0031901	early endosome membrane	Cellular Component	ENSGALG00010023473, ENSGALG00010021744, ENSGALG00010018855, ENSGALG00010023261, ENSGALG00010023265, ENSGALG00010023791, ENSGALG00010015921, ENSGALG00010016588, ENSGALG00010016810, ENSGALG00010005890, ENSGALG00010008342, ENSGALG00010007381, ENSGALG00010012755, ENSGALG00010018384, ENSGALG00010004058, ENSGALG00010007950, ENSGALG00010020779, ENSGALG00010017586, ENSGALG00010021181, ENSGALG00010023623,…	48	9622	49	11369	0.9796	0.00274706
GO:0042393	histone binding	Molecular Function	ENSGALG00010025211, ENSGALG00010009268, ENSGALG00010028528, ENSGALG00010021606, ENSGALG00010016799, ENSGALG00010020584, ENSGALG00010021175, ENSGALG00010022085, ENSGALG00010029212, ENSGALG00010005275, ENSGALG00010017223, ENSGALG00010029536, ENSGALG00010009252, ENSGALG00010024813, ENSGALG00010018539, ENSGALG00010005895, ENSGALG00010012965, ENSGALG00010026287, ENSGALG00010027926, ENSGALG00010013614,…	78	9622	82	11369	0.9512	0.00285099
GO:0006486	protein glycosylation	Biological Process	ENSGALG00010001633, ENSGALG00010016927, ENSGALG00010016471, ENSGALG00010018525, ENSGALG00010019461, ENSGALG00010012629, ENSGALG00010022471, ENSGALG00010004859, ENSGALG00010013751, ENSGALG00010011067, ENSGALG00010017838, ENSGALG00010023220, ENSGALG00010010953, ENSGALG00010025558, ENSGALG00010013307, ENSGALG00010002937, ENSGALG00010009439, ENSGALG00010025531, ENSGALG00010008389, ENSGALG00010013192,…	58	9622	60	11369	0.9667	0.00310076
GO:0045202	synapse	Cellular Component	ENSGALG00010013252, ENSGALG00010011090, ENSGALG00010017400, ENSGALG00010000633, ENSGALG00010014147, ENSGALG00010018012, ENSGALG00010001274, ENSGALG00010020685, ENSGALG00010005033, ENSGALG00010010839, ENSGALG00010012207, ENSGALG00010027910, ENSGALG00010013589, ENSGALG00010021774, ENSGALG00010029778, ENSGALG00010015183, ENSGALG00010024167, ENSGALG00010018834, ENSGALG00010025188, ENSGALG00010007953,…	239	9622	264	11369	0.9053	0.00310224
GO:0000151	ubiquitin ligase complex	Cellular Component	ENSGALG00010001668, ENSGALG00010017493, ENSGALG00010021606, ENSGALG00010020775, ENSGALG00010021577, ENSGALG00010006108, ENSGALG00010015478, ENSGALG00010026982, ENSGALG00010024813, ENSGALG00010016987, ENSGALG00010020237, ENSGALG00010017646, ENSGALG00010019218, ENSGALG00010029312, ENSGALG00010016913, ENSGALG00010013494, ENSGALG00010024129, ENSGALG00010018319, ENSGALG00010005549, ENSGALG00010008939,…	47	9622	48	11369	0.9792	0.0031884
GO:0019901	protein kinase binding	Molecular Function	ENSGALG00010016989, ENSGALG00010005244, ENSGALG00010018012, ENSGALG00010020940, ENSGALG00010028485, ENSGALG00010004880, ENSGALG00010006516, ENSGALG00010001918, ENSGALG00010001908, ENSGALG00010014397, ENSGALG00010019145, ENSGALG00010009054, ENSGALG00010009073, ENSGALG00010021232, ENSGALG00010002146, ENSGALG00010001689, ENSGALG00010022737, ENSGALG00010008046, ENSGALG00010016169, ENSGALG00010004085,…	238	9622	263	11369	0.9049	0.00333914
GO:0031965	nuclear membrane	Cellular Component	ENSGALG00010004083, ENSGALG00010006942, ENSGALG00010017272, ENSGALG00010022167, ENSGALG00010001826, ENSGALG00010024110, ENSGALG00010011210, ENSGALG00010028139, ENSGALG00010021188, ENSGALG00010025270, ENSGALG00010028861, ENSGALG00010004085, ENSGALG00010018806, ENSGALG00010024200, ENSGALG00010007270, ENSGALG00010021881, ENSGALG00010000649, ENSGALG00010024389, ENSGALG00010007251, ENSGALG00010003136,…	119	9622	128	11369	0.9297	0.00339529
GO:0003779	actin binding	Molecular Function	ENSGALG00010022157, ENSGALG00010020324, ENSGALG00010020351, ENSGALG00010022174, ENSGALG00010007643, ENSGALG00010025329, ENSGALG00010015101, ENSGALG00010020389, ENSGALG00010003795, ENSGALG00010025392, ENSGALG00010026899, ENSGALG00010012509, ENSGALG00010013301, ENSGALG00010029337, ENSGALG00010018121, ENSGALG00010006301, ENSGALG00010011885, ENSGALG00010009099, ENSGALG00010021740, ENSGALG00010018876,…	119	9622	128	11369	0.9297	0.00339529
GO:0030145	manganese ion binding	Molecular Function	ENSGALG00010029658, ENSGALG00010019461, ENSGALG00010017522, ENSGALG00010019912, ENSGALG00010022117, ENSGALG00010005157, ENSGALG00010021211, ENSGALG00010006454, ENSGALG00010025558, ENSGALG00010014710, ENSGALG00010007085, ENSGALG00010008035, ENSGALG00010008389, ENSGALG00010009486, ENSGALG00010027445, ENSGALG00010016903, ENSGALG00010008038, ENSGALG00010027607, ENSGALG00010020183, ENSGALG00010023073,…	34	9622	34	11369	1	0.00340852
GO:0016192	vesicle-mediated transport	Biological Process	ENSGALG00010013183, ENSGALG00010020338, ENSGALG00010013331, ENSGALG00010006616, ENSGALG00010019204, ENSGALG00010009540, ENSGALG00010019023, ENSGALG00010008190, ENSGALG00010029933, ENSGALG00010025072, ENSGALG00010006343, ENSGALG00010002418, ENSGALG00010014267, ENSGALG00010023798, ENSGALG00010022839, ENSGALG00010023791, ENSGALG00010027274, ENSGALG00010014859, ENSGALG00010026097, ENSGALG00010001163,…	94	9622	100	11369	0.94	0.00346808
GO:0006357	regulation of transcription by RNA polymerase II	Biological Process	ENSGALG00010019285, ENSGALG00010015333, ENSGALG00010024646, ENSGALG00010013612, ENSGALG00010012264, ENSGALG00010028394, ENSGALG00010023179, ENSGALG00010004406, ENSGALG00010008330, ENSGALG00010021054, ENSGALG00010001826, ENSGALG00010028485, ENSGALG00010014143, ENSGALG00010006854, ENSGALG00010025220, ENSGALG00010027490, ENSGALG00010007800, ENSGALG00010003274, ENSGALG00010014987, ENSGALG00010027873,…	426	9622	479	11369	0.8894	0.00352757
GO:0007409	axonogenesis	Biological Process	ENSGALG00010018012, ENSGALG00010028768, ENSGALG00010001199, ENSGALG00010025822, ENSGALG00010009199, ENSGALG00010028007, ENSGALG00010023571, ENSGALG00010020207, ENSGALG00010009452, ENSGALG00010007251, ENSGALG00010016287, ENSGALG00010023642, ENSGALG00010028107, ENSGALG00010005949, ENSGALG00010011843, ENSGALG00010002959, ENSGALG00010023869, ENSGALG00010013476, ENSGALG00010008170, ENSGALG00010005934,…	57	9622	59	11369	0.9661	0.00355546
GO:0008270	zinc ion binding	Molecular Function	ENSGALG00010025211, ENSGALG00010029232, ENSGALG00010024646, ENSGALG00010001499, ENSGALG00010007546, ENSGALG00010028528, ENSGALG00010021744, ENSGALG00010008522, ENSGALG00010007133, ENSGALG00010017609, ENSGALG00010022930, ENSGALG00010013316, ENSGALG00010021210, ENSGALG00010023328, ENSGALG00010004132, ENSGALG00010015407, ENSGALG00010027692, ENSGALG00010021606, ENSGALG00010016890, ENSGALG00010010810,…	265	9622	294	11369	0.9014	0.00356738
GO:0001822	kidney development	Biological Process	ENSGALG00010022979, ENSGALG00010007934, ENSGALG00010015033, ENSGALG00010018576, ENSGALG00010010642, ENSGALG00010001499, ENSGALG00010003204, ENSGALG00010017409, ENSGALG00010021219, ENSGALG00010014906, ENSGALG00010021298, ENSGALG00010007759, ENSGALG00010002358, ENSGALG00010025280, ENSGALG00010012959, ENSGALG00010011572, ENSGALG00010027672, ENSGALG00010023948, ENSGALG00010011843, ENSGALG00010021750,…	85	9622	90	11369	0.9444	0.00360578
GO:0031625	ubiquitin protein ligase binding	Molecular Function	ENSGALG00010024665, ENSGALG00010023473, ENSGALG00010024881, ENSGALG00010012900, ENSGALG00010021606, ENSGALG00010015829, ENSGALG00010021260, ENSGALG00010024493, ENSGALG00010018822, ENSGALG00010020375, ENSGALG00010017104, ENSGALG00010017865, ENSGALG00010008400, ENSGALG00010025271, ENSGALG00010019584, ENSGALG00010014209, ENSGALG00010015300, ENSGALG00010009073, ENSGALG00010002146, ENSGALG00010013021,…	172	9622	188	11369	0.9149	0.00364517
GO:0006338	chromatin remodeling	Biological Process	ENSGALG00010028772, ENSGALG00010021260, ENSGALG00010021903, ENSGALG00010029536, ENSGALG00010022065, ENSGALG00010028516, ENSGALG00010025998, ENSGALG00010023831, ENSGALG00010013392, ENSGALG00010001778, ENSGALG00010023642, ENSGALG00010018172, ENSGALG00010022623, ENSGALG00010025994, ENSGALG00010017520, ENSGALG00010013614, ENSGALG00010017344, ENSGALG00010002605, ENSGALG00010005926, ENSGALG00010005512,…	75	9622	79	11369	0.9494	0.0041007
GO:0003713	transcription coactivator activity	Molecular Function	ENSGALG00010023179, ENSGALG00010024666, ENSGALG00010027692, ENSGALG00010023434, ENSGALG00010009334, ENSGALG00010012449, ENSGALG00010008267, ENSGALG00010025998, ENSGALG00010010826, ENSGALG00010002939, ENSGALG00010013244, ENSGALG00010029584, ENSGALG00010013352, ENSGALG00010021740, ENSGALG00010009252, ENSGALG00010021568, ENSGALG00010018727, ENSGALG00010003136, ENSGALG00010008775, ENSGALG00010001778,…	109	9622	117	11369	0.9316	0.00412488
GO:0006631	fatty acid metabolic process	Biological Process	ENSGALG00010001811, ENSGALG00010021038, ENSGALG00010016766, ENSGALG00010009073, ENSGALG00010012587, ENSGALG00010001753, ENSGALG00010013954, ENSGALG00010002084, ENSGALG00010002543, ENSGALG00010016312, ENSGALG00010014190, ENSGALG00010019752, ENSGALG00010005518, ENSGALG00010004146, ENSGALG00010020747, ENSGALG00010020275, ENSGALG00010016573, ENSGALG00010008368, ENSGALG00010025520, ENSGALG00010007007,…	45	9622	46	11369	0.9783	0.00429043
GO:0045335	phagocytic vesicle	Cellular Component	ENSGALG00010001760, ENSGALG00010014122, ENSGALG00010016856, ENSGALG00010007506, ENSGALG00010029337, ENSGALG00010002448, ENSGALG00010013257, ENSGALG00010029521, ENSGALG00010029241, ENSGALG00010027283, ENSGALG00010005695, ENSGALG00010028445, ENSGALG00010004281, ENSGALG00010018811, ENSGALG00010029216, ENSGALG00010027706, ENSGALG00010027097, ENSGALG00010008372, ENSGALG00010026234, ENSGALG00010001897,…	45	9622	46	11369	0.9783	0.00429043
GO:0007268	chemical synaptic transmission	Biological Process	ENSGALG00010014147, ENSGALG00010017272, ENSGALG00010007678, ENSGALG00010005033, ENSGALG00010027910, ENSGALG00010029778, ENSGALG00010024167, ENSGALG00010029593, ENSGALG00010005967, ENSGALG00010021107, ENSGALG00010016612, ENSGALG00010016262, ENSGALG00010009930, ENSGALG00010008169, ENSGALG00010009999, ENSGALG00010018484, ENSGALG00010024157, ENSGALG00010003918, ENSGALG00010027243, ENSGALG00010022767,…	74	9622	78	11369	0.9487	0.00462375
GO:0032147	activation of protein kinase activity	Biological Process	ENSGALG00010024970, ENSGALG00010015027, ENSGALG00010002281, ENSGALG00010028007, ENSGALG00010014099, ENSGALG00010025204, ENSGALG00010016911, ENSGALG00010024662, ENSGALG00010028105, ENSGALG00010006761, ENSGALG00010024921, ENSGALG00010019495, ENSGALG00010022251, ENSGALG00010019738, ENSGALG00010029238, ENSGALG00010020696, ENSGALG00010000859, ENSGALG00010012624, ENSGALG00010029234, ENSGALG00010017343,…	32	9622	32	11369	1	0.00476356
GO:0045494	photoreceptor cell maintenance	Biological Process	ENSGALG00010010919, ENSGALG00010020351, ENSGALG00010017921, ENSGALG00010020041, ENSGALG00010018287, ENSGALG00010001125, ENSGALG00010024692, ENSGALG00010010434, ENSGALG00010002913, ENSGALG00010004181, ENSGALG00010023817, ENSGALG00010026885, ENSGALG00010008372, ENSGALG00010013400, ENSGALG00010019618, ENSGALG00010021143, ENSGALG00010013001, ENSGALG00010018470, ENSGALG00010010825, ENSGALG00010016328,…	32	9622	32	11369	1	0.00476356
GO:0014068	obsolete positive regulation of phosphatidylinositol 3-kinase signaling	Biological Process	ENSGALG00010005282, ENSGALG00010020201, ENSGALG00010023847, ENSGALG00010009199, ENSGALG00010027870, ENSGALG00010007759, ENSGALG00010003806, ENSGALG00010013498, ENSGALG00010009252, ENSGALG00010001305, ENSGALG00010005249, ENSGALG00010008185, ENSGALG00010010259, ENSGALG00010009720, ENSGALG00010010439, ENSGALG00010024138, ENSGALG00010011001, ENSGALG00010015520, ENSGALG00010012833, ENSGALG00010022551,…	44	9622	45	11369	0.9778	0.00497407
GO:0042147	retrograde transport, endosome to Golgi	Biological Process	ENSGALG00010003243, ENSGALG00010029772, ENSGALG00010023200, ENSGALG00010023261, ENSGALG00010023791, ENSGALG00010015201, ENSGALG00010024960, ENSGALG00010005890, ENSGALG00010013381, ENSGALG00010002448, ENSGALG00010027283, ENSGALG00010007423, ENSGALG00010018811, ENSGALG00010001204, ENSGALG00010019872, ENSGALG00010018923, ENSGALG00010011692, ENSGALG00010019962, ENSGALG00010020936, ENSGALG00010029262,…	44	9622	45	11369	0.9778	0.00497407
GO:0001501	skeletal system development	Biological Process	ENSGALG00010024782, ENSGALG00010023829, ENSGALG00010018672, ENSGALG00010024416, ENSGALG00010022117, ENSGALG00010022911, ENSGALG00010025280, ENSGALG00010029577, ENSGALG00010028392, ENSGALG00010012382, ENSGALG00010013078, ENSGALG00010001813, ENSGALG00010025092, ENSGALG00010019830, ENSGALG00010025719, ENSGALG00010001136, ENSGALG00010017528, ENSGALG00010001844, ENSGALG00010003543, ENSGALG00010026746,…	64	9622	67	11369	0.9552	0.00511519
GO:0045177	apical part of cell	Cellular Component	ENSGALG00010017757, ENSGALG00010010745, ENSGALG00010021013, ENSGALG00010018376, ENSGALG00010017948, ENSGALG00010018226, ENSGALG00010016692, ENSGALG00010010406, ENSGALG00010010949, ENSGALG00010020396, ENSGALG00010005621, ENSGALG00010015472, ENSGALG00010029521, ENSGALG00010019392, ENSGALG00010015091, ENSGALG00010013325, ENSGALG00010010915, ENSGALG00010004534, ENSGALG00010029784, ENSGALG00010015137,…	64	9622	67	11369	0.9552	0.00511519
GO:0005768	endosome	Cellular Component	ENSGALG00010022276, ENSGALG00010011062, ENSGALG00010014093, ENSGALG00010006351, ENSGALG00010025753, ENSGALG00010021744, ENSGALG00010003243, ENSGALG00010001760, ENSGALG00010019204, ENSGALG00010014122, ENSGALG00010029570, ENSGALG00010016137, ENSGALG00010009540, ENSGALG00010023200, ENSGALG00010022811, ENSGALG00010012429, ENSGALG00010010150, ENSGALG00010023954, ENSGALG00010004859, ENSGALG00010024345,…	182	9622	200	11369	0.91	0.0053206
GO:0007030	Golgi organization	Biological Process	ENSGALG00010011991, ENSGALG00010013420, ENSGALG00010026899, ENSGALG00010028861, ENSGALG00010000470, ENSGALG00010029473, ENSGALG00010002422, ENSGALG00010029859, ENSGALG00010016385, ENSGALG00010007979, ENSGALG00010013085, ENSGALG00010005383, ENSGALG00010007294, ENSGALG00010005159, ENSGALG00010003617, ENSGALG00010016994, ENSGALG00010009223, ENSGALG00010010445, ENSGALG00010017263, ENSGALG00010009361,…	54	9622	56	11369	0.9643	0.00534407
GO:0045892	negative regulation of DNA-templated transcription	Biological Process	ENSGALG00010011273, ENSGALG00010008162, ENSGALG00010015033, ENSGALG00010008330, ENSGALG00010020201, ENSGALG00010001826, ENSGALG00010006854, ENSGALG00010003322, ENSGALG00010016361, ENSGALG00010011929, ENSGALG00010022055, ENSGALG00010023874, ENSGALG00010015364, ENSGALG00010022125, ENSGALG00010005018, ENSGALG00010021260, ENSGALG00010014192, ENSGALG00010008017, ENSGALG00010001577, ENSGALG00010022377,…	293	9622	327	11369	0.896	0.00536978
GO:0042995	cell projection	Cellular Component	ENSGALG00010016989, ENSGALG00010011452, ENSGALG00010003204, ENSGALG00010010453, ENSGALG00010019204, ENSGALG00010021387, ENSGALG00010001524, ENSGALG00010021013, ENSGALG00010013589, ENSGALG00010020389, ENSGALG00010014018, ENSGALG00010015866, ENSGALG00010001689, ENSGALG00010008046, ENSGALG00010023261, ENSGALG00010016169, ENSGALG00010009015, ENSGALG00010017434, ENSGALG00010016865, ENSGALG00010011536,…	98	9622	105	11369	0.9333	0.00553751
GO:0007266	Rho protein signal transduction	Biological Process	ENSGALG00010013377, ENSGALG00010022157, ENSGALG00010025907, ENSGALG00010013370, ENSGALG00010029357, ENSGALG00010006091, ENSGALG00010024218, ENSGALG00010012059, ENSGALG00010025286, ENSGALG00010010080, ENSGALG00010008275, ENSGALG00010017056, ENSGALG00010024475, ENSGALG00010003307, ENSGALG00010021413, ENSGALG00010012293, ENSGALG00010017732, ENSGALG00010007529, ENSGALG00010005048, ENSGALG00010022571,…	31	9622	31	11369	1	0.00563124
GO:0006633	fatty acid biosynthetic process	Biological Process	ENSGALG00010021038, ENSGALG00010020934, ENSGALG00010026939, ENSGALG00010013954, ENSGALG00010014190, ENSGALG00010029360, ENSGALG00010005518, ENSGALG00010021490, ENSGALG00010020275, ENSGALG00010022741, ENSGALG00010016573, ENSGALG00010029895, ENSGALG00010003948, ENSGALG00010007944, ENSGALG00010025968, ENSGALG00010011916, ENSGALG00010022919, ENSGALG00010010728, ENSGALG00010023322, ENSGALG00010006279,…	31	9622	31	11369	1	0.00563124
GO:0035064	methylated histone binding	Molecular Function	ENSGALG00010009268, ENSGALG00010028528, ENSGALG00010013316, ENSGALG00010027692, ENSGALG00010021260, ENSGALG00010023913, ENSGALG00010025491, ENSGALG00010024883, ENSGALG00010002381, ENSGALG00010020212, ENSGALG00010021753, ENSGALG00010013614, ENSGALG00010010022, ENSGALG00010025239, ENSGALG00010001861, ENSGALG00010029229, ENSGALG00010001952, ENSGALG00010027211, ENSGALG00010021668, ENSGALG00010007353,…	43	9622	44	11369	0.9773	0.00576429
GO:0045766	positive regulation of angiogenesis	Biological Process	ENSGALG00010005282, ENSGALG00010001313, ENSGALG00010023813, ENSGALG00010002281, ENSGALG00010009068, ENSGALG00010021018, ENSGALG00010016411, ENSGALG00010008046, ENSGALG00010007898, ENSGALG00010013498, ENSGALG00010007270, ENSGALG00010009252, ENSGALG00010015984, ENSGALG00010017810, ENSGALG00010013755, ENSGALG00010019221, ENSGALG00010013399, ENSGALG00010013175, ENSGALG00010008323, ENSGALG00010009972,…	63	9622	66	11369	0.9545	0.00580191
GO:0010628	positive regulation of gene expression	Biological Process	ENSGALG00010015033, ENSGALG00010002982, ENSGALG00010003204, ENSGALG00010012726, ENSGALG00010020201, ENSGALG00010014143, ENSGALG00010024107, ENSGALG00010007800, ENSGALG00010004880, ENSGALG00010025943, ENSGALG00010001347, ENSGALG00010022055, ENSGALG00010011377, ENSGALG00010012939, ENSGALG00010016647, ENSGALG00010002706, ENSGALG00010009705, ENSGALG00010029286, ENSGALG00010028889, ENSGALG00010002281,…	264	9622	294	11369	0.898	0.00607641
GO:0031012	extracellular matrix	Cellular Component	ENSGALG00010027198, ENSGALG00010022979, ENSGALG00010000633, ENSGALG00010007546, ENSGALG00010019124, ENSGALG00010002373, ENSGALG00010014310, ENSGALG00010015407, ENSGALG00010002281, ENSGALG00010019546, ENSGALG00010020736, ENSGALG00010029410, ENSGALG00010002579, ENSGALG00010014560, ENSGALG00010015676, ENSGALG00010018426, ENSGALG00010004251, ENSGALG00010027653, ENSGALG00010023585, ENSGALG00010001727,…	113	9622	122	11369	0.9262	0.00613085
GO:0001650	fibrillar center	Cellular Component	ENSGALG00010008394, ENSGALG00010027124, ENSGALG00010028568, ENSGALG00010006263, ENSGALG00010021260, ENSGALG00010010651, ENSGALG00010018834, ENSGALG00010005536, ENSGALG00010011347, ENSGALG00010013737, ENSGALG00010003583, ENSGALG00010025998, ENSGALG00010001458, ENSGALG00010003503, ENSGALG00010009252, ENSGALG00010024910, ENSGALG00010001418, ENSGALG00010016774, ENSGALG00010029252, ENSGALG00010022239,…	97	9622	104	11369	0.9327	0.00614404
GO:0016787	hydrolase activity	Molecular Function	ENSGALG00010011062, ENSGALG00010014093, ENSGALG00010007546, ENSGALG00010003485, ENSGALG00010008522, ENSGALG00010023829, ENSGALG00010024762, ENSGALG00010026362, ENSGALG00010007226, ENSGALG00010023813, ENSGALG00010002476, ENSGALG00010007909, ENSGALG00010011086, ENSGALG00010005617, ENSGALG00010023710, ENSGALG00010013150, ENSGALG00010021027, ENSGALG00010001524, ENSGALG00010006128, ENSGALG00010021776,…	324	9622	363	11369	0.8926	0.00624119
GO:0003682	chromatin binding	Molecular Function	ENSGALG00010016741, ENSGALG00010009268, ENSGALG00010027460, ENSGALG00010003676, ENSGALG00010023179, ENSGALG00010008330, ENSGALG00010021054, ENSGALG00010014143, ENSGALG00010028772, ENSGALG00010021606, ENSGALG00010001167, ENSGALG00010014192, ENSGALG00010028916, ENSGALG00010008017, ENSGALG00010011247, ENSGALG00010014397, ENSGALG00010021825, ENSGALG00010005476, ENSGALG00010012393, ENSGALG00010021903,…	243	9622	270	11369	0.9	0.00627893
GO:0016607	nuclear speck	Cellular Component	ENSGALG00010017996, ENSGALG00010019268, ENSGALG00010024703, ENSGALG00010012709, ENSGALG00010010947, ENSGALG00010011991, ENSGALG00010021015, ENSGALG00010001167, ENSGALG00010010843, ENSGALG00010013976, ENSGALG00010027134, ENSGALG00010017544, ENSGALG00010008409, ENSGALG00010014397, ENSGALG00010024167, ENSGALG00010010351, ENSGALG00010029634, ENSGALG00010007970, ENSGALG00010015175, ENSGALG00010023585,…	215	9622	238	11369	0.9034	0.00641245
GO:0030501	positive regulation of bone mineralization	Biological Process	ENSGALG00010015033, ENSGALG00010005146, ENSGALG00010013285, ENSGALG00010010745, ENSGALG00010018672, ENSGALG00010022117, ENSGALG00010003202, ENSGALG00010011297, ENSGALG00010006608, ENSGALG00010021653, ENSGALG00010029538, ENSGALG00010020290, ENSGALG00010013784, ENSGALG00010025195, ENSGALG00010012940, ENSGALG00010021650, ENSGALG00010018174, ENSGALG00010010456, ENSGALG00010010465, ENSGALG00010013828,…	30	9622	30	11369	1	0.00665687
GO:0042098	T cell proliferation	Biological Process	ENSGALG00010011452, ENSGALG00010014813, ENSGALG00010027865, ENSGALG00010012352, ENSGALG00010027703, ENSGALG00010022667, ENSGALG00010009374, ENSGALG00010013047, ENSGALG00010014807, ENSGALG00010015091, ENSGALG00010025195, ENSGALG00010025259, ENSGALG00010021650, ENSGALG00010026588, ENSGALG00010010352, ENSGALG00010005499, ENSGALG00010011389, ENSGALG00010029145, ENSGALG00010018958, ENSGALG00010012401,…	30	9622	30	11369	1	0.00665687
GO:0030838	positive regulation of actin filament polymerization	Biological Process	ENSGALG00010019204, ENSGALG00010001695, ENSGALG00010011536, ENSGALG00010029548, ENSGALG00010013357, ENSGALG00010006157, ENSGALG00010009972, ENSGALG00010002894, ENSGALG00010010080, ENSGALG00010019233, ENSGALG00010024767, ENSGALG00010025685, ENSGALG00010001115, ENSGALG00010018393, ENSGALG00010010893, ENSGALG00010009663, ENSGALG00010015024, ENSGALG00010008932, ENSGALG00010017343, ENSGALG00010023067,…	30	9622	30	11369	1	0.00665687
GO:0017124	SH3 domain binding	Molecular Function	ENSGALG00010008394, ENSGALG00010022504, ENSGALG00010002330, ENSGALG00010011539, ENSGALG00010020932, ENSGALG00010004746, ENSGALG00010017322, ENSGALG00010005166, ENSGALG00010014026, ENSGALG00010024138, ENSGALG00010022249, ENSGALG00010029377, ENSGALG00010027607, ENSGALG00010016182, ENSGALG00010017571, ENSGALG00010028346, ENSGALG00010027911, ENSGALG00010006041, ENSGALG00010027720, ENSGALG00010015493,…	42	9622	43	11369	0.9767	0.00667722
GO:0048471	perinuclear region of cytoplasm	Cellular Component	ENSGALG00010000684, ENSGALG00010007934, ENSGALG00010007467, ENSGALG00010003252, ENSGALG00010008871, ENSGALG00010029681, ENSGALG00010012119, ENSGALG00010021022, ENSGALG00010029772, ENSGALG00010026671, ENSGALG00010017190, ENSGALG00010013757, ENSGALG00010007864, ENSGALG00010014122, ENSGALG00010020375, ENSGALG00010012360, ENSGALG00010021071, ENSGALG00010011922, ENSGALG00010018376, ENSGALG00010023142,…	288	9622	322	11369	0.8944	0.00735515
GO:0008285	negative regulation of cell population proliferation	Biological Process	ENSGALG00010015033, ENSGALG00010005146, ENSGALG00010017409, ENSGALG00010021054, ENSGALG00010020201, ENSGALG00010012654, ENSGALG00010003322, ENSGALG00010009479, ENSGALG00010016338, ENSGALG00010023060, ENSGALG00010028007, ENSGALG00010024744, ENSGALG00010029263, ENSGALG00010022311, ENSGALG00010018758, ENSGALG00010025496, ENSGALG00010020640, ENSGALG00010024416, ENSGALG00010012429, ENSGALG00010018668,…	192	9622	212	11369	0.9057	0.00739348
GO:0043235	receptor complex	Cellular Component	ENSGALG00010017438, ENSGALG00010005282, ENSGALG00010014218, ENSGALG00010005790, ENSGALG00010012930, ENSGALG00010002281, ENSGALG00010010745, ENSGALG00010024479, ENSGALG00010012360, ENSGALG00010005268, ENSGALG00010027363, ENSGALG00010024416, ENSGALG00010010150, ENSGALG00010013498, ENSGALG00010011566, ENSGALG00010005178, ENSGALG00010018484, ENSGALG00010001418, ENSGALG00010018055, ENSGALG00010001869,…	103	9622	111	11369	0.9279	0.00754141
GO:0043197	dendritic spine	Cellular Component	ENSGALG00010029681, ENSGALG00010002868, ENSGALG00010009705, ENSGALG00010012207, ENSGALG00010019145, ENSGALG00010009073, ENSGALG00010021166, ENSGALG00010016612, ENSGALG00010005416, ENSGALG00010027081, ENSGALG00010012850, ENSGALG00010014176, ENSGALG00010016652, ENSGALG00010010915, ENSGALG00010007950, ENSGALG00010012702, ENSGALG00010027097, ENSGALG00010021217, ENSGALG00010012450, ENSGALG00010025055,…	41	9622	42	11369	0.9762	0.00773132
GO:0050673	epithelial cell proliferation	Biological Process	ENSGALG00010019350, ENSGALG00010017409, ENSGALG00010024703, ENSGALG00010020201, ENSGALG00010003806, ENSGALG00010013792, ENSGALG00010013498, ENSGALG00010010406, ENSGALG00010029577, ENSGALG00010013244, ENSGALG00010009324, ENSGALG00010013399, ENSGALG00010027703, ENSGALG00010028107, ENSGALG00010003210, ENSGALG00010003900, ENSGALG00010009486, ENSGALG00010010439, ENSGALG00010025259, ENSGALG00010029161,…	51	9622	53	11369	0.9623	0.00799359
GO:0006813	potassium ion transport	Biological Process	ENSGALG00010022174, ENSGALG00010014454, ENSGALG00010002644, ENSGALG00010012870, ENSGALG00010011841, ENSGALG00010021503, ENSGALG00010029765, ENSGALG00010008202, ENSGALG00010028481, ENSGALG00010018349, ENSGALG00010001747, ENSGALG00010019020, ENSGALG00010008028, ENSGALG00010024571, ENSGALG00010017284, ENSGALG00010007521, ENSGALG00010010693, ENSGALG00010019598, ENSGALG00010027213, ENSGALG00010013418,…	60	9622	63	11369	0.9524	0.0084358
GO:0042803	protein homodimerization activity	Molecular Function	ENSGALG00010025211, ENSGALG00010001382, ENSGALG00010005915, ENSGALG00010023267, ENSGALG00010002982, ENSGALG00010023473, ENSGALG00010017438, ENSGALG00010003204, ENSGALG00010023087, ENSGALG00010023968, ENSGALG00010000452, ENSGALG00010028485, ENSGALG00010018855, ENSGALG00010009135, ENSGALG00010011658, ENSGALG00010001516, ENSGALG00010023103, ENSGALG00010001880, ENSGALG00010001347, ENSGALG00010013820,…	371	9622	418	11369	0.8876	0.00851097
GO:0060041	retina development in camera-type eye	Biological Process	ENSGALG00010027595, ENSGALG00010023506, ENSGALG00010010150, ENSGALG00010012959, ENSGALG00010023642, ENSGALG00010017127, ENSGALG00010012850, ENSGALG00010020118, ENSGALG00010026885, ENSGALG00010027632, ENSGALG00010019618, ENSGALG00010013455, ENSGALG00010002626, ENSGALG00010007927, ENSGALG00010026113, ENSGALG00010017575, ENSGALG00010018807, ENSGALG00010011937, ENSGALG00010028411, ENSGALG00010026003,…	40	9622	41	11369	0.9756	0.00894772
GO:0031398	positive regulation of protein ubiquitination	Biological Process	ENSGALG00010013356, ENSGALG00010011419, ENSGALG00010007970, ENSGALG00010015795, ENSGALG00010015175, ENSGALG00010027969, ENSGALG00010027117, ENSGALG00010022928, ENSGALG00010009989, ENSGALG00010008456, ENSGALG00010016181, ENSGALG00010009612, ENSGALG00010001843, ENSGALG00010025996, ENSGALG00010016911, ENSGALG00010005166, ENSGALG00010011001, ENSGALG00010015520, ENSGALG00010009361, ENSGALG00010018319,…	40	9622	41	11369	0.9756	0.00894772
GO:0007611	learning or memory	Biological Process	ENSGALG00010017346, ENSGALG00010029593, ENSGALG00010013206, ENSGALG00010027703, ENSGALG00010022667, ENSGALG00010024023, ENSGALG00010029538, ENSGALG00010010770, ENSGALG00010008170, ENSGALG00010010915, ENSGALG00010021473, ENSGALG00010012865, ENSGALG00010022473, ENSGALG00010022184, ENSGALG00010001248, ENSGALG00010011937, ENSGALG00010021678, ENSGALG00010010697, ENSGALG00010020070, ENSGALG00010013461,…	28	9622	28	11369	1	0.00930208
GO:0048286	lung alveolus development	Biological Process	ENSGALG00010021219, ENSGALG00010003746, ENSGALG00010001693, ENSGALG00010018672, ENSGALG00010013792, ENSGALG00010013498, ENSGALG00010022911, ENSGALG00010024163, ENSGALG00010001813, ENSGALG00010014762, ENSGALG00010018174, ENSGALG00010014203, ENSGALG00010009762, ENSGALG00010029145, ENSGALG00010008444, ENSGALG00010021106, ENSGALG00010008397, ENSGALG00010000225, ENSGALG00010023164, ENSGALG00010019277,…	28	9622	28	11369	1	0.00930208
GO:0019902	phosphatase binding	Molecular Function	ENSGALG00010014143, ENSGALG00010022006, ENSGALG00010008111, ENSGALG00010008425, ENSGALG00010017778, ENSGALG00010022708, ENSGALG00010016627, ENSGALG00010021114, ENSGALG00010022046, ENSGALG00010009340, ENSGALG00010008811, ENSGALG00010023931, ENSGALG00010018559, ENSGALG00010022664, ENSGALG00010007762, ENSGALG00010027148, ENSGALG00010017898, ENSGALG00010017343, ENSGALG00010018099, ENSGALG00010001205,…	28	9622	28	11369	1	0.00930208
GO:0010977	negative regulation of neuron projection development	Biological Process	ENSGALG00010011345, ENSGALG00010027285, ENSGALG00010011064, ENSGALG00010003171, ENSGALG00010004281, ENSGALG00010010099, ENSGALG00010021184, ENSGALG00010027245, ENSGALG00010018548, ENSGALG00010011351, ENSGALG00010005470, ENSGALG00010029392, ENSGALG00010027063, ENSGALG00010003323, ENSGALG00010002282, ENSGALG00010021974, ENSGALG00010021425, ENSGALG00010015042, ENSGALG00010022097, ENSGALG00010015906,…	28	9622	28	11369	1	0.00930208
GO:0006974	DNA damage response	Biological Process	ENSGALG00010011317, ENSGALG00010014143, ENSGALG00010024762, ENSGALG00010007066, ENSGALG00010021606, ENSGALG00010002920, ENSGALG00010028007, ENSGALG00010017104, ENSGALG00010021776, ENSGALG00010023142, ENSGALG00010006239, ENSGALG00010021207, ENSGALG00010004824, ENSGALG00010019584, ENSGALG00010012367, ENSGALG00010004944, ENSGALG00010021903, ENSGALG00010029536, ENSGALG00010023052, ENSGALG00010029748,…	181	9622	200	11369	0.905	0.00992728
GO:0007264	small GTPase mediated signal transduction	Biological Process	ENSGALG00010016989, ENSGALG00010014906, ENSGALG00010017280, ENSGALG00010019145, ENSGALG00010008046, ENSGALG00010016169, ENSGALG00010015260, ENSGALG00010028692, ENSGALG00010021781, ENSGALG00010028884, ENSGALG00010001298, ENSGALG00010011239, ENSGALG00010012538, ENSGALG00010007695, ENSGALG00010005307, ENSGALG00010001823, ENSGALG00010026536, ENSGALG00010016623, ENSGALG00010011699, ENSGALG00010026740,…	39	9622	40	11369	0.975	0.0103505
GO:0106310	protein serine kinase activity	Molecular Function	ENSGALG00010016692, ENSGALG00010029859, ENSGALG00010015175, ENSGALG00010016884, ENSGALG00010014470, ENSGALG00010024742, ENSGALG00010018367, ENSGALG00010005839, ENSGALG00010028105, ENSGALG00010029209, ENSGALG00010017105, ENSGALG00010025125, ENSGALG00010023828, ENSGALG00010017364, ENSGALG00010025734, ENSGALG00010002592, ENSGALG00010027930, ENSGALG00010023923, ENSGALG00010012401, ENSGALG00010020059,…	39	9622	40	11369	0.975	0.0103505
GO:0008138	protein tyrosine/serine/threonine phosphatase activity	Molecular Function	ENSGALG00010017747, ENSGALG00010003485, ENSGALG00010023710, ENSGALG00010000263, ENSGALG00010029367, ENSGALG00010022323, ENSGALG00010021661, ENSGALG00010007207, ENSGALG00010015571, ENSGALG00010008227, ENSGALG00010024346, ENSGALG00010010844, ENSGALG00010028015, ENSGALG00010009335, ENSGALG00010017804, ENSGALG00010020545, ENSGALG00010024280, ENSGALG00010027667, ENSGALG00010001496, ENSGALG00010000294,…	27	9622	27	11369	1	0.0109957
GO:0031463	Cul3-RING ubiquitin ligase complex	Cellular Component	ENSGALG00010022673, ENSGALG00010012900, ENSGALG00010018941, ENSGALG00010019650, ENSGALG00010007324, ENSGALG00010029570, ENSGALG00010026673, ENSGALG00010021577, ENSGALG00010026237, ENSGALG00010029686, ENSGALG00010010743, ENSGALG00010025996, ENSGALG00010003101, ENSGALG00010024326, ENSGALG00010021980, ENSGALG00010014494, ENSGALG00010015660, ENSGALG00010009172, ENSGALG00010017226, ENSGALG00010024203,…	27	9622	27	11369	1	0.0109957
GO:2001237	negative regulation of extrinsic apoptotic signaling pathway	Biological Process	ENSGALG00010010745, ENSGALG00010024876, ENSGALG00010001127, ENSGALG00010004085, ENSGALG00010007614, ENSGALG00010025491, ENSGALG00010018727, ENSGALG00010016385, ENSGALG00010010259, ENSGALG00010021638, ENSGALG00010027140, ENSGALG00010018593, ENSGALG00010025890, ENSGALG00010018367, ENSGALG00010021931, ENSGALG00010008431, ENSGALG00010007923, ENSGALG00010011418, ENSGALG00010018174, ENSGALG00010002041,…	27	9622	27	11369	1	0.0109957
GO:0030177	positive regulation of Wnt signaling pathway	Biological Process	ENSGALG00010013792, ENSGALG00010018471, ENSGALG00010011178, ENSGALG00010023422, ENSGALG00010026481, ENSGALG00010009736, ENSGALG00010002590, ENSGALG00010012911, ENSGALG00010005587, ENSGALG00010017476, ENSGALG00010025259, ENSGALG00010011351, ENSGALG00010004297, ENSGALG00010008181, ENSGALG00010022707, ENSGALG00010012586, ENSGALG00010008150, ENSGALG00010004212, ENSGALG00010013742, ENSGALG00010018503,…	27	9622	27	11369	1	0.0109957
GO:0070373	negative regulation of ERK1 and ERK2 cascade	Biological Process	ENSGALG00010017747, ENSGALG00010008179, ENSGALG00010015407, ENSGALG00010028270, ENSGALG00010000711, ENSGALG00010001982, ENSGALG00010012352, ENSGALG00010001070, ENSGALG00010022323, ENSGALG00010022708, ENSGALG00010013268, ENSGALG00010022667, ENSGALG00010004746, ENSGALG00010013372, ENSGALG00010001185, ENSGALG00010022551, ENSGALG00010008939, ENSGALG00010027607, ENSGALG00010021413, ENSGALG00010027720,…	38	9622	39	11369	0.9744	0.0119673
GO:0005765	lysosomal membrane	Cellular Component	ENSGALG00010011062, ENSGALG00010021744, ENSGALG00010012125, ENSGALG00010025575, ENSGALG00010008931, ENSGALG00010023335, ENSGALG00010009289, ENSGALG00010015917, ENSGALG00010026673, ENSGALG00010002023, ENSGALG00010021465, ENSGALG00010013414, ENSGALG00010002896, ENSGALG00010015392, ENSGALG00010019706, ENSGALG00010021730, ENSGALG00010019954, ENSGALG00010026402, ENSGALG00010022021, ENSGALG00010002922,…	90	9622	97	11369	0.9278	0.0125047
GO:0009411	response to UV	Biological Process	ENSGALG00010028485, ENSGALG00010023829, ENSGALG00010014397, ENSGALG00010021207, ENSGALG00010007970, ENSGALG00010012997, ENSGALG00010017313, ENSGALG00010020932, ENSGALG00010007085, ENSGALG00010016661, ENSGALG00010020422, ENSGALG00010028904, ENSGALG00010012672, ENSGALG00010007067, ENSGALG00010017746, ENSGALG00010015877, ENSGALG00010017956, ENSGALG00010021290, ENSGALG00010027223, ENSGALG00010021829,…	26	9622	26	11369	1	0.0129976
GO:0001837	epithelial to mesenchymal transition	Biological Process	ENSGALG00010029634, ENSGALG00010029577, ENSGALG00010017810, ENSGALG00010017778, ENSGALG00010017332, ENSGALG00010028107, ENSGALG00010028894, ENSGALG00010015071, ENSGALG00010005587, ENSGALG00010022082, ENSGALG00010022105, ENSGALG00010011141, ENSGALG00010016957, ENSGALG00010020025, ENSGALG00010007951, ENSGALG00010005048, ENSGALG00010018503, ENSGALG00010029771, ENSGALG00010025103, ENSGALG00010019470,…	26	9622	26	11369	1	0.0129976
GO:0009897	external side of plasma membrane	Cellular Component	ENSGALG00010017400, ENSGALG00010012726, ENSGALG00010014218, ENSGALG00010012680, ENSGALG00010012930, ENSGALG00010002281, ENSGALG00010014122, ENSGALG00010021187, ENSGALG00010018758, ENSGALG00010013897, ENSGALG00010021939, ENSGALG00010011104, ENSGALG00010013498, ENSGALG00010005150, ENSGALG00010007270, ENSGALG00010009099, ENSGALG00010021126, ENSGALG00010012352, ENSGALG00010018484, ENSGALG00010011981,…	105	9622	114	11369	0.9211	0.0130633
GO:0000785	chromatin	Cellular Component	ENSGALG00010002982, ENSGALG00010027460, ENSGALG00010028528, ENSGALG00010008330, ENSGALG00010024703, ENSGALG00010028485, ENSGALG00010014143, ENSGALG00010024107, ENSGALG00010025220, ENSGALG00010023169, ENSGALG00010009479, ENSGALG00010022055, ENSGALG00010016647, ENSGALG00010014192, ENSGALG00010017104, ENSGALG00010016535, ENSGALG00010007970, ENSGALG00010015676, ENSGALG00010016242, ENSGALG00010018848,…	191	9622	212	11369	0.9009	0.013168
GO:0018105	peptidyl-serine phosphorylation	Biological Process	ENSGALG00010024970, ENSGALG00010015027, ENSGALG00010011991, ENSGALG00010002706, ENSGALG00010002281, ENSGALG00010023142, ENSGALG00010004824, ENSGALG00010010150, ENSGALG00010001689, ENSGALG00010016692, ENSGALG00010029859, ENSGALG00010027045, ENSGALG00010015175, ENSGALG00010017955, ENSGALG00010024520, ENSGALG00010022623, ENSGALG00010013357, ENSGALG00010011843, ENSGALG00010013175, ENSGALG00010029146,…	89	9622	96	11369	0.9271	0.0138056
GO:0001934	positive regulation of protein phosphorylation	Biological Process	ENSGALG00010003348, ENSGALG00010018012, ENSGALG00010020201, ENSGALG00010005790, ENSGALG00010009199, ENSGALG00010002706, ENSGALG00010018504, ENSGALG00010024479, ENSGALG00010021187, ENSGALG00010029403, ENSGALG00010019145, ENSGALG00010013792, ENSGALG00010001689, ENSGALG00010013498, ENSGALG00010004085, ENSGALG00010001409, ENSGALG00010029859, ENSGALG00010022459, ENSGALG00010009252, ENSGALG00010025419,…	104	9622	113	11369	0.9204	0.0143199
GO:0004842	ubiquitin-protein transferase activity	Molecular Function	ENSGALG00010025211, ENSGALG00010022673, ENSGALG00010001668, ENSGALG00010001145, ENSGALG00010028528, ENSGALG00010004211, ENSGALG00010012125, ENSGALG00010012900, ENSGALG00010018941, ENSGALG00010023946, ENSGALG00010021606, ENSGALG00010018366, ENSGALG00010017104, ENSGALG00010029570, ENSGALG00010026112, ENSGALG00010001127, ENSGALG00010000470, ENSGALG00010007915, ENSGALG00010021166, ENSGALG00010020775,…	111	9622	121	11369	0.9174	0.0149875
GO:0048813	dendrite morphogenesis	Biological Process	ENSGALG00010018012, ENSGALG00010025822, ENSGALG00010004241, ENSGALG00010009705, ENSGALG00010013589, ENSGALG00010018198, ENSGALG00010005416, ENSGALG00010002922, ENSGALG00010022760, ENSGALG00010003001, ENSGALG00010017344, ENSGALG00010008170, ENSGALG00010015742, ENSGALG00010025214, ENSGALG00010005885, ENSGALG00010015095, ENSGALG00010015393, ENSGALG00010005632, ENSGALG00010006472, ENSGALG00010023546,…	25	9622	25	11369	1	0.0153636
GO:0031146	SCF-dependent proteasomal ubiquitin-dependent protein catabolic process	Biological Process	ENSGALG00010024699, ENSGALG00010012900, ENSGALG00010010585, ENSGALG00010000784, ENSGALG00010000714, ENSGALG00010015876, ENSGALG00010002177, ENSGALG00010013533, ENSGALG00010008300, ENSGALG00010018103, ENSGALG00010021217, ENSGALG00010018157, ENSGALG00010017849, ENSGALG00010001121, ENSGALG00010021014, ENSGALG00010010347, ENSGALG00010004362, ENSGALG00010012859, ENSGALG00010006515, ENSGALG00010028456,…	25	9622	25	11369	1	0.0153636
GO:0006493	protein O-linked glycosylation	Biological Process	ENSGALG00010016471, ENSGALG00010007917, ENSGALG00010025558, ENSGALG00010013307, ENSGALG00010002937, ENSGALG00010009439, ENSGALG00010008389, ENSGALG00010029388, ENSGALG00010003017, ENSGALG00010016932, ENSGALG00010020005, ENSGALG00010002747, ENSGALG00010023073, ENSGALG00010016768, ENSGALG00010010448, ENSGALG00010028175, ENSGALG00010009647, ENSGALG00010012234, ENSGALG00010003406, ENSGALG00010013065,…	25	9622	25	11369	1	0.0153636
GO:0009966	regulation of signal transduction	Biological Process	ENSGALG00010017453, ENSGALG00010009492, ENSGALG00010016368, ENSGALG00010005621, ENSGALG00010022708, ENSGALG00010013372, ENSGALG00010017880, ENSGALG00010000058, ENSGALG00010016403, ENSGALG00010016627, ENSGALG00010022190, ENSGALG00010008431, ENSGALG00010010486, ENSGALG00010005963, ENSGALG00010009608, ENSGALG00010023921, ENSGALG00010017786, ENSGALG00010009474, ENSGALG00010017672, ENSGALG00010024402,…	25	9622	25	11369	1	0.0153636
GO:0060326	cell chemotaxis	Biological Process	ENSGALG00010008688, ENSGALG00010002939, ENSGALG00010009099, ENSGALG00010023872, ENSGALG00010016948, ENSGALG00010023431, ENSGALG00010010439, ENSGALG00010019250, ENSGALG00010001298, ENSGALG00010028105, ENSGALG00010006499, ENSGALG00010005587, ENSGALG00010007860, ENSGALG00010017056, ENSGALG00010013314, ENSGALG00010022529, ENSGALG00010016182, ENSGALG00010024801, ENSGALG00010001292, ENSGALG00010028871,…	36	9622	37	11369	0.973	0.0159727
GO:0031410	cytoplasmic vesicle	Cellular Component	ENSGALG00010016989, ENSGALG00010022276, ENSGALG00010018012, ENSGALG00010013183, ENSGALG00010003204, ENSGALG00010015684, ENSGALG00010005033, ENSGALG00010021210, ENSGALG00010006616, ENSGALG00010007864, ENSGALG00010024479, ENSGALG00010021027, ENSGALG00010019399, ENSGALG00010019023, ENSGALG00010013897, ENSGALG00010021254, ENSGALG00010010671, ENSGALG00010008046, ENSGALG00010016169, ENSGALG00010001409,…	167	9622	185	11369	0.9027	0.016601
GO:0005178	integrin binding	Molecular Function	ENSGALG00010022979, ENSGALG00010003348, ENSGALG00010021013, ENSGALG00010021187, ENSGALG00010020389, ENSGALG00010003795, ENSGALG00010029410, ENSGALG00010013498, ENSGALG00010001409, ENSGALG00010015068, ENSGALG00010018121, ENSGALG00010004251, ENSGALG00010013399, ENSGALG00010002908, ENSGALG00010010259, ENSGALG00010021638, ENSGALG00010001185, ENSGALG00010005045, ENSGALG00010009116, ENSGALG00010011793,…	63	9622	67	11369	0.9403	0.0166176
GO:0031982	vesicle	Cellular Component	ENSGALG00010008394, ENSGALG00010017272, ENSGALG00010026362, ENSGALG00010023200, ENSGALG00010022811, ENSGALG00010015167, ENSGALG00010004859, ENSGALG00010023261, ENSGALG00010028129, ENSGALG00010011605, ENSGALG00010019316, ENSGALG00010029966, ENSGALG00010023791, ENSGALG00010024615, ENSGALG00010027775, ENSGALG00010013257, ENSGALG00010008170, ENSGALG00010022780, ENSGALG00010005695, ENSGALG00010004330,…	63	9622	67	11369	0.9403	0.0166176
GO:0010629	negative regulation of gene expression	Biological Process	ENSGALG00010002982, ENSGALG00010001499, ENSGALG00010020201, ENSGALG00010024110, ENSGALG00010020036, ENSGALG00010027490, ENSGALG00010025943, ENSGALG00010021260, ENSGALG00010019036, ENSGALG00010020584, ENSGALG00010017715, ENSGALG00010012360, ENSGALG00010014397, ENSGALG00010022311, ENSGALG00010005476, ENSGALG00010018668, ENSGALG00010013498, ENSGALG00010018289, ENSGALG00010029577, ENSGALG00010002939,…	153	9622	169	11369	0.9053	0.0166451
GO:0022857	transmembrane transporter activity	Molecular Function	ENSGALG00010012939, ENSGALG00010013052, ENSGALG00010029273, ENSGALG00010011715, ENSGALG00010005851, ENSGALG00010021387, ENSGALG00010017402, ENSGALG00010018170, ENSGALG00010011816, ENSGALG00010015183, ENSGALG00010011616, ENSGALG00010010461, ENSGALG00010015035, ENSGALG00010007010, ENSGALG00010018701, ENSGALG00010012226, ENSGALG00010006963, ENSGALG00010012483, ENSGALG00010010768, ENSGALG00010010142,…	71	9622	76	11369	0.9342	0.0170673
GO:0032259	methylation	Biological Process	ENSGALG00010027588, ENSGALG00010016917, ENSGALG00010006013, ENSGALG00010019189, ENSGALG00010004757, ENSGALG00010024017, ENSGALG00010005514, ENSGALG00010010346, ENSGALG00010015413, ENSGALG00010018326, ENSGALG00010020959, ENSGALG00010011421, ENSGALG00010017843, ENSGALG00010022827, ENSGALG00010013292, ENSGALG00010022210, ENSGALG00010025340, ENSGALG00010005322, ENSGALG00010015879, ENSGALG00010012010,…	45	9622	47	11369	0.9574	0.017591
GO:0043087	regulation of GTPase activity	Biological Process	ENSGALG00010009373, ENSGALG00010029327, ENSGALG00010013757, ENSGALG00010021265, ENSGALG00010009289, ENSGALG00010010150, ENSGALG00010029593, ENSGALG00010023551, ENSGALG00010015128, ENSGALG00010021817, ENSGALG00010013357, ENSGALG00010001966, ENSGALG00010006372, ENSGALG00010012778, ENSGALG00010005166, ENSGALG00010027973, ENSGALG00010028884, ENSGALG00010015800, ENSGALG00010021114, ENSGALG00010019643,…	45	9622	47	11369	0.9574	0.017591
GO:0030522	intracellular receptor signaling pathway	Biological Process	ENSGALG00010024646, ENSGALG00010028916, ENSGALG00010024416, ENSGALG00010011566, ENSGALG00010028581, ENSGALG00010011653, ENSGALG00010001557, ENSGALG00010022650, ENSGALG00010012291, ENSGALG00010008346, ENSGALG00010016880, ENSGALG00010015250, ENSGALG00010004433, ENSGALG00010027917, ENSGALG00010026098, ENSGALG00010008251, ENSGALG00010014453, ENSGALG00010013574, ENSGALG00010005211, ENSGALG00010024342,…	24	9622	24	11369	1	0.01816
GO:0048487	beta-tubulin binding	Molecular Function	ENSGALG00010020375, ENSGALG00010007251, ENSGALG00010017434, ENSGALG00010016774, ENSGALG00010016385, ENSGALG00010018756, ENSGALG00010006480, ENSGALG00010027592, ENSGALG00010029340, ENSGALG00010000592, ENSGALG00010028445, ENSGALG00010029324, ENSGALG00010023264, ENSGALG00010029695, ENSGALG00010012795, ENSGALG00010018388, ENSGALG00010026458, ENSGALG00010029421, ENSGALG00010021080, ENSGALG00010024786,…	24	9622	24	11369	1	0.01816
GO:0030170	pyridoxal phosphate binding	Molecular Function	ENSGALG00010018376, ENSGALG00010023237, ENSGALG00010001877, ENSGALG00010005413, ENSGALG00010023612, ENSGALG00010023726, ENSGALG00010000702, ENSGALG00010017642, ENSGALG00010020130, ENSGALG00010011839, ENSGALG00010004933, ENSGALG00010020311, ENSGALG00010013296, ENSGALG00010027410, ENSGALG00010021438, ENSGALG00010029404, ENSGALG00010024959, ENSGALG00010005070, ENSGALG00010018323, ENSGALG00010017337,…	24	9622	24	11369	1	0.01816
GO:0008344	adult locomotory behavior	Biological Process	ENSGALG00010029681, ENSGALG00010013453, ENSGALG00010004241, ENSGALG00010021236, ENSGALG00010022811, ENSGALG00010029593, ENSGALG00010009452, ENSGALG00010018727, ENSGALG00010020396, ENSGALG00010020137, ENSGALG00010005376, ENSGALG00010013175, ENSGALG00010005934, ENSGALG00010010915, ENSGALG00010026746, ENSGALG00010002383, ENSGALG00010022249, ENSGALG00010008368, ENSGALG00010008372, ENSGALG00010009620,…	35	9622	36	11369	0.9722	0.0184375
GO:0051726	regulation of cell cycle	Biological Process	ENSGALG00010001145, ENSGALG00010023179, ENSGALG00010003204, ENSGALG00010024699, ENSGALG00010006854, ENSGALG00010013453, ENSGALG00010022055, ENSGALG00010021013, ENSGALG00010008214, ENSGALG00010004824, ENSGALG00010021232, ENSGALG00010029748, ENSGALG00010023978, ENSGALG00010008333, ENSGALG00010025419, ENSGALG00010029362, ENSGALG00010021568, ENSGALG00010012352, ENSGALG00010008988, ENSGALG00010019591,…	123	9622	135	11369	0.9111	0.0187854
GO:0005813	centrosome	Cellular Component	ENSGALG00010001896, ENSGALG00010014736, ENSGALG00010007934, ENSGALG00010005463, ENSGALG00010020940, ENSGALG00010023179, ENSGALG00010015974, ENSGALG00010007467, ENSGALG00010014906, ENSGALG00010024654, ENSGALG00010024107, ENSGALG00010020351, ENSGALG00010021298, ENSGALG00010023328, ENSGALG00010023606, ENSGALG00010012399, ENSGALG00010022055, ENSGALG00010011991, ENSGALG00010011407, ENSGALG00010002706,…	298	9622	336	11369	0.8869	0.0189727
GO:0032880	regulation of protein localization	Biological Process	ENSGALG00010018012, ENSGALG00010027831, ENSGALG00010019124, ENSGALG00010020201, ENSGALG00010014192, ENSGALG00010024568, ENSGALG00010015278, ENSGALG00010029357, ENSGALG00010010406, ENSGALG00010029584, ENSGALG00010009015, ENSGALG00010017918, ENSGALG00010019591, ENSGALG00010024942, ENSGALG00010017496, ENSGALG00010016919, ENSGALG00010017419, ENSGALG00010011843, ENSGALG00010002448, ENSGALG00010008170,…	53	9622	56	11369	0.9464	0.0197372
GO:0004175	endopeptidase activity	Molecular Function	ENSGALG00010003348, ENSGALG00010024110, ENSGALG00010013434, ENSGALG00010007226, ENSGALG00010019081, ENSGALG00010001524, ENSGALG00010021013, ENSGALG00010016411, ENSGALG00010001858, ENSGALG00010021126, ENSGALG00010028901, ENSGALG00010027703, ENSGALG00010020212, ENSGALG00010010712, ENSGALG00010000058, ENSGALG00010023118, ENSGALG00010022967, ENSGALG00010015928, ENSGALG00010023208, ENSGALG00010010352,…	44	9622	46	11369	0.9565	0.0200142
GO:0042733	embryonic digit morphogenesis	Biological Process	ENSGALG00010002982, ENSGALG00010007861, ENSGALG00010024782, ENSGALG00010002358, ENSGALG00010029577, ENSGALG00010027653, ENSGALG00010009015, ENSGALG00010011297, ENSGALG00010021126, ENSGALG00010012959, ENSGALG00010003808, ENSGALG00010017419, ENSGALG00010019838, ENSGALG00010025719, ENSGALG00010025259, ENSGALG00010003454, ENSGALG00010017406, ENSGALG00010025097, ENSGALG00010018174, ENSGALG00010029321,…	44	9622	46	11369	0.9565	0.0200142
GO:0044877	protein-containing complex binding	Molecular Function	ENSGALG00010016875, ENSGALG00010028485, ENSGALG00010009617, ENSGALG00010025496, ENSGALG00010004824, ENSGALG00010019584, ENSGALG00010019145, ENSGALG00010016856, ENSGALG00010026673, ENSGALG00010010406, ENSGALG00010011605, ENSGALG00010008055, ENSGALG00010018727, ENSGALG00010023190, ENSGALG00010015157, ENSGALG00010029252, ENSGALG00010029686, ENSGALG00010010605, ENSGALG00010007763, ENSGALG00010026162,…	122	9622	134	11369	0.9104	0.0203819
GO:0008201	heparin binding	Molecular Function	ENSGALG00010027198, ENSGALG00010002373, ENSGALG00010008688, ENSGALG00010019081, ENSGALG00010019546, ENSGALG00010013792, ENSGALG00010007977, ENSGALG00010001409, ENSGALG00010010383, ENSGALG00010023571, ENSGALG00010010406, ENSGALG00010004251, ENSGALG00010013954, ENSGALG00010012352, ENSGALG00010013399, ENSGALG00010017332, ENSGALG00010011178, ENSGALG00010010712, ENSGALG00010019223, ENSGALG00010027285,…	61	9622	65	11369	0.9385	0.0207795
GO:0030425	dendrite	Cellular Component	ENSGALG00010000684, ENSGALG00010019350, ENSGALG00010008394, ENSGALG00010014147, ENSGALG00010020098, ENSGALG00010001760, ENSGALG00010013331, ENSGALG00010012930, ENSGALG00010009068, ENSGALG00010014397, ENSGALG00010024865, ENSGALG00010027910, ENSGALG00010013589, ENSGALG00010027965, ENSGALG00010010155, ENSGALG00010015183, ENSGALG00010007953, ENSGALG00010024400, ENSGALG00010001678, ENSGALG00010012870,…	150	9622	166	11369	0.9036	0.0208118
GO:0007507	heart development	Biological Process	ENSGALG00010018576, ENSGALG00010002982, ENSGALG00010010642, ENSGALG00010003204, ENSGALG00010020201, ENSGALG00010018455, ENSGALG00010021219, ENSGALG00010023874, ENSGALG00010003746, ENSGALG00010012939, ENSGALG00010002281, ENSGALG00010010745, ENSGALG00010024479, ENSGALG00010002358, ENSGALG00010004824, ENSGALG00010007564, ENSGALG00010018668, ENSGALG00010004085, ENSGALG00010025280, ENSGALG00010017583,…	143	9622	158	11369	0.9051	0.0208351
GO:0016604	nuclear body	Cellular Component	ENSGALG00010016741, ENSGALG00010014736, ENSGALG00010015333, ENSGALG00010019101, ENSGALG00010022930, ENSGALG00010020324, ENSGALG00010013356, ENSGALG00010013434, ENSGALG00010017104, ENSGALG00010017865, ENSGALG00010023414, ENSGALG00010025271, ENSGALG00010011322, ENSGALG00010019584, ENSGALG00010008793, ENSGALG00010013794, ENSGALG00010018975, ENSGALG00010024797, ENSGALG00010029337, ENSGALG00010021593,…	184	9622	205	11369	0.8976	0.0212606
GO:0019722	calcium-mediated signaling	Biological Process	ENSGALG00010010556, ENSGALG00010011090, ENSGALG00010015657, ENSGALG00010025252, ENSGALG00010002868, ENSGALG00010009054, ENSGALG00010011885, ENSGALG00010009099, ENSGALG00010005416, ENSGALG00010025386, ENSGALG00010012879, ENSGALG00010016948, ENSGALG00010028529, ENSGALG00010019250, ENSGALG00010006499, ENSGALG00010021411, ENSGALG00010009361, ENSGALG00010021958, ENSGALG00010017056, ENSGALG00010009340,…	34	9622	35	11369	0.9714	0.0212699
GO:1905515	non-motile cilium assembly	Biological Process	ENSGALG00010010642, ENSGALG00010018880, ENSGALG00010007861, ENSGALG00010021298, ENSGALG00010006273, ENSGALG00010002644, ENSGALG00010029859, ENSGALG00010000823, ENSGALG00010012959, ENSGALG00010006480, ENSGALG00010021373, ENSGALG00010029531, ENSGALG00010018287, ENSGALG00010017252, ENSGALG00010017406, ENSGALG00010023817, ENSGALG00010005214, ENSGALG00010013400, ENSGALG00010004762, ENSGALG00010008181,…	34	9622	35	11369	0.9714	0.0212699
GO:0007612	learning	Biological Process	ENSGALG00010017272, ENSGALG00010021219, ENSGALG00010027910, ENSGALG00010022685, ENSGALG00010009073, ENSGALG00010010150, ENSGALG00010024389, ENSGALG00010017434, ENSGALG00010022760, ENSGALG00010008264, ENSGALG00010026940, ENSGALG00010009720, ENSGALG00010010534, ENSGALG00010018367, ENSGALG00010010770, ENSGALG00010010915, ENSGALG00010028445, ENSGALG00010014393, ENSGALG00010004896, ENSGALG00010021473,…	34	9622	35	11369	0.9714	0.0212699
GO:0019894	kinesin binding	Molecular Function	ENSGALG00010001896, ENSGALG00010027831, ENSGALG00010020351, ENSGALG00010021232, ENSGALG00010023188, ENSGALG00010022820, ENSGALG00010029146, ENSGALG00010014204, ENSGALG00010008438, ENSGALG00010022002, ENSGALG00010008368, ENSGALG00010021791, ENSGALG00010022041, ENSGALG00010017060, ENSGALG00010027063, ENSGALG00010024401, ENSGALG00010020762, ENSGALG00010028491, ENSGALG00010000055, ENSGALG00010029250,…	23	9622	23	11369	1	0.0214651
GO:0032588	trans-Golgi network membrane	Cellular Component	ENSGALG00010023473, ENSGALG00010001627, ENSGALG00010015392, ENSGALG00010012004, ENSGALG00010028184, ENSGALG00010007595, ENSGALG00010023476, ENSGALG00010014080, ENSGALG00010000312, ENSGALG00010003454, ENSGALG00010002747, ENSGALG00010002357, ENSGALG00010002435, ENSGALG00010007663, ENSGALG00010015362, ENSGALG00010029174, ENSGALG00010013387, ENSGALG00010009765, ENSGALG00010009777, ENSGALG00010019994,…	23	9622	23	11369	1	0.0214651
GO:2001235	positive regulation of apoptotic signaling pathway	Biological Process	ENSGALG00010020201, ENSGALG00010016411, ENSGALG00010004958, ENSGALG00010015175, ENSGALG00010024883, ENSGALG00010024218, ENSGALG00010007485, ENSGALG00010022667, ENSGALG00010027140, ENSGALG00010024068, ENSGALG00010028105, ENSGALG00010018937, ENSGALG00010012833, ENSGALG00010014867, ENSGALG00010012712, ENSGALG00010026448, ENSGALG00010007951, ENSGALG00010002912, ENSGALG00010027720, ENSGALG00010010618,…	23	9622	23	11369	1	0.0214651
GO:0009306	protein secretion	Biological Process	ENSGALG00010017757, ENSGALG00010014122, ENSGALG00010012147, ENSGALG00010005268, ENSGALG00010029933, ENSGALG00010029593, ENSGALG00010027274, ENSGALG00010025938, ENSGALG00010024173, ENSGALG00010002713, ENSGALG00010025195, ENSGALG00010027320, ENSGALG00010026120, ENSGALG00010019390, ENSGALG00010006847, ENSGALG00010011453, ENSGALG00010024628, ENSGALG00010024642, ENSGALG00010021165, ENSGALG00010015112,…	23	9622	23	11369	1	0.0214651
GO:0017018	myosin phosphatase activity	Molecular Function	ENSGALG00010023710, ENSGALG00010029367, ENSGALG00010027960, ENSGALG00010025621, ENSGALG00010021661, ENSGALG00010015861, ENSGALG00010016903, ENSGALG00010010844, ENSGALG00010014900, ENSGALG00010028015, ENSGALG00010017804, ENSGALG00010024280, ENSGALG00010003030, ENSGALG00010019972, ENSGALG00010020261, ENSGALG00010021244, ENSGALG00010020342, ENSGALG00010000294, ENSGALG00010017559, ENSGALG00010020386,…	23	9622	23	11369	1	0.0214651
GO:0016477	cell migration	Biological Process	ENSGALG00010022979, ENSGALG00010018576, ENSGALG00010005282, ENSGALG00010014143, ENSGALG00010008688, ENSGALG00010025252, ENSGALG00010023209, ENSGALG00010010828, ENSGALG00010029327, ENSGALG00010020753, ENSGALG00010002281, ENSGALG00010023434, ENSGALG00010021222, ENSGALG00010021825, ENSGALG00010029570, ENSGALG00010003795, ENSGALG00010019145, ENSGALG00010029410, ENSGALG00010008046, ENSGALG00010013498,…	121	9622	133	11369	0.9098	0.0221008
GO:0016579	protein deubiquitination	Biological Process	ENSGALG00010005033, ENSGALG00010023829, ENSGALG00010002920, ENSGALG00010005507, ENSGALG00010011086, ENSGALG00010015300, ENSGALG00010012767, ENSGALG00010022737, ENSGALG00010006025, ENSGALG00010024735, ENSGALG00010008058, ENSGALG00010029280, ENSGALG00010027150, ENSGALG00010023802, ENSGALG00010011819, ENSGALG00010020679, ENSGALG00010016451, ENSGALG00010005830, ENSGALG00010021756, ENSGALG00010026480,…	52	9622	55	11369	0.9455	0.0222197
GO:0090263	positive regulation of canonical Wnt signaling pathway	Biological Process	ENSGALG00010018576, ENSGALG00010001910, ENSGALG00010017409, ENSGALG00010004211, ENSGALG00010013356, ENSGALG00010005476, ENSGALG00010003806, ENSGALG00010013792, ENSGALG00010001689, ENSGALG00010029859, ENSGALG00010020578, ENSGALG00010012024, ENSGALG00010011178, ENSGALG00010012004, ENSGALG00010025092, ENSGALG00010023948, ENSGALG00010023422, ENSGALG00010021638, ENSGALG00010002959, ENSGALG00010029538,…	60	9622	64	11369	0.9375	0.0232091
GO:0030216	keratinocyte differentiation	Biological Process	ENSGALG00010019350, ENSGALG00010008330, ENSGALG00010007861, ENSGALG00010028570, ENSGALG00010018916, ENSGALG00010008451, ENSGALG00010005416, ENSGALG00010001305, ENSGALG00010021761, ENSGALG00010023642, ENSGALG00010028107, ENSGALG00010026162, ENSGALG00010000757, ENSGALG00010014114, ENSGALG00010007923, ENSGALG00010018000, ENSGALG00010014011, ENSGALG00010014867, ENSGALG00010023375, ENSGALG00010029415,…	33	9622	34	11369	0.9706	0.0245222
GO:0005793	endoplasmic reticulum-Golgi intermediate compartment	Cellular Component	ENSGALG00010016533, ENSGALG00010028861, ENSGALG00010002422, ENSGALG00010027969, ENSGALG00010002418, ENSGALG00010012047, ENSGALG00010027274, ENSGALG00010001185, ENSGALG00010008319, ENSGALG00010016673, ENSGALG00010002609, ENSGALG00010010445, ENSGALG00010010434, ENSGALG00010006188, ENSGALG00010024726, ENSGALG00010013282, ENSGALG00010014922, ENSGALG00010016433, ENSGALG00010015234, ENSGALG00010002923,…	33	9622	34	11369	0.9706	0.0245222
GO:0008013	beta-catenin binding	Molecular Function	ENSGALG00010024646, ENSGALG00010018012, ENSGALG00010013356, ENSGALG00010012939, ENSGALG00010016338, ENSGALG00010007270, ENSGALG00010008333, ENSGALG00010006621, ENSGALG00010005621, ENSGALG00010015876, ENSGALG00010016911, ENSGALG00010005587, ENSGALG00010018103, ENSGALG00010012865, ENSGALG00010017774, ENSGALG00010005186, ENSGALG00010022105, ENSGALG00010011351, ENSGALG00010002362, ENSGALG00010016880,…	51	9622	54	11369	0.9444	0.0249941
GO:0098978	glutamatergic synapse	Cellular Component	ENSGALG00010002415, ENSGALG00010013252, ENSGALG00010017400, ENSGALG00010018012, ENSGALG00010025405, ENSGALG00010017272, ENSGALG00010028768, ENSGALG00010022059, ENSGALG00010010940, ENSGALG00010007678, ENSGALG00010007835, ENSGALG00010009705, ENSGALG00010013757, ENSGALG00010013285, ENSGALG00010022365, ENSGALG00010029556, ENSGALG00010024865, ENSGALG00010017948, ENSGALG00010022685, ENSGALG00010022769,…	168	9622	187	11369	0.8984	0.0250551
GO:0005085	guanyl-nucleotide exchange factor activity	Molecular Function	ENSGALG00010013377, ENSGALG00010001896, ENSGALG00010022411, ENSGALG00010017756, ENSGALG00010022157, ENSGALG00010027027, ENSGALG00010004241, ENSGALG00010028270, ENSGALG00010017280, ENSGALG00010025907, ENSGALG00010003806, ENSGALG00010015866, ENSGALG00010007166, ENSGALG00010014505, ENSGALG00010028078, ENSGALG00010029966, ENSGALG00010010981, ENSGALG00010027739, ENSGALG00010015260, ENSGALG00010005310,…	105	9622	115	11369	0.913	0.025178
GO:0042102	positive regulation of T cell proliferation	Biological Process	ENSGALG00010011452, ENSGALG00010014813, ENSGALG00010012930, ENSGALG00010007106, ENSGALG00010027865, ENSGALG00010012352, ENSGALG00010025204, ENSGALG00010009374, ENSGALG00010014807, ENSGALG00010014114, ENSGALG00010012833, ENSGALG00010021650, ENSGALG00010013312, ENSGALG00010025685, ENSGALG00010015029, ENSGALG00010016623, ENSGALG00010012871, ENSGALG00010021995, ENSGALG00010002443, ENSGALG00010001941,…	22	9622	22	11369	1	0.0253713
GO:0005721	pericentric heterochromatin	Cellular Component	ENSGALG00010008330, ENSGALG00010021260, ENSGALG00010029536, ENSGALG00010021565, ENSGALG00010012965, ENSGALG00010021750, ENSGALG00010016581, ENSGALG00010013614, ENSGALG00010010243, ENSGALG00010001861, ENSGALG00010015071, ENSGALG00010011253, ENSGALG00010002837, ENSGALG00010022532, ENSGALG00010009411, ENSGALG00010000687, ENSGALG00010028547, ENSGALG00010025272, ENSGALG00010027292, ENSGALG00010029310,…	22	9622	22	11369	1	0.0253713
GO:0006890	retrograde vesicle-mediated transport, Golgi to endoplasmic reticulum	Biological Process	ENSGALG00010013420, ENSGALG00010002952, ENSGALG00010023703, ENSGALG00010002619, ENSGALG00010023798, ENSGALG00010012047, ENSGALG00010016385, ENSGALG00010022565, ENSGALG00010003617, ENSGALG00010027663, ENSGALG00010017263, ENSGALG00010019108, ENSGALG00010028130, ENSGALG00010021970, ENSGALG00010013282, ENSGALG00010015362, ENSGALG00010014877, ENSGALG00010002368, ENSGALG00010026553, ENSGALG00010012876,…	22	9622	22	11369	1	0.0253713
GO:0007628	adult walking behavior	Biological Process	ENSGALG00010024815, ENSGALG00010017016, ENSGALG00010004859, ENSGALG00010013177, ENSGALG00010005376, ENSGALG00010013175, ENSGALG00010014234, ENSGALG00010014758, ENSGALG00010000876, ENSGALG00010002626, ENSGALG00010027385, ENSGALG00010026740, ENSGALG00010010255, ENSGALG00010021539, ENSGALG00010029744, ENSGALG00010015596, ENSGALG00010025364, ENSGALG00010002395, ENSGALG00010011437, ENSGALG00010008636,…	22	9622	22	11369	1	0.0253713
GO:0060078	regulation of postsynaptic membrane potential	Biological Process	ENSGALG00010012207, ENSGALG00010027910, ENSGALG00010024167, ENSGALG00010016612, ENSGALG00010009930, ENSGALG00010009999, ENSGALG00010024157, ENSGALG00010016578, ENSGALG00010014303, ENSGALG00010025846, ENSGALG00010009841, ENSGALG00010001419, ENSGALG00010002907, ENSGALG00010012409, ENSGALG00010007886, ENSGALG00010015096, ENSGALG00010015960, ENSGALG00010009791, ENSGALG00010010062, ENSGALG00010019595,…	22	9622	22	11369	1	0.0253713
GO:0009968	negative regulation of signal transduction	Biological Process	ENSGALG00010010745, ENSGALG00010029380, ENSGALG00010004404, ENSGALG00010028141, ENSGALG00010025703, ENSGALG00010001225, ENSGALG00010006341, ENSGALG00010012829, ENSGALG00010016247, ENSGALG00010025831, ENSGALG00010019269, ENSGALG00010027752, ENSGALG00010018511, ENSGALG00010001442, ENSGALG00010018750, ENSGALG00010029295, ENSGALG00010008637, ENSGALG00010002285, ENSGALG00010014942, ENSGALG00010022974,…	22	9622	22	11369	1	0.0253713
GO:0043409	negative regulation of MAPK cascade	Biological Process	ENSGALG00010015795, ENSGALG00010028392, ENSGALG00010004139, ENSGALG00010022708, ENSGALG00010021661, ENSGALG00010025195, ENSGALG00010008227, ENSGALG00010000153, ENSGALG00010019451, ENSGALG00010027324, ENSGALG00010028015, ENSGALG00010017804, ENSGALG00010010948, ENSGALG00010024280, ENSGALG00010027260, ENSGALG00010013506, ENSGALG00010002285, ENSGALG00010017559, ENSGALG00010002994, ENSGALG00010022307,…	22	9622	22	11369	1	0.0253713
GO:0035019	somatic stem cell population maintenance	Biological Process	ENSGALG00010015333, ENSGALG00010004589, ENSGALG00010013792, ENSGALG00010010983, ENSGALG00010029577, ENSGALG00010027653, ENSGALG00010011096, ENSGALG00010008775, ENSGALG00010016609, ENSGALG00010018395, ENSGALG00010014974, ENSGALG00010012052, ENSGALG00010009850, ENSGALG00010012912, ENSGALG00010014807, ENSGALG00010013466, ENSGALG00010007923, ENSGALG00010010465, ENSGALG00010020304, ENSGALG00010025790,…	42	9622	44	11369	0.9545	0.0258487
GO:0000165	MAPK cascade	Biological Process	ENSGALG00010012384, ENSGALG00010021515, ENSGALG00010005476, ENSGALG00010018848, ENSGALG00010017434, ENSGALG00010028392, ENSGALG00010016678, ENSGALG00010012352, ENSGALG00010020554, ENSGALG00010024520, ENSGALG00010007781, ENSGALG00010025890, ENSGALG00010003218, ENSGALG00010013466, ENSGALG00010003315, ENSGALG00010028478, ENSGALG00010025195, ENSGALG00010009361, ENSGALG00010006404, ENSGALG00010007430,…	59	9622	63	11369	0.9365	0.0259017
GO:0019904	protein domain specific binding	Molecular Function	ENSGALG00010016831, ENSGALG00010024107, ENSGALG00010023434, ENSGALG00010009534, ENSGALG00010024797, ENSGALG00010021719, ENSGALG00010002619, ENSGALG00010023913, ENSGALG00010001535, ENSGALG00010002939, ENSGALG00010023978, ENSGALG00010022115, ENSGALG00010027969, ENSGALG00010009252, ENSGALG00010009118, ENSGALG00010017810, ENSGALG00010021568, ENSGALG00010005285, ENSGALG00010029735, ENSGALG00010016751,…	119	9622	131	11369	0.9084	0.0259378
GO:0010467	gene expression	Biological Process	ENSGALG00010012726, ENSGALG00010002288, ENSGALG00010000722, ENSGALG00010012360, ENSGALG00010012295, ENSGALG00010017016, ENSGALG00010005476, ENSGALG00010004859, ENSGALG00010019312, ENSGALG00010021126, ENSGALG00010021761, ENSGALG00010018539, ENSGALG00010018414, ENSGALG00010004654, ENSGALG00010023642, ENSGALG00010005087, ENSGALG00010028107, ENSGALG00010005772, ENSGALG00010021644, ENSGALG00010018287,…	82	9622	89	11369	0.9213	0.0270696
GO:0008076	voltage-gated potassium channel complex	Cellular Component	ENSGALG00010012863, ENSGALG00010022174, ENSGALG00010002644, ENSGALG00010024400, ENSGALG00010012870, ENSGALG00010011841, ENSGALG00010010619, ENSGALG00010012682, ENSGALG00010021503, ENSGALG00010021012, ENSGALG00010021042, ENSGALG00010026523, ENSGALG00010008264, ENSGALG00010008202, ENSGALG00010028481, ENSGALG00010023174, ENSGALG00010018349, ENSGALG00010019020, ENSGALG00010024571, ENSGALG00010010693,…	50	9622	53	11369	0.9434	0.0280916
GO:0006275	regulation of DNA replication	Biological Process	ENSGALG00010005244, ENSGALG00010008017, ENSGALG00010024883, ENSGALG00010018172, ENSGALG00010025994, ENSGALG00010010243, ENSGALG00010017644, ENSGALG00010004443, ENSGALG00010002705, ENSGALG00010027036, ENSGALG00010012693, ENSGALG00010027864, ENSGALG00010021193, ENSGALG00010005092, ENSGALG00010009411, ENSGALG00010009368, ENSGALG00010018388, ENSGALG00010003714, ENSGALG00010023080, ENSGALG00010024189,…	32	9622	33	11369	0.9697	0.0282532
GO:0055038	recycling endosome membrane	Cellular Component	ENSGALG00010023473, ENSGALG00010019204, ENSGALG00010019145, ENSGALG00010029588, ENSGALG00010001535, ENSGALG00010023791, ENSGALG00010015013, ENSGALG00010010546, ENSGALG00010014176, ENSGALG00010018384, ENSGALG00010023476, ENSGALG00010012667, ENSGALG00010021444, ENSGALG00010011655, ENSGALG00010024174, ENSGALG00010005237, ENSGALG00010011937, ENSGALG00010015362, ENSGALG00010000457, ENSGALG00010016266,…	32	9622	33	11369	0.9697	0.0282532
GO:0030178	negative regulation of Wnt signaling pathway	Biological Process	ENSGALG00010023946, ENSGALG00010005985, ENSGALG00010005970, ENSGALG00010029178, ENSGALG00010008333, ENSGALG00010017536, ENSGALG00010024038, ENSGALG00010016911, ENSGALG00010029564, ENSGALG00010007252, ENSGALG00010012911, ENSGALG00010025259, ENSGALG00010015766, ENSGALG00010005381, ENSGALG00010029599, ENSGALG00010012792, ENSGALG00010024695, ENSGALG00010014880, ENSGALG00010024290, ENSGALG00010002282,…	32	9622	33	11369	0.9697	0.0282532
GO:0035091	phosphatidylinositol binding	Molecular Function	ENSGALG00010016831, ENSGALG00010014093, ENSGALG00010021953, ENSGALG00010023209, ENSGALG00010025048, ENSGALG00010022579, ENSGALG00010023954, ENSGALG00010023703, ENSGALG00010023261, ENSGALG00010011605, ENSGALG00010014903, ENSGALG00010024354, ENSGALG00010005890, ENSGALG00010001888, ENSGALG00010007972, ENSGALG00010021688, ENSGALG00010021215, ENSGALG00010015013, ENSGALG00010025239, ENSGALG00010023255,…	58	9622	62	11369	0.9355	0.0288827
GO:0000278	mitotic cell cycle	Biological Process	ENSGALG00010005463, ENSGALG00010020887, ENSGALG00010013792, ENSGALG00010022115, ENSGALG00010022218, ENSGALG00010029362, ENSGALG00010021568, ENSGALG00010012469, ENSGALG00010016308, ENSGALG00010021373, ENSGALG00010000714, ENSGALG00010011843, ENSGALG00010025996, ENSGALG00010003861, ENSGALG00010015013, ENSGALG00010006157, ENSGALG00010018780, ENSGALG00010010915, ENSGALG00010017628, ENSGALG00010017657,…	58	9622	62	11369	0.9355	0.0288827
GO:0009410	response to xenobiotic stimulus	Biological Process	ENSGALG00010011688, ENSGALG00010014143, ENSGALG00010002281, ENSGALG00010014397, ENSGALG00010011322, ENSGALG00010004859, ENSGALG00010023052, ENSGALG00010025419, ENSGALG00010028162, ENSGALG00010029735, ENSGALG00010022623, ENSGALG00010011843, ENSGALG00010013247, ENSGALG00010025195, ENSGALG00010001940, ENSGALG00010017490, ENSGALG00010008368, ENSGALG00010002041, ENSGALG00010022251, ENSGALG00010020745,…	58	9622	62	11369	0.9355	0.0288827
GO:0051865	protein autoubiquitination	Biological Process	ENSGALG00010025211, ENSGALG00010028528, ENSGALG00010004211, ENSGALG00010021606, ENSGALG00010019584, ENSGALG00010012997, ENSGALG00010025204, ENSGALG00010029235, ENSGALG00010012965, ENSGALG00010025996, ENSGALG00010024326, ENSGALG00010021484, ENSGALG00010016627, ENSGALG00010015520, ENSGALG00010002812, ENSGALG00010008431, ENSGALG00010010987, ENSGALG00010018319, ENSGALG00010009868, ENSGALG00010003115,…	41	9622	43	11369	0.9535	0.0293404
GO:0030433	ubiquitin-dependent ERAD pathway	Biological Process	ENSGALG00010021666, ENSGALG00010014936, ENSGALG00010019811, ENSGALG00010024370, ENSGALG00010029584, ENSGALG00010028049, ENSGALG00010027969, ENSGALG00010010214, ENSGALG00010027150, ENSGALG00010018043, ENSGALG00010009612, ENSGALG00010022293, ENSGALG00010027159, ENSGALG00010002812, ENSGALG00010018319, ENSGALG00010016984, ENSGALG00010021736, ENSGALG00010021217, ENSGALG00010025553, ENSGALG00010014922,…	41	9622	43	11369	0.9535	0.0293404
GO:0030163	protein catabolic process	Biological Process	ENSGALG00010012900, ENSGALG00010013244, ENSGALG00010013246, ENSGALG00010010585, ENSGALG00010005376, ENSGALG00010028107, ENSGALG00010018043, ENSGALG00010025996, ENSGALG00010016911, ENSGALG00010005166, ENSGALG00010011776, ENSGALG00010025195, ENSGALG00010024220, ENSGALG00010009643, ENSGALG00010017577, ENSGALG00010017364, ENSGALG00010018103, ENSGALG00010011418, ENSGALG00010018969, ENSGALG00010027720,…	41	9622	43	11369	0.9535	0.0293404
GO:0060976	coronary vasculature development	Biological Process	ENSGALG00010018576, ENSGALG00010017409, ENSGALG00010027672, ENSGALG00010001843, ENSGALG00010001586, ENSGALG00010017096, ENSGALG00010013292, ENSGALG00010009034, ENSGALG00010018174, ENSGALG00010012188, ENSGALG00010012550, ENSGALG00010018054, ENSGALG00010005265, ENSGALG00010013387, ENSGALG00010018581, ENSGALG00010026507, ENSGALG00010013777, ENSGALG00010024034, ENSGALG00010019208, ENSGALG00010029626,…	21	9622	21	11369	1	0.0299879
GO:0030276	clathrin binding	Molecular Function	ENSGALG00010017141, ENSGALG00010011885, ENSGALG00010017407, ENSGALG00010022839, ENSGALG00010001657, ENSGALG00010025434, ENSGALG00010008170, ENSGALG00010011793, ENSGALG00010009361, ENSGALG00010012945, ENSGALG00010017556, ENSGALG00010020998, ENSGALG00010015867, ENSGALG00010015605, ENSGALG00010029234, ENSGALG00010025005, ENSGALG00010012160, ENSGALG00010012026, ENSGALG00010015191, ENSGALG00010029626,…	21	9622	21	11369	1	0.0299879
GO:0097602	cullin family protein binding	Molecular Function	ENSGALG00010007650, ENSGALG00010012900, ENSGALG00010018941, ENSGALG00010016987, ENSGALG00010029686, ENSGALG00010015876, ENSGALG00010023910, ENSGALG00010014517, ENSGALG00010001928, ENSGALG00010014494, ENSGALG00010015660, ENSGALG00010016643, ENSGALG00010016529, ENSGALG00010007532, ENSGALG00010006183, ENSGALG00010018006, ENSGALG00010014722, ENSGALG00010020905, ENSGALG00010019896, ENSGALG00010018872,…	21	9622	21	11369	1	0.0299879
GO:0030295	protein kinase activator activity	Molecular Function	ENSGALG00010024970, ENSGALG00010028007, ENSGALG00010017434, ENSGALG00010024662, ENSGALG00010018000, ENSGALG00010030107, ENSGALG00010025685, ENSGALG00010002512, ENSGALG00010020696, ENSGALG00010017641, ENSGALG00010029234, ENSGALG00010027135, ENSGALG00010007011, ENSGALG00010018296, ENSGALG00010021658, ENSGALG00010003192, ENSGALG00010012339, ENSGALG00010002356, ENSGALG00010027901, ENSGALG00010017688,…	21	9622	21	11369	1	0.0299879
GO:0030017	sarcomere	Cellular Component	ENSGALG00010001347, ENSGALG00010020389, ENSGALG00010009054, ENSGALG00010001689, ENSGALG00010006301, ENSGALG00010013156, ENSGALG00010009118, ENSGALG00010001695, ENSGALG00010022468, ENSGALG00010026097, ENSGALG00010010445, ENSGALG00010009620, ENSGALG00010014465, ENSGALG00010014887, ENSGALG00010005444, ENSGALG00010023641, ENSGALG00010017643, ENSGALG00010011485, ENSGALG00010025414, ENSGALG00010013802,…	21	9622	21	11369	1	0.0299879
GO:0032580	Golgi cisterna membrane	Cellular Component	ENSGALG00010013420, ENSGALG00010018140, ENSGALG00010013751, ENSGALG00010012738, ENSGALG00010007748, ENSGALG00010025531, ENSGALG00010009486, ENSGALG00010011094, ENSGALG00010028130, ENSGALG00010002747, ENSGALG00010019371, ENSGALG00010014877, ENSGALG00010021400, ENSGALG00010009216, ENSGALG00010004339, ENSGALG00010009777, ENSGALG00010025433, ENSGALG00010012419, ENSGALG00010015124, ENSGALG00010027375,…	21	9622	21	11369	1	0.0299879
GO:0005977	glycogen metabolic process	Biological Process	ENSGALG00010012930, ENSGALG00010018904, ENSGALG00010018376, ENSGALG00010024263, ENSGALG00010022348, ENSGALG00010025621, ENSGALG00010008456, ENSGALG00010029308, ENSGALG00010024165, ENSGALG00010014762, ENSGALG00010007207, ENSGALG00010017364, ENSGALG00010019481, ENSGALG00010018052, ENSGALG00010003108, ENSGALG00010027135, ENSGALG00010019972, ENSGALG00010025103, ENSGALG00010020572, ENSGALG00010024024,…	21	9622	21	11369	1	0.0299879
GO:0004714	transmembrane receptor protein tyrosine kinase activity	Molecular Function	ENSGALG00010024479, ENSGALG00010012360, ENSGALG00010013498, ENSGALG00010005178, ENSGALG00010001514, ENSGALG00010007381, ENSGALG00010027350, ENSGALG00010011625, ENSGALG00010027254, ENSGALG00010013314, ENSGALG00010006538, ENSGALG00010016804, ENSGALG00010013621, ENSGALG00010012982, ENSGALG00010006244, ENSGALG00010017563, ENSGALG00010028736, ENSGALG00010011131, ENSGALG00010027539, ENSGALG00010016653,…	21	9622	21	11369	1	0.0299879
GO:0043542	endothelial cell migration	Biological Process	ENSGALG00010021013, ENSGALG00010022667, ENSGALG00010021026, ENSGALG00010027607, ENSGALG00010027175, ENSGALG00010020025, ENSGALG00010020193, ENSGALG00010007951, ENSGALG00010007529, ENSGALG00010004219, ENSGALG00010007388, ENSGALG00010025032, ENSGALG00010001466, ENSGALG00010003887, ENSGALG00010009335, ENSGALG00010005629, ENSGALG00010006592, ENSGALG00010015070, ENSGALG00010021611, ENSGALG00010025243,…	21	9622	21	11369	1	0.0299879
GO:0005484	SNAP receptor activity	Molecular Function	ENSGALG00010008190, ENSGALG00010025072, ENSGALG00010003184, ENSGALG00010023791, ENSGALG00010019529, ENSGALG00010004330, ENSGALG00010018811, ENSGALG00010019872, ENSGALG00010018327, ENSGALG00010029716, ENSGALG00010020936, ENSGALG00010013282, ENSGALG00010018951, ENSGALG00010024164, ENSGALG00010008334, ENSGALG00010009311, ENSGALG00010009765, ENSGALG00010014735, ENSGALG00010023062, ENSGALG00010005016,…	21	9622	21	11369	1	0.0299879
GO:0002040	sprouting angiogenesis	Biological Process	ENSGALG00010028088, ENSGALG00010015068, ENSGALG00010028107, ENSGALG00010021919, ENSGALG00010000728, ENSGALG00010021026, ENSGALG00010009972, ENSGALG00010021036, ENSGALG00010006219, ENSGALG00010011001, ENSGALG00010005587, ENSGALG00010006538, ENSGALG00010020025, ENSGALG00010020193, ENSGALG00010007529, ENSGALG00010021087, ENSGALG00010004212, ENSGALG00010029375, ENSGALG00010006251, ENSGALG00010001454,…	21	9622	21	11369	1	0.0299879
GO:0007283	spermatogenesis	Biological Process	ENSGALG00010028866, ENSGALG00010029644, ENSGALG00010014906, ENSGALG00010023192, ENSGALG00010007028, ENSGALG00010009482, ENSGALG00010013453, ENSGALG00010015364, ENSGALG00010003214, ENSGALG00010012751, ENSGALG00010026362, ENSGALG00010023434, ENSGALG00010012360, ENSGALG00010004969, ENSGALG00010025270, ENSGALG00010020153, ENSGALG00010007977, ENSGALG00010025280, ENSGALG00010017384, ENSGALG00010002939,…	131	9622	145	11369	0.9034	0.0303335
GO:0030154	cell differentiation	Biological Process	ENSGALG00010012264, ENSGALG00010011317, ENSGALG00010024703, ENSGALG00010002288, ENSGALG00010028570, ENSGALG00010003746, ENSGALG00010019204, ENSGALG00010002281, ENSGALG00010024493, ENSGALG00010010745, ENSGALG00010012360, ENSGALG00010021187, ENSGALG00010004944, ENSGALG00010013792, ENSGALG00010000802, ENSGALG00010023188, ENSGALG00010029593, ENSGALG00010021301, ENSGALG00010024802, ENSGALG00010015972,…	165	9622	184	11369	0.8967	0.0306588
GO:1990830	cellular response to leukemia inhibitory factor	Biological Process	ENSGALG00010027873, ENSGALG00010013021, ENSGALG00010000711, ENSGALG00010029584, ENSGALG00010009252, ENSGALG00010017838, ENSGALG00010016240, ENSGALG00010001418, ENSGALG00010023642, ENSGALG00010007763, ENSGALG00010001888, ENSGALG00010001606, ENSGALG00010002551, ENSGALG00010014995, ENSGALG00010021750, ENSGALG00010021753, ENSGALG00010029780, ENSGALG00010013372, ENSGALG00010009850, ENSGALG00010016863,…	73	9622	79	11369	0.9241	0.0309589
GO:0006355	regulation of DNA-templated transcription	Biological Process	ENSGALG00010019285, ENSGALG00010024646, ENSGALG00010002982, ENSGALG00010018012, ENSGALG00010012264, ENSGALG00010026321, ENSGALG00010023179, ENSGALG00010001826, ENSGALG00010014143, ENSGALG00010006854, ENSGALG00010024107, ENSGALG00010011856, ENSGALG00010007800, ENSGALG00010003274, ENSGALG00010011929, ENSGALG00010012399, ENSGALG00010024782, ENSGALG00010022055, ENSGALG00010004132, ENSGALG00010015364,…	420	9622	479	11369	0.8768	0.0313306
GO:0034220	monoatomic ion transmembrane transport	Biological Process	ENSGALG00010021124, ENSGALG00010001656, ENSGALG00010012939, ENSGALG00010012207, ENSGALG00010008182, ENSGALG00010024211, ENSGALG00010027910, ENSGALG00010015917, ENSGALG00010024167, ENSGALG00010016612, ENSGALG00010014866, ENSGALG00010009930, ENSGALG00010005223, ENSGALG00010009999, ENSGALG00010024157, ENSGALG00010029616, ENSGALG00010012149, ENSGALG00010010390, ENSGALG00010013006, ENSGALG00010028529,…	49	9622	52	11369	0.9423	0.0315458
GO:0016757	glycosyltransferase activity	Molecular Function	ENSGALG00010003761, ENSGALG00010029658, ENSGALG00010016927, ENSGALG00010001135, ENSGALG00010016471, ENSGALG00010018376, ENSGALG00010019461, ENSGALG00010017522, ENSGALG00010005565, ENSGALG00010010351, ENSGALG00010022471, ENSGALG00010013751, ENSGALG00010024645, ENSGALG00010005118, ENSGALG00010017838, ENSGALG00010019026, ENSGALG00010020053, ENSGALG00010010953, ENSGALG00010025558, ENSGALG00010002937,…	65	9622	70	11369	0.9286	0.0318585
GO:0043966	histone H3 acetylation	Biological Process	ENSGALG00010023179, ENSGALG00010009363, ENSGALG00010021568, ENSGALG00010024883, ENSGALG00010021528, ENSGALG00010001778, ENSGALG00010009522, ENSGALG00010027074, ENSGALG00010001697, ENSGALG00010003218, ENSGALG00010008159, ENSGALG00010005587, ENSGALG00010002705, ENSGALG00010022359, ENSGALG00010008807, ENSGALG00010021674, ENSGALG00010011461, ENSGALG00010024369, ENSGALG00010021655, ENSGALG00010021112,…	31	9622	32	11369	0.9688	0.0325294
GO:0071005	U2-type precatalytic spliceosome	Cellular Component	ENSGALG00010018546, ENSGALG00010000059, ENSGALG00010023190, ENSGALG00010012765, ENSGALG00010027884, ENSGALG00010011868, ENSGALG00010016197, ENSGALG00010010957, ENSGALG00010025661, ENSGALG00010024720, ENSGALG00010013215, ENSGALG00010022553, ENSGALG00010028606, ENSGALG00010019263, ENSGALG00010000215, ENSGALG00010027948, ENSGALG00010010748, ENSGALG00010006627, ENSGALG00010011708, ENSGALG00010012154,…	31	9622	32	11369	0.9688	0.0325294
GO:0031252	cell leading edge	Cellular Component	ENSGALG00010020389, ENSGALG00010029593, ENSGALG00010013187, ENSGALG00010009099, ENSGALG00010011096, ENSGALG00010021533, ENSGALG00010026097, ENSGALG00010022820, ENSGALG00010012535, ENSGALG00010022652, ENSGALG00010029340, ENSGALG00010014026, ENSGALG00010011311, ENSGALG00010004281, ENSGALG00010019233, ENSGALG00010021240, ENSGALG00010022033, ENSGALG00010015031, ENSGALG00010026508, ENSGALG00010027607,…	31	9622	32	11369	0.9688	0.0325294
GO:0010008	endosome membrane	Cellular Component	ENSGALG00010022276, ENSGALG00010011062, ENSGALG00010006351, ENSGALG00010021744, ENSGALG00010001760, ENSGALG00010019204, ENSGALG00010024479, ENSGALG00010016137, ENSGALG00010023200, ENSGALG00010024345, ENSGALG00010008046, ENSGALG00010023261, ENSGALG00010029709, ENSGALG00010011605, ENSGALG00010002023, ENSGALG00010002896, ENSGALG00010015392, ENSGALG00010021730, ENSGALG00010019227, ENSGALG00010016810,…	80	9622	87	11369	0.9195	0.0325948
GO:0090630	activation of GTPase activity	Biological Process	ENSGALG00010001896, ENSGALG00010020323, ENSGALG00010028270, ENSGALG00010029570, ENSGALG00010003439, ENSGALG00010024566, ENSGALG00010028739, ENSGALG00010009989, ENSGALG00010023869, ENSGALG00010029340, ENSGALG00010029718, ENSGALG00010012819, ENSGALG00010005307, ENSGALG00010014617, ENSGALG00010020319, ENSGALG00010028057, ENSGALG00010028871, ENSGALG00010010697, ENSGALG00010026536, ENSGALG00010010893,…	40	9622	42	11369	0.9524	0.0332757
GO:0048704	embryonic skeletal system morphogenesis	Biological Process	ENSGALG00010023267, ENSGALG00010012264, ENSGALG00010001826, ENSGALG00010024746, ENSGALG00010023428, ENSGALG00010025121, ENSGALG00010017536, ENSGALG00010017918, ENSGALG00010011297, ENSGALG00010023831, ENSGALG00010001813, ENSGALG00010003808, ENSGALG00010003210, ENSGALG00010019838, ENSGALG00010023438, ENSGALG00010001808, ENSGALG00010003543, ENSGALG00010023383, ENSGALG00010023381, ENSGALG00010024724,…	40	9622	42	11369	0.9524	0.0332757
GO:0010494	cytoplasmic stress granule	Cellular Component	ENSGALG00010022431, ENSGALG00010013453, ENSGALG00010027134, ENSGALG00010022811, ENSGALG00010024697, ENSGALG00010029584, ENSGALG00010024141, ENSGALG00010028024, ENSGALG00010003103, ENSGALG00010020008, ENSGALG00010016718, ENSGALG00010023927, ENSGALG00010001476, ENSGALG00010008879, ENSGALG00010014278, ENSGALG00010008103, ENSGALG00010004584, ENSGALG00010001104, ENSGALG00010017826, ENSGALG00010030107,…	40	9622	42	11369	0.9524	0.0332757
GO:0007399	nervous system development	Biological Process	ENSGALG00010023179, ENSGALG00010007861, ENSGALG00010019204, ENSGALG00010024479, ENSGALG00010013589, ENSGALG00010024167, ENSGALG00010023188, ENSGALG00010007977, ENSGALG00010029593, ENSGALG00010021166, ENSGALG00010025998, ENSGALG00010020207, ENSGALG00010008333, ENSGALG00010016448, ENSGALG00010007251, ENSGALG00010017434, ENSGALG00010018484, ENSGALG00010006946, ENSGALG00010011345, ENSGALG00010018172,…	87	9622	95	11369	0.9158	0.0337788
GO:0030198	extracellular matrix organization	Biological Process	ENSGALG00010027198, ENSGALG00010012264, ENSGALG00010007546, ENSGALG00010011780, ENSGALG00010002373, ENSGALG00010003214, ENSGALG00010019546, ENSGALG00010029410, ENSGALG00010001858, ENSGALG00010002579, ENSGALG00010014560, ENSGALG00010018426, ENSGALG00010001727, ENSGALG00010009683, ENSGALG00010016678, ENSGALG00010024942, ENSGALG00010005474, ENSGALG00010027121, ENSGALG00010025092, ENSGALG00010010712,…	72	9622	78	11369	0.9231	0.0340913
GO:0000287	magnesium ion binding	Molecular Function	ENSGALG00010029658, ENSGALG00010008522, ENSGALG00010005561, ENSGALG00010023169, ENSGALG00010015565, ENSGALG00010005984, ENSGALG00010017190, ENSGALG00010027134, ENSGALG00010007765, ENSGALG00010008285, ENSGALG00010028007, ENSGALG00010020277, ENSGALG00010017522, ENSGALG00010014020, ENSGALG00010021903, ENSGALG00010005157, ENSGALG00010017120, ENSGALG00010019283, ENSGALG00010002084, ENSGALG00010024820,…	108	9622	119	11369	0.9076	0.0353832
GO:0000421	autophagosome membrane	Cellular Component	ENSGALG00010024665, ENSGALG00010023087, ENSGALG00010004085, ENSGALG00010022021, ENSGALG00010003407, ENSGALG00010012535, ENSGALG00010019588, ENSGALG00010003821, ENSGALG00010008905, ENSGALG00010024392, ENSGALG00010029384, ENSGALG00010002368, ENSGALG00010005458, ENSGALG00010008334, ENSGALG00010024086, ENSGALG00010023002, ENSGALG00010014654, ENSGALG00010016969, ENSGALG00010007680, ENSGALG00010029396	20	9622	20	11369	1	0.035444
GO:0042130	negative regulation of T cell proliferation	Biological Process	ENSGALG00010019848, ENSGALG00010001409, ENSGALG00010022667, ENSGALG00010021980, ENSGALG00010025259, ENSGALG00010010987, ENSGALG00010021650, ENSGALG00010013312, ENSGALG00010022105, ENSGALG00010005499, ENSGALG00010018958, ENSGALG00010014573, ENSGALG00010012871, ENSGALG00010017343, ENSGALG00010013283, ENSGALG00010024557, ENSGALG00010008343, ENSGALG00010021717, ENSGALG00010029459, ENSGALG00010023472	20	9622	20	11369	1	0.035444
GO:0070830	bicellular tight junction assembly	Biological Process	ENSGALG00010028579, ENSGALG00010007270, ENSGALG00010005285, ENSGALG00010019614, ENSGALG00010018283, ENSGALG00010029784, ENSGALG00010018587, ENSGALG00010029625, ENSGALG00010015115, ENSGALG00010029608, ENSGALG00010017612, ENSGALG00010017343, ENSGALG00010004484, ENSGALG00010008457, ENSGALG00010018517, ENSGALG00010005328, ENSGALG00010005387, ENSGALG00010002356, ENSGALG00010013646, ENSGALG00010011772	20	9622	20	11369	1	0.035444
GO:0043392	negative regulation of DNA binding	Biological Process	ENSGALG00010002982, ENSGALG00010024110, ENSGALG00010022055, ENSGALG00010020623, ENSGALG00010014265, ENSGALG00010025522, ENSGALG00010008879, ENSGALG00010005587, ENSGALG00010012833, ENSGALG00010029277, ENSGALG00010026094, ENSGALG00010016379, ENSGALG00010011141, ENSGALG00010003117, ENSGALG00010005498, ENSGALG00010002054, ENSGALG00010017077, ENSGALG00010015090, ENSGALG00010026886, ENSGALG00010018838	20	9622	20	11369	1	0.035444
GO:0001890	placenta development	Biological Process	ENSGALG00010007439, ENSGALG00010016960, ENSGALG00010010740, ENSGALG00010004589, ENSGALG00010007614, ENSGALG00010016308, ENSGALG00010019591, ENSGALG00010015002, ENSGALG00010021036, ENSGALG00010010858, ENSGALG00010022741, ENSGALG00010021960, ENSGALG00010003074, ENSGALG00010013323, ENSGALG00010024286, ENSGALG00010024569, ENSGALG00010006260, ENSGALG00010001705, ENSGALG00010024146, ENSGALG00010013538	20	9622	20	11369	1	0.035444
GO:0030148	sphingolipid biosynthetic process	Biological Process	ENSGALG00010028570, ENSGALG00010018916, ENSGALG00010026044, ENSGALG00010016561, ENSGALG00010014190, ENSGALG00010028577, ENSGALG00010016573, ENSGALG00010004933, ENSGALG00010011817, ENSGALG00010023127, ENSGALG00010018544, ENSGALG00010010728, ENSGALG00010006279, ENSGALG00010014717, ENSGALG00010028172, ENSGALG00010009464, ENSGALG00010002456, ENSGALG00010002135, ENSGALG00010003790, ENSGALG00010022717	20	9622	20	11369	1	0.035444
GO:0046627	negative regulation of insulin receptor signaling pathway	Biological Process	ENSGALG00010023833, ENSGALG00010022151, ENSGALG00010025674, ENSGALG00010005087, ENSGALG00010001185, ENSGALG00010012852, ENSGALG00010028105, ENSGALG00010029338, ENSGALG00010023202, ENSGALG00010011351, ENSGALG00010028426, ENSGALG00010004265, ENSGALG00010019269, ENSGALG00010020059, ENSGALG00010029295, ENSGALG00010005409, ENSGALG00010027394, ENSGALG00010029283, ENSGALG00010000674, ENSGALG00010013081	20	9622	20	11369	1	0.035444
GO:2001243	negative regulation of intrinsic apoptotic signaling pathway	Biological Process	ENSGALG00010024370, ENSGALG00010017223, ENSGALG00010009484, ENSGALG00010021638, ENSGALG00010011843, ENSGALG00010021750, ENSGALG00010023836, ENSGALG00010020978, ENSGALG00010013663, ENSGALG00010021168, ENSGALG00010017364, ENSGALG00010014066, ENSGALG00010024536, ENSGALG00010022041, ENSGALG00010000695, ENSGALG00010024356, ENSGALG00010015061, ENSGALG00010017415, ENSGALG00010020782, ENSGALG00010022275	20	9622	20	11369	1	0.035444
GO:0045648	positive regulation of erythrocyte differentiation	Biological Process	ENSGALG00010002939, ENSGALG00010017810, ENSGALG00010009554, ENSGALG00010026162, ENSGALG00010001657, ENSGALG00010013260, ENSGALG00010022190, ENSGALG00010008807, ENSGALG00010025685, ENSGALG00010026920, ENSGALG00010023311, ENSGALG00010013934, ENSGALG00010026098, ENSGALG00010024189, ENSGALG00010009474, ENSGALG00010010620, ENSGALG00010005415, ENSGALG00010022974, ENSGALG00010027041, ENSGALG00010007868	20	9622	20	11369	1	0.035444
GO:0046716	muscle cell cellular homeostasis	Biological Process	ENSGALG00010001982, ENSGALG00010017810, ENSGALG00010015134, ENSGALG00010029308, ENSGALG00010014758, ENSGALG00010012852, ENSGALG00010002371, ENSGALG00010018587, ENSGALG00010028904, ENSGALG00010021030, ENSGALG00010019451, ENSGALG00010006653, ENSGALG00010001292, ENSGALG00010024547, ENSGALG00010011746, ENSGALG00010012431, ENSGALG00010022515, ENSGALG00010015327, ENSGALG00010002285, ENSGALG00010011485	20	9622	20	11369	1	0.035444
GO:0007155	cell adhesion	Biological Process	ENSGALG00010003348, ENSGALG00010017272, ENSGALG00010011452, ENSGALG00010002373, ENSGALG00010001468, ENSGALG00010013898, ENSGALG00010021013, ENSGALG00010002358, ENSGALG00010013589, ENSGALG00010018092, ENSGALG00010013301, ENSGALG00010008046, ENSGALG00010001409, ENSGALG00010011040, ENSGALG00010018121, ENSGALG00010028102, ENSGALG00010018484, ENSGALG00010029352, ENSGALG00010026492, ENSGALG00010001773,…	115	9622	127	11369	0.9055	0.0354557
GO:0005741	mitochondrial outer membrane	Cellular Component	ENSGALG00010001382, ENSGALG00010023473, ENSGALG00010027524, ENSGALG00010023087, ENSGALG00010009617, ENSGALG00010027870, ENSGALG00010003121, ENSGALG00010022685, ENSGALG00010026612, ENSGALG00010003583, ENSGALG00010021465, ENSGALG00010025621, ENSGALG00010018701, ENSGALG00010011843, ENSGALG00010010106, ENSGALG00010020978, ENSGALG00010021484, ENSGALG00010012426, ENSGALG00010016900, ENSGALG00010013663,…	56	9622	60	11369	0.9333	0.0358206
GO:0051897	positive regulation of phosphatidylinositol 3-kinase/protein kinase B signal transduction	Biological Process	ENSGALG00010024110, ENSGALG00010008688, ENSGALG00010027870, ENSGALG00010022579, ENSGALG00010021018, ENSGALG00010003806, ENSGALG00010009790, ENSGALG00010018121, ENSGALG00010000711, ENSGALG00010016546, ENSGALG00010019591, ENSGALG00010017332, ENSGALG00010030103, ENSGALG00010016718, ENSGALG00010021638, ENSGALG00010013357, ENSGALG00010014766, ENSGALG00010007381, ENSGALG00010016706, ENSGALG00010011001,…	56	9622	60	11369	0.9333	0.0358206
GO:0045600	positive regulation of fat cell differentiation	Biological Process	ENSGALG00010019350, ENSGALG00010001678, ENSGALG00010020554, ENSGALG00010008469, ENSGALG00010003456, ENSGALG00010010541, ENSGALG00010000820, ENSGALG00010012361, ENSGALG00010022421, ENSGALG00010017364, ENSGALG00010022473, ENSGALG00010021540, ENSGALG00010025790, ENSGALG00010013537, ENSGALG00010014880, ENSGALG00010014573, ENSGALG00010002953, ENSGALG00010005368, ENSGALG00010011982, ENSGALG00010009383,…	30	9622	31	11369	0.9677	0.0374256
GO:0003007	heart morphogenesis	Biological Process	ENSGALG00010002982, ENSGALG00010017280, ENSGALG00010023060, ENSGALG00010010406, ENSGALG00010013352, ENSGALG00010009324, ENSGALG00010022468, ENSGALG00010029308, ENSGALG00010019977, ENSGALG00010013746, ENSGALG00010023293, ENSGALG00010022082, ENSGALG00010010985, ENSGALG00010029321, ENSGALG00010010465, ENSGALG00010011141, ENSGALG00010012550, ENSGALG00010002626, ENSGALG00010005498, ENSGALG00010005029,…	30	9622	31	11369	0.9677	0.0374256
GO:0007188	adenylate cyclase-modulating G protein-coupled receptor signaling pathway	Biological Process	ENSGALG00010001395, ENSGALG00010027595, ENSGALG00010016441, ENSGALG00010025482, ENSGALG00010013320, ENSGALG00010027608, ENSGALG00010026569, ENSGALG00010014350, ENSGALG00010008407, ENSGALG00010021781, ENSGALG00010001124, ENSGALG00010027355, ENSGALG00010022705, ENSGALG00010025577, ENSGALG00010021247, ENSGALG00010027357, ENSGALG00010001118, ENSGALG00010008674, ENSGALG00010027722, ENSGALG00010027099,…	30	9622	31	11369	0.9677	0.0374256
GO:0031397	negative regulation of protein ubiquitination	Biological Process	ENSGALG00010008871, ENSGALG00010017757, ENSGALG00010006025, ENSGALG00010000711, ENSGALG00010018727, ENSGALG00010002342, ENSGALG00010013247, ENSGALG00010016627, ENSGALG00010005532, ENSGALG00010008211, ENSGALG00010011198, ENSGALG00010021168, ENSGALG00010017364, ENSGALG00010019836, ENSGALG00010002041, ENSGALG00010016932, ENSGALG00010018393, ENSGALG00010009172, ENSGALG00010029764, ENSGALG00010016907,…	30	9622	31	11369	0.9677	0.0374256
GO:0009898	cytoplasmic side of plasma membrane	Cellular Component	ENSGALG00010021744, ENSGALG00010018822, ENSGALG00010003833, ENSGALG00010005416, ENSGALG00010012738, ENSGALG00010025204, ENSGALG00010005376, ENSGALG00010027230, ENSGALG00010003407, ENSGALG00010022667, ENSGALG00010010824, ENSGALG00010026940, ENSGALG00010007595, ENSGALG00010015031, ENSGALG00010012714, ENSGALG00010025459, ENSGALG00010008505, ENSGALG00010027911, ENSGALG00010018193, ENSGALG00010019630,…	30	9622	31	11369	0.9677	0.0374256
GO:0045296	cadherin binding	Molecular Function	ENSGALG00010010745, ENSGALG00010013498, ENSGALG00010011040, ENSGALG00010005621, ENSGALG00010002967, ENSGALG00010010434, ENSGALG00010016083, ENSGALG00010001940, ENSGALG00010012702, ENSGALG00010013259, ENSGALG00010009727, ENSGALG00010002362, ENSGALG00010007529, ENSGALG00010020701, ENSGALG00010021261, ENSGALG00010000814, ENSGALG00010026163, ENSGALG00010008385, ENSGALG00010025212, ENSGALG00010009749,…	30	9622	31	11369	0.9677	0.0374256
GO:0010595	positive regulation of endothelial cell migration	Biological Process	ENSGALG00010002706, ENSGALG00010007759, ENSGALG00010019145, ENSGALG00010003806, ENSGALG00010008046, ENSGALG00010013498, ENSGALG00010027653, ENSGALG00010013755, ENSGALG00010013399, ENSGALG00010023431, ENSGALG00010021026, ENSGALG00010009972, ENSGALG00010011001, ENSGALG00010020704, ENSGALG00010029209, ENSGALG00010025125, ENSGALG00010017364, ENSGALG00010018174, ENSGALG00010027607, ENSGALG00010006538,…	39	9622	41	11369	0.9512	0.0377057
GO:0055085	transmembrane transport	Biological Process	ENSGALG00010027524, ENSGALG00010012976, ENSGALG00010013171, ENSGALG00010028147, ENSGALG00010013052, ENSGALG00010029273, ENSGALG00010015802, ENSGALG00010011715, ENSGALG00010005851, ENSGALG00010018504, ENSGALG00010014122, ENSGALG00010021387, ENSGALG00010005609, ENSGALG00010017402, ENSGALG00010018170, ENSGALG00010020934, ENSGALG00010026011, ENSGALG00010025392, ENSGALG00010028056, ENSGALG00010011816,…	168	9622	188	11369	0.8936	0.0389491
GO:0032496	response to lipopolysaccharide	Biological Process	ENSGALG00010011469, ENSGALG00010003348, ENSGALG00010024026, ENSGALG00010021744, ENSGALG00010018806, ENSGALG00010002939, ENSGALG00010020693, ENSGALG00010028120, ENSGALG00010008469, ENSGALG00010014350, ENSGALG00010012387, ENSGALG00010025195, ENSGALG00010011976, ENSGALG00010012833, ENSGALG00010023249, ENSGALG00010008368, ENSGALG00010003674, ENSGALG00010002592, ENSGALG00010012873, ENSGALG00010022529,…	47	9622	50	11369	0.94	0.0396736
GO:0032092	positive regulation of protein binding	Biological Process	ENSGALG00010011317, ENSGALG00010023169, ENSGALG00010029410, ENSGALG00010012868, ENSGALG00010020053, ENSGALG00010009612, ENSGALG00010014388, ENSGALG00010013175, ENSGALG00010005176, ENSGALG00010010915, ENSGALG00010029168, ENSGALG00010009361, ENSGALG00010018174, ENSGALG00010012865, ENSGALG00010021747, ENSGALG00010015792, ENSGALG00010013080, ENSGALG00010021540, ENSGALG00010004883, ENSGALG00010006183,…	47	9622	50	11369	0.94	0.0396736
GO:0007005	mitochondrion organization	Biological Process	ENSGALG00010016875, ENSGALG00010001199, ENSGALG00010014346, ENSGALG00010007506, ENSGALG00010009570, ENSGALG00010018727, ENSGALG00010018414, ENSGALG00010017496, ENSGALG00010005376, ENSGALG00010023800, ENSGALG00010011572, ENSGALG00010014758, ENSGALG00010012426, ENSGALG00010013663, ENSGALG00010022182, ENSGALG00010025195, ENSGALG00010007207, ENSGALG00010021612, ENSGALG00010021092, ENSGALG00010009361,…	55	9622	59	11369	0.9322	0.039838
GO:0042981	regulation of apoptotic process	Biological Process	ENSGALG00010023473, ENSGALG00010016647, ENSGALG00010017190, ENSGALG00010021015, ENSGALG00010006378, ENSGALG00010024876, ENSGALG00010022579, ENSGALG00010016856, ENSGALG00010015676, ENSGALG00010013244, ENSGALG00010021675, ENSGALG00010009252, ENSGALG00010027117, ENSGALG00010026081, ENSGALG00010025204, ENSGALG00010018326, ENSGALG00010006091, ENSGALG00010011843, ENSGALG00010021644, ENSGALG00010016314,…	70	9622	76	11369	0.9211	0.0412352
GO:0006811	monoatomic ion transport	Biological Process	ENSGALG00010011090, ENSGALG00010021124, ENSGALG00010012976, ENSGALG00010013171, ENSGALG00010027490, ENSGALG00010015802, ENSGALG00010011715, ENSGALG00010011117, ENSGALG00010012207, ENSGALG00010018504, ENSGALG00010008182, ENSGALG00010028132, ENSGALG00010027910, ENSGALG00010014454, ENSGALG00010024604, ENSGALG00010011816, ENSGALG00010015917, ENSGALG00010024167, ENSGALG00010025688, ENSGALG00010002644,…	167	9622	187	11369	0.893	0.0414869
GO:0034097	response to cytokine	Biological Process	ENSGALG00010013344, ENSGALG00010015407, ENSGALG00010019036, ENSGALG00010012930, ENSGALG00010023060, ENSGALG00010011843, ENSGALG00010011976, ENSGALG00010023249, ENSGALG00010018587, ENSGALG00010027886, ENSGALG00010028459, ENSGALG00010014066, ENSGALG00010029270, ENSGALG00010028146, ENSGALG00010013329, ENSGALG00010028912, ENSGALG00010021244, ENSGALG00010017405, ENSGALG00010027136	19	9622	19	11369	1	0.041892
GO:0070372	regulation of ERK1 and ERK2 cascade	Biological Process	ENSGALG00010007934, ENSGALG00010024479, ENSGALG00010012360, ENSGALG00010004746, ENSGALG00010007381, ENSGALG00010013476, ENSGALG00010009340, ENSGALG00010013280, ENSGALG00010024945, ENSGALG00010020545, ENSGALG00010018001, ENSGALG00010020677, ENSGALG00010021662, ENSGALG00010016653, ENSGALG00010011703, ENSGALG00010011984, ENSGALG00010024555, ENSGALG00010004127, ENSGALG00010023472	19	9622	19	11369	1	0.041892
GO:0048870	cell motility	Biological Process	ENSGALG00010014093, ENSGALG00010019145, ENSGALG00010021232, ENSGALG00010001125, ENSGALG00010027183, ENSGALG00010018000, ENSGALG00010021237, ENSGALG00010006653, ENSGALG00010016182, ENSGALG00010029804, ENSGALG00010007951, ENSGALG00010023311, ENSGALG00010010146, ENSGALG00010008385, ENSGALG00010016757, ENSGALG00010016729, ENSGALG00010002918, ENSGALG00010016653, ENSGALG00010021158	19	9622	19	11369	1	0.041892
GO:0043552	obsolete positive regulation of phosphatidylinositol 3-kinase activity	Biological Process	ENSGALG00010005282, ENSGALG00010018451, ENSGALG00010022579, ENSGALG00010016929, ENSGALG00010004746, ENSGALG00010009972, ENSGALG00010028884, ENSGALG00010016861, ENSGALG00010006538, ENSGALG00010004219, ENSGALG00010012624, ENSGALG00010010893, ENSGALG00010018501, ENSGALG00010011932, ENSGALG00010013621, ENSGALG00010023866, ENSGALG00010016785, ENSGALG00010021807, ENSGALG00010016940	19	9622	19	11369	1	0.041892
GO:0008306	associative learning	Biological Process	ENSGALG00010022059, ENSGALG00010028879, ENSGALG00010002927, ENSGALG00010026122, ENSGALG00010010116, ENSGALG00010009720, ENSGALG00010015472, ENSGALG00010026775, ENSGALG00010023231, ENSGALG00010010099, ENSGALG00010018587, ENSGALG00010018327, ENSGALG00010015109, ENSGALG00010027240, ENSGALG00010023317, ENSGALG00010029722, ENSGALG00010028818, ENSGALG00010002395, ENSGALG00010024922	19	9622	19	11369	1	0.041892
GO:0008089	anterograde axonal transport	Biological Process	ENSGALG00010016366, ENSGALG00010012751, ENSGALG00010009705, ENSGALG00010007251, ENSGALG00010021730, ENSGALG00010012738, ENSGALG00010010425, ENSGALG00010027897, ENSGALG00010022937, ENSGALG00010024501, ENSGALG00010020632, ENSGALG00010011746, ENSGALG00010017920, ENSGALG00010022452, ENSGALG00010018944, ENSGALG00010009103, ENSGALG00010001647, ENSGALG00010017070, ENSGALG00010007989	19	9622	19	11369	1	0.041892
GO:0019888	protein phosphatase regulator activity	Molecular Function	ENSGALG00010012709, ENSGALG00010020887, ENSGALG00010017439, ENSGALG00010011465, ENSGALG00010003108, ENSGALG00010023740, ENSGALG00010028455, ENSGALG00010013921, ENSGALG00010019534, ENSGALG00010010146, ENSGALG00010020329, ENSGALG00010001803, ENSGALG00010018438, ENSGALG00010013893, ENSGALG00010014908, ENSGALG00010020116, ENSGALG00010028658, ENSGALG00010017701, ENSGALG00010016787	19	9622	19	11369	1	0.041892
GO:1990782	protein tyrosine kinase binding	Molecular Function	ENSGALG00010008871, ENSGALG00010010745, ENSGALG00010013589, ENSGALG00010007270, ENSGALG00010025743, ENSGALG00010016887, ENSGALG00010017322, ENSGALG00010011449, ENSGALG00010007393, ENSGALG00010005443, ENSGALG00010020701, ENSGALG00010010697, ENSGALG00010005632, ENSGALG00010008142, ENSGALG00010007357, ENSGALG00010016869, ENSGALG00010025364, ENSGALG00010016671, ENSGALG00010025207	19	9622	19	11369	1	0.041892
GO:0005669	transcription factor TFIID complex	Cellular Component	ENSGALG00010022930, ENSGALG00010006828, ENSGALG00010026671, ENSGALG00010024694, ENSGALG00010009363, ENSGALG00010005536, ENSGALG00010001697, ENSGALG00010024925, ENSGALG00010026051, ENSGALG00010005292, ENSGALG00010007866, ENSGALG00010021112, ENSGALG00010005212, ENSGALG00010021290, ENSGALG00010008056, ENSGALG00010016008, ENSGALG00010022795, ENSGALG00010004430, ENSGALG00010024716	19	9622	19	11369	1	0.041892
GO:0031047	regulatory ncRNA-mediated gene silencing	Biological Process	ENSGALG00010023192, ENSGALG00010009068, ENSGALG00010013491, ENSGALG00010013146, ENSGALG00010023240, ENSGALG00010015009, ENSGALG00010009593, ENSGALG00010012010, ENSGALG00010014990, ENSGALG00010029539, ENSGALG00010014949, ENSGALG00010015983, ENSGALG00010017597, ENSGALG00010008193, ENSGALG00010017545, ENSGALG00010013340, ENSGALG00010018508, ENSGALG00010008235, ENSGALG00010022426	19	9622	19	11369	1	0.041892
GO:0050660	flavin adenine dinucleotide binding	Molecular Function	ENSGALG00010014936, ENSGALG00010014192, ENSGALG00010027965, ENSGALG00010001542, ENSGALG00010011927, ENSGALG00010020750, ENSGALG00010017593, ENSGALG00010016986, ENSGALG00010025291, ENSGALG00010011533, ENSGALG00010000803, ENSGALG00010022862, ENSGALG00010029552, ENSGALG00010024011, ENSGALG00010024091, ENSGALG00010003403, ENSGALG00010025379, ENSGALG00010001865, ENSGALG00010009213	19	9622	19	11369	1	0.041892
GO:1904707	positive regulation of vascular associated smooth muscle cell proliferation	Biological Process	ENSGALG00010012939, ENSGALG00010017529, ENSGALG00010013320, ENSGALG00010010259, ENSGALG00010003863, ENSGALG00010002837, ENSGALG00010005381, ENSGALG00010008346, ENSGALG00010010465, ENSGALG00010002807, ENSGALG00010004219, ENSGALG00010012624, ENSGALG00010015605, ENSGALG00010019277, ENSGALG00010010659, ENSGALG00010029610, ENSGALG00010026886, ENSGALG00010015061, ENSGALG00010025414	19	9622	19	11369	1	0.041892
GO:0031519	PcG protein complex	Cellular Component	ENSGALG00010027867, ENSGALG00010018991, ENSGALG00010015876, ENSGALG00010022842, ENSGALG00010029229, ENSGALG00010016733, ENSGALG00010020540, ENSGALG00010011752, ENSGALG00010004188, ENSGALG00010029233, ENSGALG00010012653, ENSGALG00010017685, ENSGALG00010002345, ENSGALG00010016569, ENSGALG00010023165, ENSGALG00010005338, ENSGALG00010029231, ENSGALG00010025289, ENSGALG00010021108	19	9622	19	11369	1	0.041892
GO:0033674	positive regulation of kinase activity	Biological Process	ENSGALG00010012360, ENSGALG00010013498, ENSGALG00010005178, ENSGALG00010020681, ENSGALG00010027350, ENSGALG00010000603, ENSGALG00010022249, ENSGALG00010013450, ENSGALG00010027254, ENSGALG00010013314, ENSGALG00010012671, ENSGALG00010006538, ENSGALG00010027376, ENSGALG00010008516, ENSGALG00010016307, ENSGALG00010004769, ENSGALG00010006244, ENSGALG00010027539, ENSGALG00010011810	19	9622	19	11369	1	0.041892
GO:0050769	positive regulation of neurogenesis	Biological Process	ENSGALG00010015676, ENSGALG00010014974, ENSGALG00010003543, ENSGALG00010022551, ENSGALG00010028904, ENSGALG00010015055, ENSGALG00010009762, ENSGALG00010001486, ENSGALG00010029387, ENSGALG00010013389, ENSGALG00010021235, ENSGALG00010011057, ENSGALG00010021758, ENSGALG00010027158, ENSGALG00010016564, ENSGALG00010020945, ENSGALG00010024034, ENSGALG00010013261, ENSGALG00010001385	19	9622	19	11369	1	0.041892
GO:0035335	peptidyl-tyrosine dephosphorylation	Biological Process	ENSGALG00010003210, ENSGALG00010027285, ENSGALG00010021153, ENSGALG00010001185, ENSGALG00010011449, ENSGALG00010007207, ENSGALG00010025703, ENSGALG00010008227, ENSGALG00010012702, ENSGALG00010001248, ENSGALG00010020701, ENSGALG00010017804, ENSGALG00010021425, ENSGALG00010018085, ENSGALG00010003823, ENSGALG00010009407, ENSGALG00010014474, ENSGALG00010023472, ENSGALG00010013226	19	9622	19	11369	1	0.041892
GO:0005518	collagen binding	Molecular Function	ENSGALG00010027198, ENSGALG00010014310, ENSGALG00010019546, ENSGALG00010018426, ENSGALG00010012832, ENSGALG00010030103, ENSGALG00010021847, ENSGALG00010013332, ENSGALG00010022608, ENSGALG00010002102, ENSGALG00010015809, ENSGALG00010012771, ENSGALG00010022164, ENSGALG00010024475, ENSGALG00010005509, ENSGALG00010017571, ENSGALG00010009327, ENSGALG00010001292, ENSGALG00010012624, ENSGALG00010016328,…	38	9622	40	11369	0.95	0.0426863
GO:0001889	liver development	Biological Process	ENSGALG00010000684, ENSGALG00010003204, ENSGALG00010021298, ENSGALG00010019204, ENSGALG00010021825, ENSGALG00010018471, ENSGALG00010004085, ENSGALG00010028107, ENSGALG00010011572, ENSGALG00010026162, ENSGALG00010022643, ENSGALG00010001697, ENSGALG00010014807, ENSGALG00010010439, ENSGALG00010020704, ENSGALG00010029161, ENSGALG00010022082, ENSGALG00010022741, ENSGALG00010022485, ENSGALG00010009762,…	38	9622	40	11369	0.95	0.0426863
GO:0004197	cysteine-type endopeptidase activity	Molecular Function	ENSGALG00010024881, ENSGALG00010023829, ENSGALG00010024876, ENSGALG00010016411, ENSGALG00010024179, ENSGALG00010020932, ENSGALG00010010311, ENSGALG00010015472, ENSGALG00010024068, ENSGALG00010016451, ENSGALG00010005830, ENSGALG00010026480, ENSGALG00010011682, ENSGALG00010024903, ENSGALG00010009985, ENSGALG00010010352, ENSGALG00010002504, ENSGALG00010019302, ENSGALG00010003879, ENSGALG00010021193,…	38	9622	40	11369	0.95	0.0426863
GO:0001568	blood vessel development	Biological Process	ENSGALG00010019124, ENSGALG00010021219, ENSGALG00010004589, ENSGALG00010028270, ENSGALG00010023060, ENSGALG00010008928, ENSGALG00010017810, ENSGALG00010023642, ENSGALG00010007763, ENSGALG00010025092, ENSGALG00010025345, ENSGALG00010004892, ENSGALG00010018174, ENSGALG00010022659, ENSGALG00010003307, ENSGALG00010005119, ENSGALG00010013386, ENSGALG00010021605, ENSGALG00010002626, ENSGALG00010021615,…	38	9622	40	11369	0.95	0.0426863
GO:0016236	macroautophagy	Biological Process	ENSGALG00010024665, ENSGALG00010021022, ENSGALG00010008400, ENSGALG00010004859, ENSGALG00010009120, ENSGALG00010022021, ENSGALG00010027150, ENSGALG00010023791, ENSGALG00010001559, ENSGALG00010013247, ENSGALG00010016583, ENSGALG00010024738, ENSGALG00010022850, ENSGALG00010026094, ENSGALG00010015155, ENSGALG00010005261, ENSGALG00010009548, ENSGALG00010008905, ENSGALG00010018501, ENSGALG00010016907,…	29	9622	30	11369	0.9667	0.0430257
GO:0001657	ureteric bud development	Biological Process	ENSGALG00010015033, ENSGALG00010019124, ENSGALG00010015829, ENSGALG00010019912, ENSGALG00010010383, ENSGALG00010029577, ENSGALG00010016448, ENSGALG00010003210, ENSGALG00010002438, ENSGALG00010011843, ENSGALG00010015160, ENSGALG00010006404, ENSGALG00010018174, ENSGALG00010017692, ENSGALG00010018054, ENSGALG00010007175, ENSGALG00010012878, ENSGALG00010017343, ENSGALG00010017467, ENSGALG00010029197,…	29	9622	30	11369	0.9667	0.0430257
GO:0008630	intrinsic apoptotic signaling pathway in response to DNA damage	Biological Process	ENSGALG00010023473, ENSGALG00010022055, ENSGALG00010011922, ENSGALG00010004824, ENSGALG00010022504, ENSGALG00010009252, ENSGALG00010016675, ENSGALG00010005376, ENSGALG00010020932, ENSGALG00010011843, ENSGALG00010020978, ENSGALG00010024068, ENSGALG00010013158, ENSGALG00010017489, ENSGALG00010014011, ENSGALG00010027612, ENSGALG00010017712, ENSGALG00010028459, ENSGALG00010017746, ENSGALG00010014066,…	29	9622	30	11369	0.9667	0.0430257
GO:0000082	G1/S transition of mitotic cell cycle	Biological Process	ENSGALG00010008330, ENSGALG00010002146, ENSGALG00010006885, ENSGALG00010019816, ENSGALG00010025419, ENSGALG00010005416, ENSGALG00010016308, ENSGALG00010011843, ENSGALG00010003900, ENSGALG00010001697, ENSGALG00010006926, ENSGALG00010022190, ENSGALG00010013533, ENSGALG00010004584, ENSGALG00010025734, ENSGALG00010021193, ENSGALG00010021960, ENSGALG00010024008, ENSGALG00010004142, ENSGALG00010028108,…	29	9622	30	11369	0.9667	0.0430257
GO:0030374	nuclear receptor coactivator activity	Molecular Function	ENSGALG00010020036, ENSGALG00010021329, ENSGALG00010014192, ENSGALG00010020389, ENSGALG00010010826, ENSGALG00010009118, ENSGALG00010021568, ENSGALG00010008775, ENSGALG00010023140, ENSGALG00010010006, ENSGALG00010026162, ENSGALG00010004087, ENSGALG00010000584, ENSGALG00010021663, ENSGALG00010021342, ENSGALG00010008449, ENSGALG00010021655, ENSGALG00010015436, ENSGALG00010023311, ENSGALG00010004219,…	29	9622	30	11369	0.9667	0.0430257
GO:0003723	RNA binding	Molecular Function	ENSGALG00010008064, ENSGALG00010026321, ENSGALG00010008230, ENSGALG00010008330, ENSGALG00010012569, ENSGALG00010018455, ENSGALG00010029402, ENSGALG00010016361, ENSGALG00010013453, ENSGALG00010015931, ENSGALG00010028889, ENSGALG00010018546, ENSGALG00010005617, ENSGALG00010020375, ENSGALG00010009068, ENSGALG00010008409, ENSGALG00010004969, ENSGALG00010024769, ENSGALG00010008938, ENSGALG00010027597,…	269	9622	305	11369	0.882	0.0441453
GO:0006914	autophagy	Biological Process	ENSGALG00010024665, ENSGALG00010022276, ENSGALG00010012119, ENSGALG00010024179, ENSGALG00010021254, ENSGALG00010004859, ENSGALG00010009120, ENSGALG00010004085, ENSGALG00010022021, ENSGALG00010008456, ENSGALG00010003407, ENSGALG00010023064, ENSGALG00010013247, ENSGALG00010000599, ENSGALG00010028445, ENSGALG00010007207, ENSGALG00010019872, ENSGALG00010019588, ENSGALG00010022575, ENSGALG00010021444,…	54	9622	58	11369	0.931	0.0442649
GO:0004721	phosphoprotein phosphatase activity	Molecular Function	ENSGALG00010017747, ENSGALG00010013252, ENSGALG00010003485, ENSGALG00010023710, ENSGALG00010006239, ENSGALG00010014020, ENSGALG00010003833, ENSGALG00010029367, ENSGALG00010027960, ENSGALG00010005416, ENSGALG00010025621, ENSGALG00010008988, ENSGALG00010017778, ENSGALG00010003210, ENSGALG00010022667, ENSGALG00010023863, ENSGALG00010021153, ENSGALG00010018428, ENSGALG00010021661, ENSGALG00010007207,…	54	9622	58	11369	0.931	0.0442649
GO:0030165	PDZ domain binding	Molecular Function	ENSGALG00010003348, ENSGALG00010022411, ENSGALG00010005132, ENSGALG00010010949, ENSGALG00010024038, ENSGALG00010027230, ENSGALG00010007763, ENSGALG00010022667, ENSGALG00010016281, ENSGALG00010017526, ENSGALG00010001298, ENSGALG00010008211, ENSGALG00010020393, ENSGALG00010008372, ENSGALG00010001702, ENSGALG00010027266, ENSGALG00010027231, ENSGALG00010000221, ENSGALG00010006183, ENSGALG00010009069,…	46	9622	49	11369	0.9388	0.0444294
GO:0030512	negative regulation of transforming growth factor beta receptor signaling pathway	Biological Process	ENSGALG00010003348, ENSGALG00010027043, ENSGALG00010013556, ENSGALG00010021825, ENSGALG00010002347, ENSGALG00010014560, ENSGALG00010021301, ENSGALG00010000711, ENSGALG00010027969, ENSGALG00010009252, ENSGALG00010004654, ENSGALG00010016675, ENSGALG00010020038, ENSGALG00010022708, ENSGALG00010005890, ENSGALG00010012372, ENSGALG00010001149, ENSGALG00010005176, ENSGALG00010029312, ENSGALG00010028876,…	46	9622	49	11369	0.9388	0.0444294
GO:0006888	endoplasmic reticulum to Golgi vesicle-mediated transport	Biological Process	ENSGALG00010021210, ENSGALG00010011377, ENSGALG00010016533, ENSGALG00010016502, ENSGALG00010002422, ENSGALG00010006343, ENSGALG00010002418, ENSGALG00010007251, ENSGALG00010003184, ENSGALG00010023798, ENSGALG00010005692, ENSGALG00010027274, ENSGALG00010014859, ENSGALG00010025996, ENSGALG00010007294, ENSGALG00010017658, ENSGALG00010003617, ENSGALG00010009243, ENSGALG00010027663, ENSGALG00010010445,…	46	9622	49	11369	0.9388	0.0444294
GO:0001701	in utero embryonic development	Biological Process	ENSGALG00010002982, ENSGALG00010023179, ENSGALG00010007439, ENSGALG00010021298, ENSGALG00010012485, ENSGALG00010029286, ENSGALG00010010745, ENSGALG00010022365, ENSGALG00010004969, ENSGALG00010025586, ENSGALG00010013897, ENSGALG00010007977, ENSGALG00010018471, ENSGALG00010010406, ENSGALG00010029577, ENSGALG00010016011, ENSGALG00010028107, ENSGALG00010015128, ENSGALG00010003808, ENSGALG00010019830,…	105	9622	116	11369	0.9052	0.0447265
GO:0001947	heart looping	Biological Process	ENSGALG00010002982, ENSGALG00010003204, ENSGALG00010002281, ENSGALG00010006273, ENSGALG00010018668, ENSGALG00010016448, ENSGALG00010017810, ENSGALG00010009324, ENSGALG00010016987, ENSGALG00010028107, ENSGALG00010025259, ENSGALG00010024715, ENSGALG00010018587, ENSGALG00010005119, ENSGALG00010024726, ENSGALG00010015835, ENSGALG00010004762, ENSGALG00010007927, ENSGALG00010005498, ENSGALG00010017413,…	37	9622	39	11369	0.9487	0.0482789
GO:0010508	positive regulation of autophagy	Biological Process	ENSGALG00010022647, ENSGALG00010023087, ENSGALG00010012125, ENSGALG00010028007, ENSGALG00010014397, ENSGALG00010025496, ENSGALG00010023954, ENSGALG00010004085, ENSGALG00010017810, ENSGALG00010026402, ENSGALG00010018608, ENSGALG00010011933, ENSGALG00010010719, ENSGALG00010005383, ENSGALG00010023064, ENSGALG00010012506, ENSGALG00010009361, ENSGALG00010028904, ENSGALG00010022850, ENSGALG00010009744,…	37	9622	39	11369	0.9487	0.0482789
GO:0009791	post-embryonic development	Biological Process	ENSGALG00010021666, ENSGALG00010001499, ENSGALG00010023813, ENSGALG00010023434, ENSGALG00010009068, ENSGALG00010004824, ENSGALG00010022811, ENSGALG00010014658, ENSGALG00010007977, ENSGALG00010009452, ENSGALG00010028392, ENSGALG00010024242, ENSGALG00010016287, ENSGALG00010008001, ENSGALG00010011843, ENSGALG00010021688, ENSGALG00010021582, ENSGALG00010019838, ENSGALG00010022271, ENSGALG00010001136,…	53	9622	57	11369	0.9298	0.0491368
GO:0000987	cis-regulatory region sequence-specific DNA binding	Molecular Function	ENSGALG00010001499, ENSGALG00010028528, ENSGALG00010022055, ENSGALG00010010843, ENSGALG00010012711, ENSGALG00010017768, ENSGALG00010021812, ENSGALG00010002939, ENSGALG00010022343, ENSGALG00010001528, ENSGALG00010021060, ENSGALG00010018414, ENSGALG00010017127, ENSGALG00010022643, ENSGALG00010023911, ENSGALG00010005439, ENSGALG00010021036, ENSGALG00010016472, ENSGALG00010003543, ENSGALG00010005587,…	53	9622	57	11369	0.9298	0.0491368
GO:0002244	hematopoietic progenitor cell differentiation	Biological Process	ENSGALG00010011381, ENSGALG00010011452, ENSGALG00010009345, ENSGALG00010012751, ENSGALG00010015931, ENSGALG00010023428, ENSGALG00010010252, ENSGALG00010023046, ENSGALG00010012439, ENSGALG00010013498, ENSGALG00010022911, ENSGALG00010012352, ENSGALG00010006621, ENSGALG00010007883, ENSGALG00010016482, ENSGALG00010027916, ENSGALG00010004746, ENSGALG00010010243, ENSGALG00010017831, ENSGALG00010015800,…	53	9622	57	11369	0.9298	0.0491368
GO:0000902	cell morphogenesis	Biological Process	ENSGALG00010012726, ENSGALG00010012751, ENSGALG00010015101, ENSGALG00010015278, ENSGALG00010024416, ENSGALG00010001689, ENSGALG00010011040, ENSGALG00010013352, ENSGALG00010016011, ENSGALG00010026162, ENSGALG00010011843, ENSGALG00010025996, ENSGALG00010021688, ENSGALG00010015037, ENSGALG00010010439, ENSGALG00010012730, ENSGALG00010025195, ENSGALG00010020013, ENSGALG00010016083, ENSGALG00010007923,…	53	9622	57	11369	0.9298	0.0491368
GO:0000724	double-strand break repair via homologous recombination	Biological Process	ENSGALG00010024762, ENSGALG00010007066, ENSGALG00010002576, ENSGALG00010021207, ENSGALG00010004824, ENSGALG00010006912, ENSGALG00010012367, ENSGALG00010002817, ENSGALG00010023052, ENSGALG00010003923, ENSGALG00010015028, ENSGALG00010019248, ENSGALG00010019104, ENSGALG00010017619, ENSGALG00010005681, ENSGALG00010020422, ENSGALG00010026715, ENSGALG00010008897, ENSGALG00010010786, ENSGALG00010004044,…	53	9622	57	11369	0.9298	0.0491368
GO:0060412	ventricular septum morphogenesis	Biological Process	ENSGALG00010019350, ENSGALG00010002281, ENSGALG00010010745, ENSGALG00010018289, ENSGALG00010029577, ENSGALG00010009324, ENSGALG00010028107, ENSGALG00010014807, ENSGALG00010003543, ENSGALG00010020704, ENSGALG00010004892, ENSGALG00010007965, ENSGALG00010003740, ENSGALG00010010465, ENSGALG00010027175, ENSGALG00010000443, ENSGALG00010017706, ENSGALG00010004791, ENSGALG00010026507, ENSGALG00010010909,…	28	9622	29	11369	0.9655	0.0494238
GO:0071260	cellular response to mechanical stimulus	Biological Process	ENSGALG00010001382, ENSGALG00010005476, ENSGALG00010003981, ENSGALG00010025092, ENSGALG00010014350, ENSGALG00010024068, ENSGALG00010002371, ENSGALG00010023828, ENSGALG00010024903, ENSGALG00010025338, ENSGALG00010027612, ENSGALG00010013033, ENSGALG00010001897, ENSGALG00010007994, ENSGALG00010021275, ENSGALG00010022081, ENSGALG00010026550, ENSGALG00010029771, ENSGALG00010027337, ENSGALG00010024019,…	28	9622	29	11369	0.9655	0.0494238
GO:0030594	neurotransmitter receptor activity	Molecular Function	ENSGALG00010014147, ENSGALG00010027910, ENSGALG00010024167, ENSGALG00010021107, ENSGALG00010009930, ENSGALG00010008169, ENSGALG00010009999, ENSGALG00010024157, ENSGALG00010003918, ENSGALG00010027243, ENSGALG00010017901, ENSGALG00010014576, ENSGALG00010003863, ENSGALG00010022249, ENSGALG00010013994, ENSGALG00010014303, ENSGALG00010009841, ENSGALG00010020438, ENSGALG00010002907, ENSGALG00010012409,…	28	9622	29	11369	0.9655	0.0494238
GO:0046854	phosphatidylinositol phosphate biosynthetic process	Biological Process	ENSGALG00010027124, ENSGALG00010023209, ENSGALG00010022151, ENSGALG00010011922, ENSGALG00010005157, ENSGALG00010015797, ENSGALG00010022541, ENSGALG00010025125, ENSGALG00010019855, ENSGALG00010020938, ENSGALG00010022245, ENSGALG00010001225, ENSGALG00010028113, ENSGALG00010010945, ENSGALG00010026894, ENSGALG00010009548, ENSGALG00010017687, ENSGALG00010027324, ENSGALG00010010663, ENSGALG00010019269,…	28	9622	29	11369	0.9655	0.0494238
GO:0070301	cellular response to hydrogen peroxide	Biological Process	ENSGALG00010008330, ENSGALG00010024107, ENSGALG00010025575, ENSGALG00010008046, ENSGALG00010022911, ENSGALG00010006025, ENSGALG00010027045, ENSGALG00010009252, ENSGALG00010018727, ENSGALG00010021638, ENSGALG00010021434, ENSGALG00010014758, ENSGALG00010028105, ENSGALG00010006853, ENSGALG00010011418, ENSGALG00010009340, ENSGALG00010001702, ENSGALG00010027607, ENSGALG00010007388, ENSGALG00010028771,…	28	9622	29	11369	0.9655	0.0494238
GO:0008542	visual learning	Biological Process	ENSGALG00010027910, ENSGALG00010028879, ENSGALG00010029577, ENSGALG00010017810, ENSGALG00010024242, ENSGALG00010025658, ENSGALG00010027243, ENSGALG00010010275, ENSGALG00010013466, ENSGALG00010011029, ENSGALG00010010915, ENSGALG00010018516, ENSGALG00010010917, ENSGALG00010024229, ENSGALG00010008444, ENSGALG00010029567, ENSGALG00010005632, ENSGALG00010021400, ENSGALG00010017813, ENSGALG00010029744,…	28	9622	29	11369	0.9655	0.0494238
GO:0009611	response to wounding	Biological Process	ENSGALG00010020554, ENSGALG00010016609, ENSGALG00010023642, ENSGALG00010023948, ENSGALG00010028445, ENSGALG00010018937, ENSGALG00010022164, ENSGALG00010026692, ENSGALG00010013249, ENSGALG00010007067, ENSGALG00010029804, ENSGALG00010020304, ENSGALG00010028900, ENSGALG00010021106, ENSGALG00010012624, ENSGALG00010029671, ENSGALG00010022571, ENSGALG00010010599, ENSGALG00010013632, ENSGALG00010019470,…	28	9622	29	11369	0.9655	0.0494238
GO:0005112	Notch binding	Molecular Function	ENSGALG00010003348, ENSGALG00010021071, ENSGALG00010022311, ENSGALG00010018226, ENSGALG00010028107, ENSGALG00010019830, ENSGALG00010020226, ENSGALG00010025996, ENSGALG00010026581, ENSGALG00010021580, ENSGALG00010024649, ENSGALG00010004975, ENSGALG00010007927, ENSGALG00010011921, ENSGALG00010027143, ENSGALG00010022412, ENSGALG00010017516, ENSGALG00010009284	18	9622	18	11369	1	0.0495123
GO:0051085	chaperone cofactor-dependent protein refolding	Biological Process	ENSGALG00010005323, ENSGALG00010022186, ENSGALG00010027969, ENSGALG00010023076, ENSGALG00010025592, ENSGALG00010013450, ENSGALG00010003909, ENSGALG00010018032, ENSGALG00010010262, ENSGALG00010002523, ENSGALG00010006913, ENSGALG00010011246, ENSGALG00010021502, ENSGALG00010024330, ENSGALG00010012948, ENSGALG00010025167, ENSGALG00010029211, ENSGALG00010008276	18	9622	18	11369	1	0.0495123
GO:0035522	monoubiquitinated histone H2A deubiquitination	Biological Process	ENSGALG00010023179, ENSGALG00010009363, ENSGALG00010013352, ENSGALG00010021568, ENSGALG00010023190, ENSGALG00010009522, ENSGALG00010001697, ENSGALG00010008159, ENSGALG00010009985, ENSGALG00010021655, ENSGALG00010021112, ENSGALG00010020152, ENSGALG00010027501, ENSGALG00010006627, ENSGALG00010011633, ENSGALG00010026780, ENSGALG00010022795, ENSGALG00010020091	18	9622	18	11369	1	0.0495123
GO:0019955	cytokine binding	Molecular Function	ENSGALG00010014218, ENSGALG00010012930, ENSGALG00010018758, ENSGALG00010029577, ENSGALG00010009099, ENSGALG00010018727, ENSGALG00010001869, ENSGALG00010007763, ENSGALG00010009503, ENSGALG00010011976, ENSGALG00010013450, ENSGALG00010013314, ENSGALG00010016804, ENSGALG00010020457, ENSGALG00010013329, ENSGALG00010028460, ENSGALG00010014614, ENSGALG00010001831	18	9622	18	11369	1	0.0495123
GO:0030100	regulation of endocytosis	Biological Process	ENSGALG00010001760, ENSGALG00010023265, ENSGALG00010008170, ENSGALG00010021413, ENSGALG00010024778, ENSGALG00010007529, ENSGALG00010017326, ENSGALG00010025005, ENSGALG00010012160, ENSGALG00010018459, ENSGALG00010014367, ENSGALG00010012215, ENSGALG00010014474, ENSGALG00010015066, ENSGALG00010022819, ENSGALG00010021684, ENSGALG00010010263, ENSGALG00010012204	18	9622	18	11369	1	0.0495123
GO:0032781	positive regulation of ATP-dependent activity	Biological Process	ENSGALG00010024597, ENSGALG00010013792, ENSGALG00010010904, ENSGALG00010022293, ENSGALG00010021732, ENSGALG00010019344, ENSGALG00010019287, ENSGALG00010005362, ENSGALG00010009016, ENSGALG00010021381, ENSGALG00010001115, ENSGALG00010005583, ENSGALG00010005335, ENSGALG00010023940, ENSGALG00010010918, ENSGALG00010028442, ENSGALG00010017470, ENSGALG00010026743	18	9622	18	11369	1	0.0495123
GO:0001937	negative regulation of endothelial cell proliferation	Biological Process	ENSGALG00010006049, ENSGALG00010008082, ENSGALG00010001940, ENSGALG00010021413, ENSGALG00010004297, ENSGALG00010016777, ENSGALG00010007951, ENSGALG00010029213, ENSGALG00010021087, ENSGALG00010004883, ENSGALG00010013934, ENSGALG00010001517, ENSGALG00010019047, ENSGALG00010002285, ENSGALG00010003192, ENSGALG00010016558, ENSGALG00010017718, ENSGALG00010005215	18	9622	18	11369	1	0.0495123
GO:0048147	negative regulation of fibroblast proliferation	Biological Process	ENSGALG00010024883, ENSGALG00010003261, ENSGALG00010024242, ENSGALG00010026002, ENSGALG00010012506, ENSGALG00010028904, ENSGALG00010005131, ENSGALG00010012586, ENSGALG00010027720, ENSGALG00010029278, ENSGALG00010017467, ENSGALG00010007986, ENSGALG00010013037, ENSGALG00010013283, ENSGALG00010002285, ENSGALG00010000870, ENSGALG00010023177, ENSGALG00010012040	18	9622	18	11369	1	0.0495123
GO:0030097	hemopoiesis	Biological Process	ENSGALG00010001499, ENSGALG00010012726, ENSGALG00010009345, ENSGALG00010024493, ENSGALG00010013498, ENSGALG00010018471, ENSGALG00010022296, ENSGALG00010013352, ENSGALG00010017708, ENSGALG00010009324, ENSGALG00010018414, ENSGALG00010009484, ENSGALG00010011843, ENSGALG00010025743, ENSGALG00010004746, ENSGALG00010017880, ENSGALG00010012912, ENSGALG00010008170, ENSGALG00010011001, ENSGALG00010019855,…	45	9622	48	11369	0.9375	0.0497067
GO:0019003	GDP binding	Molecular Function	ENSGALG00010014906, ENSGALG00010023169, ENSGALG00010001760, ENSGALG00010019204, ENSGALG00010009540, ENSGALG00010029729, ENSGALG00010008046, ENSGALG00010001535, ENSGALG00010023265, ENSGALG00010012738, ENSGALG00010002448, ENSGALG00010013645, ENSGALG00010012426, ENSGALG00010027283, ENSGALG00010025512, ENSGALG00010006720, ENSGALG00010004921, ENSGALG00010017866, ENSGALG00010012538, ENSGALG00010002760,…	45	9622	48	11369	0.9375	0.0497067
