# Supplementary material for: Whole-transcriptome sequencing revealed the ceRNA regulatory network of stable knockdown of the CD8A gene in chicken T lymphocytes
Source: Poult Sci. 2025 Dec 19;105(2):106318. doi: 10.1016/j.psj.2025.106318 (PMC12800364; doi:10.1016/j.psj.2025.106318)
Supplement: Supplementary file 13 [file mmc13.xlsx]

## Sheet: Sheet1
Table S13 KEGG analysis for DEMs in the comparisons of sh-CD8A vs.NC
Pathway_ID	KEGG_Level_1	KEGG_Level_2	Pathway_Name	IDs	S	TS	B	TB	Rich.Factor	P.value
gga04140	Cellular Processes	Transport and catabolism	Autophagy - animal	ENSGALG00010022276, ENSGALG00010001382, ENSGALG00010023087, ENSGALG00010018451, ENSGALG00010021022, ENSGALG00010028007, ENSGALG00010011922, ENSGALG00010014397, ENSGALG00010024876, ENSGALG00010025496, ENSGALG00010024179, ENSGALG00010009120, ENSGALG00010004085, ENSGALG00010000263, ENSGALG00010017120, ENSGALG00010015175, ENSGALG00010028207, ENSGALG00010017810, ENSGALG00010025204, ENSGALG00010027230,…	120	4158	125	4873	0.96	9.54453e-05
gga04150	Environmental Information Processing	Signal transduction	mTOR signaling pathway	ENSGALG00010016875, ENSGALG00010018012, ENSGALG00010024970, ENSGALG00010012125, ENSGALG00010010906, ENSGALG00010008931, ENSGALG00010017280, ENSGALG00010028007, ENSGALG00010011922, ENSGALG00010014397, ENSGALG00010023335, ENSGALG00010015278, ENSGALG00010026673, ENSGALG00010028078, ENSGALG00010010949, ENSGALG00010027653, ENSGALG00010019706, ENSGALG00010010461, ENSGALG00010001305, ENSGALG00010016308,…	132	4158	141	4873	0.9362	0.00166238
gga01100	Metabolism	Global and overview maps	Metabolic pathways	ENSGALG00010000301, ENSGALG00010001811, ENSGALG00010025417, ENSGALG00010011469, ENSGALG00010021083, ENSGALG00010005915, ENSGALG00010003761, ENSGALG00010010662, ENSGALG00010014093, ENSGALG00010000621, ENSGALG00010029658, ENSGALG00010013609, ENSGALG00010016475, ENSGALG00010008330, ENSGALG00010024905, ENSGALG00010007869, ENSGALG00010011688, ENSGALG00010008522, ENSGALG00010007133, ENSGALG00010013203,…	1132	4158	1290	4873	0.8775	0.00209436
gga04010	Environmental Information Processing	Signal transduction	MAPK signaling pathway	ENSGALG00010012384, ENSGALG00010005146, ENSGALG00010011452, ENSGALG00010005282, ENSGALG00010003322, ENSGALG00010002288, ENSGALG00010029327, ENSGALG00010002281, ENSGALG00010017280, ENSGALG00010024479, ENSGALG00010021027, ENSGALG00010028132, ENSGALG00010021515, ENSGALG00010005476, ENSGALG00010019145, ENSGALG00010003806, ENSGALG00010013792, ENSGALG00010010150, ENSGALG00010013498, ENSGALG00010007166,…	224	4158	245	4873	0.9143	0.00233716
gga04310	Environmental Information Processing	Signal transduction	Wnt signaling pathway	ENSGALG00010017400, ENSGALG00010018012, ENSGALG00010012900, ENSGALG00010014143, ENSGALG00010023946, ENSGALG00010005985, ENSGALG00010011991, ENSGALG00010002706, ENSGALG00010029178, ENSGALG00010019145, ENSGALG00010020194, ENSGALG00010015278, ENSGALG00010008333, ENSGALG00010025428, ENSGALG00010016448, ENSGALG00010015175, ENSGALG00010010949, ENSGALG00010027653, ENSGALG00010025419, ENSGALG00010005416,…	127	4158	136	4873	0.9338	0.00272327
gga04810	Cellular Processes	Cell motility	Regulation of actin cytoskeleton	ENSGALG00010018053, ENSGALG00010029327, ENSGALG00010002706, ENSGALG00010017280, ENSGALG00010022151, ENSGALG00010025907, ENSGALG00010021515, ENSGALG00010011922, ENSGALG00010020389, ENSGALG00010019145, ENSGALG00010003806, ENSGALG00010021232, ENSGALG00010015866, ENSGALG00010013792, ENSGALG00010014976, ENSGALG00010021107, ENSGALG00010008333, ENSGALG00010022459, ENSGALG00010020649, ENSGALG00010009099,…	174	4158	190	4873	0.9158	0.00597505
gga04370	Environmental Information Processing	Signal transduction	VEGF signaling pathway	ENSGALG00010014143, ENSGALG00010021038, ENSGALG00010022365, ENSGALG00010021027, ENSGALG00010011922, ENSGALG00010019145, ENSGALG00010013498, ENSGALG00010027045, ENSGALG00010005416, ENSGALG00010017778, ENSGALG00010027230, ENSGALG00010020932, ENSGALG00010021638, ENSGALG00010021649, ENSGALG00010008323, ENSGALG00010025512, ENSGALG00010029209, ENSGALG00010025125, ENSGALG00010017364, ENSGALG00010018000,…	55	4158	57	4873	0.9649	0.00661827
gga00071	Metabolism	Lipid metabolism	Fatty acid degradation	ENSGALG00010001811, ENSGALG00010015540, ENSGALG00010009551, ENSGALG00010026485, ENSGALG00010025705, ENSGALG00010010463, ENSGALG00010009294, ENSGALG00010024274, ENSGALG00010011306, ENSGALG00010022518, ENSGALG00010001156, ENSGALG00010007007, ENSGALG00010025905, ENSGALG00010022862, ENSGALG00010004446, ENSGALG00010028562, ENSGALG00010010635, ENSGALG00010004890, ENSGALG00010006035, ENSGALG00010025145,…	31	4158	31	4873	1	0.0071874
gga00280	Metabolism	Amino acid metabolism	Valine, leucine and isoleucine degradation	ENSGALG00010001811, ENSGALG00010016475, ENSGALG00010012511, ENSGALG00010009551, ENSGALG00010026485, ENSGALG00010023556, ENSGALG00010024785, ENSGALG00010013346, ENSGALG00010010463, ENSGALG00010012824, ENSGALG00010009326, ENSGALG00010022518, ENSGALG00010001156, ENSGALG00010001363, ENSGALG00010023826, ENSGALG00010013296, ENSGALG00010007944, ENSGALG00010022862, ENSGALG00010009396, ENSGALG00010008284,…	43	4158	44	4873	0.9773	0.00776351
gga04136	Cellular Processes	Transport and catabolism	Autophagy - other	ENSGALG00010022276, ENSGALG00010018451, ENSGALG00010025496, ENSGALG00010024179, ENSGALG00010009120, ENSGALG00010023064, ENSGALG00010013247, ENSGALG00010015861, ENSGALG00010021444, ENSGALG00010030107, ENSGALG00010005261, ENSGALG00010008019, ENSGALG00010009548, ENSGALG00010024918, ENSGALG00010008905, ENSGALG00010015782, ENSGALG00010021162, ENSGALG00010015614, ENSGALG00010024086, ENSGALG00010023002,…	28	4158	28	4873	1	0.0116051
gga04130	Genetic Information Processing	Folding, sorting and degradation	SNARE interactions in vesicular transport	ENSGALG00010025072, ENSGALG00010003184, ENSGALG00010023791, ENSGALG00010019529, ENSGALG00010027262, ENSGALG00010029519, ENSGALG00010004330, ENSGALG00010018811, ENSGALG00010019872, ENSGALG00010029716, ENSGALG00010020936, ENSGALG00010021801, ENSGALG00010013282, ENSGALG00010018951, ENSGALG00010024164, ENSGALG00010029921, ENSGALG00010008334, ENSGALG00010009311, ENSGALG00010009765, ENSGALG00010014735,…	28	4158	28	4873	1	0.0116051
gga04144	Cellular Processes	Transport and catabolism	Endocytosis	ENSGALG00010013183, ENSGALG00010014093, ENSGALG00010006351, ENSGALG00010015974, ENSGALG00010023087, ENSGALG00010001760, ENSGALG00010019204, ENSGALG00010002281, ENSGALG00010012147, ENSGALG00010009540, ENSGALG00010019023, ENSGALG00010023200, ENSGALG00010023261, ENSGALG00010021301, ENSGALG00010016692, ENSGALG00010019230, ENSGALG00010014505, ENSGALG00010029588, ENSGALG00010009099, ENSGALG00010021116,…	202	4158	223	4873	0.9058	0.0116753
gga00562	Metabolism	Carbohydrate metabolism	Inositol phosphate metabolism	ENSGALG00010015565, ENSGALG00010023209, ENSGALG00010022365, ENSGALG00010023815, ENSGALG00010022151, ENSGALG00010005157, ENSGALG00010000263, ENSGALG00010001567, ENSGALG00010023305, ENSGALG00010015128, ENSGALG00010013369, ENSGALG00010022667, ENSGALG00010001333, ENSGALG00010010534, ENSGALG00010027190, ENSGALG00010015797, ENSGALG00010026436, ENSGALG00010019834, ENSGALG00010013269, ENSGALG00010002383,…	66	4158	70	4873	0.9429	0.0168886
gga04070	Environmental Information Processing	Signal transduction	Phosphatidylinositol signaling system	ENSGALG00010011062, ENSGALG00010027124, ENSGALG00010023103, ENSGALG00010015565, ENSGALG00010023209, ENSGALG00010013757, ENSGALG00010022365, ENSGALG00010023815, ENSGALG00010022151, ENSGALG00010011922, ENSGALG00010029581, ENSGALG00010005157, ENSGALG00010000263, ENSGALG00010001567, ENSGALG00010023305, ENSGALG00010015128, ENSGALG00010013369, ENSGALG00010022667, ENSGALG00010021688, ENSGALG00010010534,…	83	4158	89	4873	0.9326	0.0169852
gga04020	Environmental Information Processing	Signal transduction	Calcium signaling pathway	ENSGALG00010001395, ENSGALG00010017438, ENSGALG00010022411, ENSGALG00010017860, ENSGALG00010005282, ENSGALG00010027490, ENSGALG00010013285, ENSGALG00010022365, ENSGALG00010023815, ENSGALG00010024479, ENSGALG00010021515, ENSGALG00010024263, ENSGALG00010003806, ENSGALG00010009054, ENSGALG00010013792, ENSGALG00010010150, ENSGALG00010016941, ENSGALG00010019473, ENSGALG00010013498, ENSGALG00010013021,…	195	4158	216	4873	0.9028	0.0186819
gga00512	Metabolism	Glycan biosynthesis and metabolism	Mucin type O-glycan biosynthesis	ENSGALG00010002159, ENSGALG00010023220, ENSGALG00010025558, ENSGALG00010002937, ENSGALG00010008389, ENSGALG00010013192, ENSGALG00010015132, ENSGALG00010011128, ENSGALG00010016768, ENSGALG00010010448, ENSGALG00010029378, ENSGALG00010023805, ENSGALG00010009647, ENSGALG00010012234, ENSGALG00010003406, ENSGALG00010020287, ENSGALG00010027143, ENSGALG00010022205, ENSGALG00010009777, ENSGALG00010002926,…	25	4158	25	4873	1	0.0187321
gga00650	Metabolism	Carbohydrate metabolism	Butanoate metabolism	ENSGALG00010012511, ENSGALG00010009551, ENSGALG00010023237, ENSGALG00010013346, ENSGALG00010005413, ENSGALG00010008001, ENSGALG00010017375, ENSGALG00010022518, ENSGALG00010022862, ENSGALG00010004446, ENSGALG00010004890, ENSGALG00010014334, ENSGALG00010016945, ENSGALG00010017337, ENSGALG00010001441, ENSGALG00010005634, ENSGALG00010024516, ENSGALG00010017967, ENSGALG00010015430, ENSGALG00010019259,…	24	4158	24	4873	1	0.021972
gga04012	Environmental Information Processing	Signal transduction	ErbB signaling pathway	ENSGALG00010008688, ENSGALG00010010940, ENSGALG00010003322, ENSGALG00010029327, ENSGALG00010017280, ENSGALG00010022365, ENSGALG00010024479, ENSGALG00010011922, ENSGALG00010003806, ENSGALG00010007898, ENSGALG00010015175, ENSGALG00010009132, ENSGALG00010027230, ENSGALG00010021638, ENSGALG00010024742, ENSGALG00010018367, ENSGALG00010007381, ENSGALG00010008323, ENSGALG00010005166, ENSGALG00010013466,…	72	4158	77	4873	0.9351	0.02208
gga00860	Metabolism	Metabolism of cofactors and vitamins	Porphyrin metabolism	ENSGALG00010007133, ENSGALG00010029663, ENSGALG00010016792, ENSGALG00010002466, ENSGALG00010020975, ENSGALG00010022234, ENSGALG00010014758, ENSGALG00010017219, ENSGALG00010015155, ENSGALG00010011003, ENSGALG00010016118, ENSGALG00010024403, ENSGALG00010029941, ENSGALG00010027410, ENSGALG00010021715, ENSGALG00010016836, ENSGALG00010027540, ENSGALG00010001123, ENSGALG00010025959, ENSGALG00010027937,…	23	4158	23	4873	1	0.0257712
gga04218	Cellular Processes	Cell growth and death	Cellular senescence	ENSGALG00010005146, ENSGALG00010014143, ENSGALG00010022055, ENSGALG00010002281, ENSGALG00010024729, ENSGALG00010011922, ENSGALG00010005476, ENSGALG00010004824, ENSGALG00010011322, ENSGALG00010006912, ENSGALG00010013021, ENSGALG00010024438, ENSGALG00010022115, ENSGALG00010022504, ENSGALG00010027045, ENSGALG00010009252, ENSGALG00010023746, ENSGALG00010025419, ENSGALG00010005416, ENSGALG00010025621,…	123	4158	135	4873	0.9111	0.0300555
gga04068	Environmental Information Processing	Signal transduction	FoxO signaling pathway	ENSGALG00010025211, ENSGALG00010001382, ENSGALG00010005146, ENSGALG00010012726, ENSGALG00010006854, ENSGALG00010002281, ENSGALG00010017280, ENSGALG00010028007, ENSGALG00010011922, ENSGALG00010014397, ENSGALG00010008214, ENSGALG00010004824, ENSGALG00010003806, ENSGALG00010022348, ENSGALG00010009120, ENSGALG00010027045, ENSGALG00010015175, ENSGALG00010009252, ENSGALG00010025419, ENSGALG00010027230,…	108	4158	118	4873	0.9153	0.0301898
gga04910	Organismal Systems	Endocrine system	Insulin signaling pathway	ENSGALG00010028270, ENSGALG00010029327, ENSGALG00010017280, ENSGALG00010011922, ENSGALG00010014397, ENSGALG00010018376, ENSGALG00010024263, ENSGALG00010009073, ENSGALG00010022348, ENSGALG00010016692, ENSGALG00010017541, ENSGALG00010015175, ENSGALG00010009132, ENSGALG00010025621, ENSGALG00010016308, ENSGALG00010010323, ENSGALG00010001567, ENSGALG00010027230, ENSGALG00010010006, ENSGALG00010013201,…	106	4158	116	4873	0.9138	0.035369
gga01212	Metabolism	Global and overview maps	Fatty acid metabolism	ENSGALG00010001811, ENSGALG00010021083, ENSGALG00010015540, ENSGALG00010019546, ENSGALG00010009551, ENSGALG00010026485, ENSGALG00010025057, ENSGALG00010016312, ENSGALG00010014190, ENSGALG00010025705, ENSGALG00010010463, ENSGALG00010009294, ENSGALG00010024274, ENSGALG00010029360, ENSGALG00010020275, ENSGALG00010022518, ENSGALG00010029895, ENSGALG00010007007, ENSGALG00010025905, ENSGALG00010003948,…	50	4158	53	4873	0.9434	0.0371114
gga00270	Metabolism	Amino acid metabolism	Cysteine and methionine metabolism	ENSGALG00010014816, ENSGALG00010003268, ENSGALG00010029614, ENSGALG00010016624, ENSGALG00010003471, ENSGALG00010022877, ENSGALG00010009376, ENSGALG00010002837, ENSGALG00010002041, ENSGALG00010003988, ENSGALG00010011839, ENSGALG00010024472, ENSGALG00010013394, ENSGALG00010013296, ENSGALG00010015533, ENSGALG00010009686, ENSGALG00010024945, ENSGALG00010021438, ENSGALG00010000447, ENSGALG00010013184,…	40	4158	42	4873	0.9524	0.0423358
gga04530	Cellular Processes	Cellular community - eukaryotes	Tight junction	ENSGALG00010028579, ENSGALG00010028109, ENSGALG00010023126, ENSGALG00010008453, ENSGALG00010002706, ENSGALG00010018276, ENSGALG00010028007, ENSGALG00010024479, ENSGALG00010014397, ENSGALG00010011322, ENSGALG00010020389, ENSGALG00010019145, ENSGALG00010023806, ENSGALG00010013897, ENSGALG00010021232, ENSGALG00010016692, ENSGALG00010008069, ENSGALG00010015175, ENSGALG00010020649, ENSGALG00010025419,…	132	4158	146	4873	0.9041	0.0446993
gga00514	Metabolism	Glycan biosynthesis and metabolism	Other types of O-glycan biosynthesis	ENSGALG00010002159, ENSGALG00010017522, ENSGALG00010020053, ENSGALG00010007917, ENSGALG00010025558, ENSGALG00010013307, ENSGALG00010014388, ENSGALG00010002937, ENSGALG00010025531, ENSGALG00010008389, ENSGALG00010009486, ENSGALG00010029168, ENSGALG00010005253, ENSGALG00010016932, ENSGALG00010020005, ENSGALG00010016768, ENSGALG00010010448, ENSGALG00010028175, ENSGALG00010023805, ENSGALG00010009647,…	39	4158	41	4873	0.9512	0.0476235
gga04110	Cellular Processes	Cell growth and death	Cell cycle	ENSGALG00010019848, ENSGALG00010005146, ENSGALG00010012900, ENSGALG00010022055, ENSGALG00010023710, ENSGALG00010014001, ENSGALG00010028139, ENSGALG00010021207, ENSGALG00010004824, ENSGALG00010009498, ENSGALG00010005887, ENSGALG00010023978, ENSGALG00010024438, ENSGALG00010022115, ENSGALG00010023746, ENSGALG00010025419, ENSGALG00010017890, ENSGALG00010012104, ENSGALG00010004236, ENSGALG00010013392,…	102	4158	112	4873	0.9107	0.0481552
