# Supplementary material for: Whole-transcriptome sequencing revealed the ceRNA regulatory network of stable knockdown of the CD8A gene in chicken T lymphocytes
Source: Poult Sci. 2025 Dec 19;105(2):106318. doi: 10.1016/j.psj.2025.106318 (PMC12800364; doi:10.1016/j.psj.2025.106318)
Supplement: Supplementary file 14 [file mmc14.xlsx]

## Sheet: Sheet1
Table S14 miRNA-mRNA pairs predicted
mRNA	miRNA	TargetScan_score	miranda_Energy
ABLIM1	hsa-miR-103a-3p	90	-23.98
ABLIM1	hsa-miR-107	90	-20.92
ABLIM2	hsa-miR-30c-2-3p	98	-47.26
ADAMTS1	PC-3p-595_6889	97	-21.53
ADGRL2	hsa-miR-17-3p_L-1R+1	97	-21.25
AGK	hsa-miR-18b-3p_L+3R-3_1ss16CT	91	-21.87
AGO3	PC-3p-4860_246	95	-23.67
AHR1A	hsa-miR-10a-5p_R-1	91	-20.31
AHR1A	hsa-miR-10b-5p_R-1	91	-21.72
AKT3	hsa-miR-30a-3p	94	-20.75
AKT3	hsa-miR-30e-3p	94	-20.75
AKT3	mmu-miR-30d-3p_R+1_2ss10AG20TA	94	-24.82
ALDH1A3	pal-miR-9226-5p_1ss4AG	91	-23.74
ALG12	PC-5p-565_7593	94	-21.68
ALG5	PC-5p-23_883296	96	-21.14
ALG5	hsa-miR-146a-5p_R+1	96	-20.34
ALKBH2	hsa-miR-128-3p	92	-23.42
AMDHD2	hsa-miR-128-3p	90	-20.27
AMN1	hsa-miR-425-5p_R+2_1ss20TC	91	-23.16
AMOT	mmu-miR-5100_L-1_1ss21TC	98	-20.44
ANGPT4	hsa-miR-24-3p_R+1	92	-24.91
ANGPT4	oga-miR-24_1ss23GT	92	-24.91
ANK3	PC-3p-595_6889	98	-20.5
ANK3	PC-3p-595_6889	98	-20.5
ANKRD44	mmu-miR-92a-3p_R+1	94	-23.3
ANKRD44	mmu-miR-92a-3p_R+2	94	-23.3
ANKRD6	hsa-miR-103a-3p	97	-20.14
ANKRD6	hsa-miR-107	97	-23.65
ANKS1A	hsa-miR-212-5p	90	-23.08
ANTXR1	mmu-miR-193b-5p_1ss11AG	92	-23.92
AP3S1	hsa-miR-24-3p_R+1	96	-22.06
AP3S1	oga-miR-24_1ss23GT	96	-22.06
APBA1	hsa-miR-24-3p_R+1	99	-20.54
APBA1	oga-miR-24_1ss23GT	99	-20.54
AREG	eca-miR-143_R+1	91	-20.13
ARHGAP29	bta-miR-183	98	-22.57
ARHGAP45	hsa-miR-24-3p_R+1	96	-23.19
ARHGAP45	oga-miR-24_1ss23GT	96	-23.19
ARHGAP5	hsa-miR-103a-3p	93	-22.73
ARHGAP5	hsa-miR-107	93	-44.33
ARHGDIB	hsa-miR-30c-2-3p	92	-23.99
ARHGEF10L	hsa-let-7b-5p	94	-25.69
ARHGEF10L	hsa-let-7c-5p	94	-20.43
ARHGEF3	bta-miR-183	94	-23.57
ARID3B	hsa-let-7b-5p	94	-21.32
ARID3B	hsa-let-7c-5p	94	-20.26
ARID4B	hsa-miR-17-5p	91	-21.88
ARID4B	hsa-miR-20b-5p	91	-20.6
ARID5B	hsa-miR-24-3p_R+1	98	-27.82
ARID5B	oga-miR-24_1ss23GT	98	-27.82
ARSI	PC-5p-7675_127	93	-28.56
ATF3	PC-3p-6345_166	90	-20.28
ATF3	mdo-miR-352-3p_1ss11TC	94	-20.42
ATP1A1	pal-miR-9226-5p_1ss4AG	99	-24.35
ATP2A3	PC-5p-7202_138	92	-24.15
ATP2A3	mmu-miR-5100_L-1_1ss21TC	92	-22.27
ATP8B3	PC-5p-4185_303	91	-22.95
ATP9A	hsa-miR-103a-3p	99	-24.42
ATP9A	hsa-miR-107	99	-26.69
ATRNL1	eca-miR-143_R+1	97	-27.75
AUH	mmu-miR-101b-3p_L-1R+4_1	96	-22.15
AUH	mmu-miR-101b-3p_L-1R+4_2	96	-22.15
B3GNT5	hsa-miR-24-3p_R+1	99	-21.32
B3GNT5	mmu-miR-23b-3p_R+2	97	-20.6
B3GNT5	oga-miR-24_1ss23GT	99	-21.32
B4GALT2	PC-5p-565_7593	94	-22.38
B4GALT2	hsa-miR-18b-3p_L+3R-3_1ss16CT	97	-21.8
BBS5	PC-5p-1507_1475	98	-21.06
BBS5	PC-5p-1507_1475	97	-21.06
BCL9L	PC-3p-865_3810	95	-20.66
BDKRB1	hsa-miR-204-5p	98	-22.8
BDKRB1	mdo-miR-204	98	-22.8
BOLA1	hsa-miR-103a-3p	90	-64.65
BOLA1	hsa-miR-107	90	-24.46
BRD7	hsa-miR-1306-3p_L+3R+1	96	-21.72
BRF1	hsa-let-7b-5p	92	-25.24
BRF1	hsa-let-7c-5p	92	-22.26
C11orf87	PC-3p-865_3810	95	-40.69
C11orf87	hsa-miR-1306-3p_L+3R+1	90	-23.02
C11orf87	hsa-miR-455-3p_L+2	92	-21.96
C11orf87	PC-3p-865_3810	90	-40.69
C11orf87	hsa-miR-1306-3p_L+3R+1	90	-23.02
C1QTNF4	PC-3p-3119_472	90	-20.66
C1QTNF4	hsa-miR-125b-2-3p_L-2R+2	94	-20.42
C1QTNF4	hsa-miR-204-5p	91	-22.35
C1QTNF4	mdo-miR-204	91	-22.35
C1QTNF4	PC-3p-3119_472	90	-20.66
C1QTNF4	hsa-miR-103a-3p	97	-22.86
C1QTNF4	hsa-miR-125b-2-3p_L-2R+2	94	-20.42
C22H8ORF4	hsa-miR-17-3p_L-1R+1	92	-23.82
C22H8ORF4	mdo-miR-352-3p_1ss11TC	93	-21.92
C22orf39	mmu-miR-30d-3p_R+1_2ss10AG20TA	97	-21.04
C4orf48	bta-miR-2478_L-1_1ss2TG	99	-20.81
C4orf48	hsa-miR-1306-5p	96	-21.83
C4orf48	mdo-miR-143-5p_L+1	91	-20.39
C4orf48	mmu-mir-3968-p3_1ss11AT	95	-20.01
C4orf48	mmu-mir-3968-p5_1ss11AT	95	-20.01
C4orf54	hsa-miR-1306-5p	94	-79.39
C5orf24	mdo-miR-30e-5p_R+2	92	-22.28
C6H10ORF71	mdo-miR-352-3p_1ss11TC	95	-20.25
CAB39L	PC-3p-595_6889	92	-20.66
CAB39L	hsa-miR-17-3p_L-1R+1	95	-21.62
CAB39L	hsa-miR-455-3p_L+2	95	-20.96
CALB1	PC-3p-865_3810	98	-50.8
CARD10	efu-mir-9226-p3_1ss17GA	92	-21.69
CARD10	pal-miR-9226-5p_L-3_1ss4AG	98	-25.1
CARD10	pal-miR-9226-5p_L-3_1ss4AT	98	-26.37
CCDC134	pal-miR-9226-5p_1ss4AG	95	-29.07
CCDC174	hsa-miR-24-3p_R+1	98	-20.56
CCDC174	oga-miR-24_1ss23GT	98	-20.56
CCDC174	pal-miR-9226-5p_L-3_1ss4AG	97	-20.63
CCDC174	pal-miR-9226-5p_L-3_1ss4AT	97	-21.9
CCDC3	hsa-miR-103a-3p	94	-21.42
CCDC83	eca-miR-143_R+1	93	-21.51
CCM2	PC-3p-865_3810	98	-67.65
CD99	PC-5p-565_7593	93	-20.75
CDADC1	PC-5p-565_7593	94	-62.37
CDCA4	chi-miR-144-3p_R+2	95	-21.56
CDCA4	hsa-miR-122-5p	98	-22.54
CDCA4	mdo-miR-122-5p_R-3	98	-22.54
CEBPB	PC-3p-4195_302	93	-95.8
CEP164	PC-5p-4185_303	98	-28.9
CEP164	PC-5p-4185_303	98	-28.9
CEP68	hsa-miR-1306-5p	96	-20.48
CERK	hsa-miR-33a-5p_R-1	97	-21.35
CHCHD2	pal-miR-9226-5p_L-3_1ss4AG	94	-20.8
CHCHD2	pal-miR-9226-5p_L-3_1ss4AT	94	-22.07
CHIC1	hsa-miR-212-5p	91	-21.74
CHST1	mmu-miR-92a-3p_R+1	92	-23.21
CHST1	mmu-miR-92a-3p_R+2	92	-23.43
CHST6	hsa-miR-184_R+1	90	-25.57
CHST6	hsa-miR-33a-5p_R-1	92	-24.52
CHSY1	PC-5p-4185_303	97	-25.59
CILP2	PC-3p-1126_2399	95	-29.27
CLBA1	PC-3p-6486_161	91	-25.76
CLDN23	PC-3p-9745_89	98	-25.72
CLDN9	PC-3p-4860_246	94	-28.26
CMKLR1	hsa-miR-1306-5p	92	-24.4
CMKLR1	hsa-miR-18b-3p_L+3R-3_1ss16CT	93	-42.69
CMKLR1	pal-miR-9226-5p_L-3_1ss4AG	92	-41.62
CMKLR1	pal-miR-9226-5p_L-3_1ss4AT	92	-44.16
CMKLR1	hsa-miR-1306-5p	92	-49.73
CMKLR1	hsa-miR-18b-3p_L+3R-3_1ss16CT	93	-64.43
CMTM3	hsa-miR-18b-3p_L+3R-3_1ss16CT	97	-21.54
CNKSR2	hsa-miR-122-5p	99	-23.37
CNKSR2	mdo-miR-122-5p_R-3	99	-23.37
CNPPD1	PC-3p-1126_2399	90	-50.56
CNPPD1	hsa-miR-24-3p_R+1	92	-23.7
CNPPD1	oga-miR-24_1ss23GT	92	-23.7
COBL	hsa-miR-212-5p	98	-20.4
COG5	mmu-miR-92a-3p_R+1	98	-22.95
COG5	mmu-miR-92a-3p_R+2	98	-22.95
COL11A1	mmu-miR-101b-3p_L-1R+4_1	93	-22.99
COL11A1	mmu-miR-101b-3p_L-1R+4_2	93	-23.88
COL11A1	mmu-miR-101b-3p_L-1R+4_1	93	-22.99
COL11A1	mmu-miR-101b-3p_L-1R+4_2	93	-23.88
COL14A1	PC-5p-23_883296	95	-22.38
COL14A1	hsa-miR-146a-5p_R+1	95	-26.12
COL14A1	hsa-miR-30a-5p_R+2	93	-21.42
COL1A2	hsa-let-7b-5p	97	-21.32
COL1A2	hsa-let-7c-5p	97	-20.26
COL25A1	hsa-miR-30a-5p_R+2	93	-24.7
COL25A1	hsa-miR-30e-5p_R+2	93	-22.14
COL3A1	hsa-miR-122-5p	96	-23.66
COL3A1	mdo-miR-122-5p_R-3	96	-23.66
COL8A2	hsa-miR-18b-3p_L+3R-3_1ss16CT	93	-23.01
COL9A1	hsa-miR-212-5p	93	-20.68
COMMD5	PC-3p-1126_2399	94	-24.3
COQ8A	PC-5p-23_883296	97	-22.32
COQ8A	hsa-miR-146a-5p_R+1	97	-22.55
CPED1	pal-miR-9226-5p_1ss4AG	99	-20.92
CRCP	hsa-miR-128-3p	98	-20.11
CRCP	hsa-miR-30c-2-3p	97	-42.65
CSNK1D	hsa-miR-17-3p_L-1R+1	91	-22.99
CSNK1E	PC-5p-4185_303	93	-21.95
CSNK1E	PC-5p-4185_303	93	-21.95
DCAF12L2	hsa-miR-212-5p	93	-46.76
DENND1B	PC-5p-565_7593	96	-21.63
DFNA5	hsa-miR-103a-3p	95	-22.32
DFNA5	hsa-miR-107	95	-25.9
DGKD	PC-5p-7202_138	99	-20.06
DGKD	hsa-miR-33a-5p_R-1	91	-24.44
DISP2	bta-miR-183	94	-22.88
DLGAP1	PC-5p-7675_127	92	-26.66
DLGAP1	hsa-miR-4454_L-3R+1	95	-24.81
DNAJB9	bta-miR-193a-5p_R+1	97	-24.25
DOK4	PC-5p-7675_127	91	-33.48
DOK6	hsa-miR-212-5p	91	-26.21
DOK6	pal-miR-9226-5p_1ss4AG	92	-23.41
DPP9	bta-miR-2478_L-1_1ss2TG	97	-20.33
DPP9	pal-miR-9226-5p_L-3_1ss4AG	91	-21.77
DPP9	pal-miR-9226-5p_L-3_1ss4AT	91	-23.04
DPP9	bta-miR-2478_L-1_1ss2TG	97	-20.33
DPP9	pal-miR-9226-5p_L-3_1ss4AG	91	-21.77
DPP9	pal-miR-9226-5p_L-3_1ss4AT	91	-23.04
DPYD	PC-3p-6345_166	91	-24.17
DPYD	hsa-miR-204-5p	95	-20.02
DPYD	mdo-miR-204	95	-20.02
DPYD	PC-3p-6345_166	91	-24.17
DPYD	hsa-miR-204-5p	95	-20.02
DPYD	mdo-miR-204	95	-20.02
DYNC2LI1	mmu-miR-6238_L-2R-2_1ss12TC	96	-20.55
DYTN	PC-5p-7202_138	95	-21.72
DYTN	hsa-miR-24-3p_R+1	94	-24.83
DYTN	oga-miR-24_1ss23GT	94	-24.83
EIF2S2	hsa-miR-1306-5p	92	-21.53
EIF3J	hsa-miR-122-5p	91	-43.39
EIF3J	mdo-miR-122-5p_R-3	91	-43.39
EIF4E3	mmu-miR-23b-3p_R+2	94	-25.04
ELAPOR2	eca-miR-182_R-1	94	-21.51
ELL2	hsa-miR-128-3p	91	-20.23
ENC1	bta-miR-1246_L+1R+2	99	-21.03
ENC1	bta-miR-2478_L-1_1ss2TG	96	-26.24
ENPP2	PC-5p-1507_1475	95	-21.95
ENPP2	hsa-miR-30c-2-3p	96	-20.74
ENSGALG00010001704	PC-5p-4185_303	92	-25.16
ENSGALG00010002458	PC-5p-7675_127	96	-28.41
ENSGALG00010003639	PC-5p-23_883296	91	-22.27
ENSGALG00010003639	hsa-miR-146a-5p_R+1	91	-22.52
ENSGALG00010003639	hsa-miR-30a-3p	91	-42.09
ENSGALG00010003639	hsa-miR-30e-3p	91	-44.33
ENSGALG00010003639	hsa-miR-7977_1ss6AG	90	-22.36
ENSGALG00010003639	mmu-miR-30d-3p_R+1_2ss10AG20TA	91	-43.48
ENSGALG00010004489	pal-miR-9226-5p_L-3_1ss4AG	90	-24.48
ENSGALG00010004489	pal-miR-9226-5p_L-3_1ss4AT	90	-25.75
ENSGALG00010004917	PC-5p-565_7593	97	-20.7
ENSGALG00010004917	hsa-miR-17-3p_L-1R+1	99	-21.94
ENSGALG00010004917	hsa-miR-18a-5p	96	-21.47
ENSGALG00010004917	hsa-miR-18b-5p	96	-21.31
ENSGALG00010004962	hsa-miR-103a-3p	91	-23.93
ENSGALG00010004962	hsa-miR-107	91	-21.05
ENSGALG00010005585	hsa-miR-18b-3p_L+3R-3_1ss16CT	94	-23.6
ENSGALG00010006086	hsa-miR-7977_1ss6AG	91	-22.36
ENSGALG00010006598	hsa-miR-204-5p	94	-20.03
ENSGALG00010006598	mdo-miR-204	94	-20.03
ENSGALG00010006728	hsa-let-7b-5p	91	-22.85
ENSGALG00010006728	hsa-miR-454-3p_R+2	93	-20.16
ENSGALG00010007049	hsa-miR-301a-5p	90	-21.9
ENSGALG00010007339	pal-miR-9226-5p_1ss4AG	93	-28.73
ENSGALG00010007369	PC-5p-7675_127	95	-113.97
ENSGALG00010007369	hsa-miR-7977_1ss6AG	95	-24.81
ENSGALG00010007910	hsa-miR-106a-5p	99	-22.66
ENSGALG00010007910	hsa-miR-17-5p	99	-22.42
ENSGALG00010008352	hsa-miR-128-3p	95	-25.4
ENSGALG00010009379	PC-5p-7675_127	97	-28.52
ENSGALG00010009379	PC-5p-7675_127	97	-28.52
ENSGALG00010009441	PC-3p-3504_401	95	-43.76
ENSGALG00010009441	PC-3p-3504_401	95	-20.86
ENSGALG00010009441	hsa-miR-30d-3p_L-1R+2	94	-21.17
ENSGALG00010013188	hsa-miR-1306-5p	94	-25.11
ENSGALG00010014963	hsa-miR-24-3p_R+1	90	-24.41
ENSGALG00010014963	oga-miR-24_1ss23GT	90	-24.41
ENSGALG00010015813	PC-5p-1507_1475	93	-22.21
ENSGALG00010016735	hsa-miR-425-5p_R+2_1ss20TC	96	-31.04
ENSGALG00010016870	PC-5p-4185_303	98	-23.35
ENSGALG00010017378	PC-3p-865_3810	98	-20.2
ENSGALG00010017378	PC-5p-16001_37	95	-22.17
ENSGALG00010017378	hsa-miR-212-5p	96	-20.53
ENSGALG00010017903	PC-5p-7202_138	92	-20.01
ENSGALG00010017903	hsa-miR-122-5p	95	-22.93
ENSGALG00010017903	hsa-miR-455-3p_L+2	93	-20.27
ENSGALG00010017903	mdo-miR-122-5p_R-3	95	-22.93
ENSGALG00010018558	PC-3p-9745_89	96	-24.44
ENSGALG00010018857	hsa-miR-128-3p	98	-20.94
ENSGALG00010018857	hsa-miR-128-3p	98	-20.94
ENSGALG00010019906	hsa-miR-122-5p	95	-20.84
ENSGALG00010019906	mdo-miR-122-5p_R-3	95	-20.84
ENSGALG00010020087	hsa-miR-18b-3p_L+3R-3_1ss16CT	99	-27.9
ENSGALG00010020087	hsa-miR-30c-2-3p	96	-20.75
ENSGALG00010021271	hsa-miR-17-3p_L-1R+1	97	-20.43
ENSGALG00010021994	hsa-miR-122-5p	94	-20.6
ENSGALG00010021994	mdo-miR-122-5p_R-3	94	-20.6
ENSGALG00010022194	PC-5p-565_7593	92	-44.5
ENSGALG00010022449	hsa-miR-18b-3p_L+3R-3_1ss16CT	92	-95.37
ENSGALG00010022768	PC-3p-865_3810	99	-21.37
ENSGALG00010022789	PC-3p-6345_166	98	-25.15
ENSGALG00010022789	hsa-miR-4454_L-2	95	-25.71
ENSGALG00010022789	hsa-mir-4454-p5	95	-25.71
ENSGALG00010022789	PC-3p-6345_166	98	-25.15
ENSGALG00010022789	hsa-miR-4454_L-2	95	-25.71
ENSGALG00010022789	hsa-mir-4454-p5	95	-25.71
ENSGALG00010023235	hsa-miR-204-5p	98	-30.26
ENSGALG00010023235	mdo-miR-204	98	-30.26
ENSGALG00010023387	mdo-miR-352-3p_1ss11TC	91	-70.27
ENSGALG00010023387	mmu-miR-92a-3p_R+1	94	-20.42
ENSGALG00010023387	mmu-miR-92a-3p_R+2	94	-21.75
ENSGALG00010024010	PC-5p-16001_37	90	-21.53
ENSGALG00010024234	hsa-miR-301a-3p_1ss11GA	94	-21.56
ENSGALG00010024234	hsa-miR-454-3p_R+2	94	-21.37
ENSGALG00010024234	hsa-miR-301a-3p_1ss11GA	94	-21.56
ENSGALG00010024234	hsa-miR-454-3p_R+2	94	-21.37
ENSGALG00010024234	hsa-miR-301a-3p_1ss11GA	94	-21.56
ENSGALG00010024234	hsa-miR-454-3p_R+2	94	-21.37
ENSGALG00010024234	hsa-miR-301a-3p_1ss11GA	94	-21.56
ENSGALG00010024234	hsa-miR-454-3p_R+2	94	-21.37
ENSGALG00010024254	PC-3p-865_3810	91	-24.07
ENSGALG00010024511	pal-miR-9226-5p_1ss4AG	95	-26.67
ENSGALG00010024676	PC-3p-865_3810	96	-85.82
ENSGALG00010024752	PC-3p-865_3810	97	-25.12
ENSGALG00010024752	pal-miR-9226-5p_L-3_1ss4AG	91	-73.22
ENSGALG00010024752	pal-miR-9226-5p_L-3_1ss4AT	91	-77.74
ENSGALG00010024752	PC-3p-865_3810	97	-25.12
ENSGALG00010024752	pal-miR-9226-5p_L-3_1ss4AG	92	-73.22
ENSGALG00010024752	pal-miR-9226-5p_L-3_1ss4AT	92	-77.74
ENSGALG00010027219	PC-5p-4185_303	94	-49.39
ENSGALG00010027559	PC-3p-9745_89	94	-27.25
ENSGALG00010027559	hsa-let-7b-5p	93	-21.99
ENSGALG00010027559	hsa-let-7c-5p	93	-22.02
ENSGALG00010027559	hsa-miR-122-5p	96	-20.08
ENSGALG00010027559	mdo-miR-122-5p_R-3	96	-20.08
ENSGALG00010028283	hsa-miR-125b-2-3p_L-2R+2	97	-21.42
ENSGALG00010028283	pal-miR-9226-5p_L-3_1ss4AT	98	-20.25
ENSGALG00010028283	hsa-miR-125b-2-3p_L-2R+2	97	-21.42
ENSGALG00010028283	pal-miR-9226-5p_L-3_1ss4AT	98	-20.25
EPB41L4A	bta-miR-1246_L+1R+2	93	-23.9
EPB41L4A	hsa-miR-24-3p_R+1	98	-24.32
EPB41L4A	oga-miR-24_1ss23GT	98	-24.32
EPB41L5	hsa-miR-30e-3p	95	-21.56
EPG5	hsa-miR-30c-2-3p	90	-20.42
ERBIN	hsa-miR-140-5p	95	-23.69
ERNI	hsa-miR-7977_1ss6AG	91	-22.36
EXOC1	mmu-mir-3968-p3_1ss11AT	94	-23.37
EXOC1	mmu-mir-3968-p5_1ss11AT	94	-23.37
EXOC5	PC-3p-865_3810	97	-24.05
FAM104A	hsa-miR-17-3p_L-1R+1	91	-20.18
FAM104A	hsa-miR-17-3p_L-1R+1	91	-20.18
FAM107A	hsa-miR-17-3p_L-1R+1	92	-43.88
FAM107A	hsa-miR-301a-3p_1ss11GA	92	-20.4
FAM210A	hsa-let-7f-5p_R+1	90	-23.75
FAM3C	hsa-miR-18a-5p	99	-20.66
FAM3C	mmu-miR-101b-3p_L-1R+4_1	95	-22.15
FBXO15	hsa-miR-18a-5p	91	-24.7
FBXO15	hsa-miR-18b-5p	91	-20.95
FBXW2	PC-3p-865_3810	91	-20.26
FERMT2	hsa-miR-103a-3p	96	-20.87
FERMT2	hsa-miR-107	96	-20.87
FERMT2	mmu-miR-193b-5p_1ss11AG	90	-20.23
FGFR3	PC-3p-3504_401	94	-21.96
FGG	pal-miR-9226-5p_1ss4AG	97	-23.77
FIGNL2	PC-5p-410_13884	92	-22.69
FLRT2	hsa-miR-30e-3p	94	-21.11
FNDC3B	hsa-miR-18a-5p	90	-21.39
FNDC3B	hsa-miR-18a-5p	90	-21.39
FSHR	hsa-miR-128-3p	93	-23.55
FYN	PC-3p-6883_148	93	-31.7
GABARAPL1	pal-miR-9226-5p_1ss4AG	95	-21.39
GABRA2	hsa-miR-24-3p_R+1	92	-21.18
GABRA2	oga-miR-24_1ss23GT	92	-21.18
GABRA4	hsa-miR-212-5p	91	-22.67
GABRG1	hsa-miR-24-3p_R+1	90	-24.7
GABRG1	oga-miR-24_1ss23GT	90	-24.7
GABRG1	pal-miR-9226-5p_L-3_1ss4AG	96	-21.13
GABRG1	pal-miR-9226-5p_L-3_1ss4AT	96	-22.4
GADL1	hsa-miR-17-3p_L-1R+1	90	-21.08
GADL1	mmu-miR-145a-5p	91	-22.87
GAP43	PC-3p-865_3810	93	-22.16
GARNL3	hsa-miR-125b-2-3p_L-2R+2	96	-21.32
GGACT	PC-3p-3119_472	93	-42.47
GGACT	hsa-miR-455-5p_1ss9TC	96	-25.57
GGNBP2	hsa-miR-1306-5p	98	-26.13
GGT2	PC-5p-23_883296	90	-23.91
GGT2	hsa-miR-146a-5p_R+1	90	-23.21
GLB1	PC-5p-7202_138	91	-45.72
GNAO1	mmu-miR-193b-5p_1ss11AG	92	-48.67
GNAZ	eca-miR-143_R+1	96	-26.47
GNE	PC-5p-23_883296	95	-23.09
GNE	hsa-miR-146a-5p_R+1	95	-23.71
GPR17	PC-3p-13336_53	92	-23.1
GPR21	hsa-miR-107	91	-20.69
GPR21	pal-miR-9226-5p_L-3_1ss4AT	99	-20.15
GPRIN3	hsa-miR-30c-2-3p	96	-20.45
GPRIN3	hsa-miR-30c-2-3p	96	-20.45
GRHL1	hsa-miR-30d-3p_L-1R+2	93	-25.65
GRIA1	pal-miR-9226-5p_L-3_1ss4AG	90	-27.73
GRIA1	pal-miR-9226-5p_L-3_1ss4AT	90	-29
GRIA2	mmu-miR-101b-3p_L-1R+4_1	94	-24.09
GRIA2	mmu-miR-101b-3p_L-1R+4_2	94	-24.09
GRIN2B	bta-miR-2478_L-1_1ss2TG	98	-23.46
GTDC1	PC-3p-6486_161	93	-22.53
GTDC1	hsa-miR-17-3p_L-1R+1	98	-21.01
GTF2E2	hsa-miR-4454_L-3R+1	93	-22.09
HDAC1	hsa-miR-103a-3p	92	-20.31
HDAC1	hsa-miR-107	92	-20.31
HEATR6	hsa-miR-103a-3p	92	-20.67
HEATR6	hsa-miR-107	92	-22.65
HELZ2	hsa-miR-125b-2-3p_L-2R+2	92	-20.44
HELZ2	hsa-miR-24-3p_R+1	94	-21.69
HELZ2	hsa-miR-99a-3p_R+1	97	-20.25
HELZ2	oga-miR-24_1ss23GT	94	-21.69
HEXA	pal-miR-9226-5p_L-3_1ss4AG	92	-22.19
HEXA	pal-miR-9226-5p_L-3_1ss4AT	92	-23.46
HEXIM1	bta-miR-183	91	-24.05
HIC2	PC-3p-865_3810	90	-23.05
HIC2	PC-3p-865_3810	90	-23.05
HIC2	hsa-miR-24-3p_R+1	97	-72.63
HIC2	oga-miR-24_1ss23GT	97	-72.63
HIF1A	PC-3p-5511_205	93	-22.56
HMGA2	PC-5p-565_7593	95	-21.04
HMGA2	hsa-let-7b-5p	96	-69.35
HMGA2	hsa-let-7c-5p	96	-30.48
HMGA2	hsa-let-7f-5p_R+1	96	-23.66
HNRNPA1	PC-3p-13710_50	90	-20.3
HOOK1	eca-miR-143_R+1	93	-21.93
HPDL	hsa-miR-24-3p_R+1	91	-55.53
HPDL	oga-miR-24_1ss23GT	91	-55.53
HSPA8	hsa-miR-1306-5p	96	-24.76
HSPA8	mmu-miR-101b-3p_L-1R+4_1	96	-22.04
HSPA8	mmu-miR-101b-3p_L-1R+4_2	96	-22.04
HTR1D	PC-5p-4185_303	96	-24.99
HTR1D	efu-mir-9226-p3_1ss17GA	90	-21.84
IGF1	hsa-miR-454-3p_R+2	96	-20.5
IGF2BP3	hsa-let-7b-5p	96	-43.44
IGF2BP3	hsa-let-7c-5p	97	-22.25
IGSF11	PC-3p-4860_246	93	-22.58
IL8L2	bta-miR-2478_L-1_1ss2TG	91	-21.07
INKA2	hsa-miR-128-3p	94	-21.48
INPP5A	bta-miR-183	90	-21
INPP5A	hsa-miR-30c-2-3p	94	-20.96
INPP5E	PC-5p-7202_138	95	-27.98
IPMK	hsa-miR-10a-5p_R-1	93	-22.34
IPMK	hsa-miR-24-3p_R+1	97	-23.41
IPMK	oga-miR-24_1ss23GT	97	-23.41
IPO5	PC-5p-565_7593	90	-24.79
IPPK	hsa-miR-454-3p_R+2	98	-22.86
IRF8	PC-3p-865_3810	96	-21.04
ITGB3	hsa-miR-24-3p_R+1	93	-23.5
ITGB3	oga-miR-24_1ss23GT	93	-23.5
ITGBL1	hsa-miR-125b-2-3p_L-2R+2	91	-22.39
JAK1	hsa-miR-106a-5p	90	-20.13
JAK1	hsa-miR-17-5p	90	-24.37
JAK1	hsa-miR-24-3p_R+1	92	-21.01
JAK1	mmu-miR-145a-5p	91	-23.33
JAK1	oga-miR-24_1ss23GT	92	-21.01
JCAD	hsa-miR-181b-2-3p_R+2	95	-25.31
JCAD	hsa-miR-455-5p_1ss9TC	95	-22.07
JCAD	mmu-miR-181b-1-3p	95	-24.37
KCNJ3	PC-3p-5511_205	97	-24.86
KCNQ1	PC-5p-7202_138	91	-20.41
KCTD10	hsa-miR-20b-5p	94	-20.21
KDM5B	PC-5p-4185_303	90	-29.06
KIAA0895	hsa-let-7c-5p	96	-20.09
KIAA0895	hsa-let-7f-5p_R+1	95	-21.46
KIAA0895	hsa-miR-363-3p	92	-20.61
KIAA0895	mmu-miR-92a-3p_R+1	94	-20.17
KIAA0895	mmu-miR-92a-3p_R+2	94	-21.56
KIAA1671	bta-miR-2478_L-1_1ss2TG	98	-20.94
KIAA1841	hsa-miR-125b-2-3p_L-2R+2	95	-25.41
KIF13A	hsa-miR-128-3p	90	-22.54
KLC1	hsa-miR-455-3p_L+2	94	-21.8
KLHL36	bta-miR-193a-5p_R+1	92	-20.13
KPNA6	PC-3p-865_3810	99	-20.45
LAMP5	hsa-miR-24-3p_R+1	95	-24.12
LAMP5	oga-miR-24_1ss23GT	95	-24.12
LARGE2	hsa-miR-184_R+1	96	-20.03
LARGE2	hsa-miR-184_R+1	95	-20.03
LEPROT	pal-miR-9226-5p_1ss4AG	98	-20.43
LIMCH1	PC-5p-410_13884	96	-22.71
LMO7	hsa-miR-140-5p	90	-22.42
LPAR6	mmu-miR-145a-5p	99	-24.36
LPGAT1	hsa-miR-18b-3p_L+3R-3_1ss16CT	94	-21.49
LRRC57	hsa-miR-454-3p_R+2	92	-48.18
LRRK2	mmu-miR-92a-3p_R+1	92	-20.18
LRRK2	mmu-miR-92a-3p_R+2	92	-20.18
LRRN1	PC-5p-565_7593	99	-45.12
LRRN1	hsa-miR-7977_1ss6AG	97	-25.23
LRRN1	mmu-miR-101b-3p_L-1R+4_1	90	-23.1
LRRN1	mmu-miR-101b-3p_L-1R+4_2	90	-23.1
LSM4	pal-miR-9226-5p_L-3_1ss4AG	97	-28.65
LSM4	pal-miR-9226-5p_L-3_1ss4AT	97	-29.92
LY6E	hsa-miR-17-3p_L-1R+1	94	-20.2
LYPD1	PC-5p-23_883296	90	-30.05
LYPD1	hsa-miR-146a-5p_R+1	90	-27.89
LYPD1	hsa-miR-30d-3p_L-1R+2	92	-24.73
LYPD1	pal-miR-9226-5p_1ss4AG	92	-47.71
LYSMD4	PC-5p-4185_303	95	-24.2
M1AP	efu-mir-9226-p3_1ss17GA	96	-21.19
M1AP	hsa-miR-24-3p_R+1	97	-20.33
M1AP	oga-miR-24_1ss23GT	97	-20.33
MAF	bta-miR-193a-5p_R+1	97	-28.72
MASTL	hsa-miR-18a-5p	97	-20.77
MCCC2L	PC-5p-16001_37	92	-20.23
MCCC2L	hsa-miR-128-3p	93	-20.72
MDM1	hsa-miR-18b-3p_L+3R-3_1ss16CT	95	-25.88
MECOM	hsa-miR-7977_1ss6AG	94	-20.69
MEGF6	mmu-mir-3968-p3_1ss11AT	93	-22.9
MEGF6	mmu-mir-3968-p5_1ss11AT	93	-22.9
METTL13	hsa-miR-10a-5p_R-1	90	-21.37
METTL21A	hsa-miR-455-3p_L+2	92	-21.16
MFSD5	pal-miR-9226-5p_L-3_1ss4AG	94	-24.17
MFSD5	pal-miR-9226-5p_L-3_1ss4AT	94	-25.44
MFSD6	PC-3p-5511_205	95	-22.99
MFSD6	hsa-miR-128-3p	91	-21.24
MICAL1	hsa-miR-17-3p_L-1R+1	92	-20.54
MID1IP1	PC-3p-865_3810	94	-25.87
MINDY4	hsa-miR-99a-5p	97	-24.24
MINDY4	oga-miR-100_R+2	97	-22.33
MITF	hsa-miR-1306-5p	93	-44.64
MKNK2	hsa-miR-17-5p	96	-21.38
MKS1	hsa-miR-125b-2-3p_L-2R+2	99	-20.18
MLLT1	mmu-miR-101b-3p_L-1R+4_1	92	-22.15
MLLT1	mmu-miR-101b-3p_L-1R+4_2	92	-22.15
MLLT1	mmu-miR-101b-3p_L-1R+4_1	92	-22.15
MLLT1	mmu-miR-101b-3p_L-1R+4_2	92	-22.15
MLLT1	mmu-miR-101b-3p_L-1R+4_1	92	-22.15
MLLT1	mmu-miR-101b-3p_L-1R+4_2	92	-22.15
MMP23B	hsa-miR-301a-5p	91	-25.92
MRPS11	efu-mir-9226-p3_1ss17GA	97	-20.99
MTMR7	PC-5p-410_13884	98	-21
MTMR7	hsa-miR-107	98	-21.4
MYBPC3	pal-miR-9226-5p_1ss4AG	94	-21.01
MYH1B	PC-5p-7202_138	98	-21.77
MYL10	hsa-miR-17-3p_L-1R+1	90	-20.45
MYO1C	PC-3p-865_3810	94	-21.58
MYOCD	hsa-miR-122-5p	92	-21.01
MYOCD	hsa-miR-455-5p_1ss9TC	90	-20.78
MYOCD	mdo-miR-122-5p_R-3	92	-21.01
MYOD1	hsa-miR-455-3p_L+2	91	-22.07
NABP1	hsa-miR-106a-5p	92	-21.85
NABP1	hsa-miR-17-5p	92	-20.22
NABP1	hsa-miR-20b-5p	93	-20.92
NAGPA	hsa-miR-24-3p_R+1	91	-62.8
NAGPA	oga-miR-24_1ss23GT	91	-62.8
NAPRT	hsa-miR-24-3p_R+1	98	-20.05
NAPRT	oga-miR-24_1ss23GT	98	-20.05
NCLN	hsa-miR-24-3p_R+1	97	-23.53
NCLN	oga-miR-24_1ss23GT	97	-23.53
NDST1	hsa-miR-1306-5p	99	-21.88
NEK1	mdo-miR-143-5p_L+1	93	-26.91
NEK1	mdo-miR-143-5p_L+1	99	-26.91
NEURL1	hsa-miR-425-5p_R+2_1ss20TC	93	-23.42
NEURL1	hsa-miR-425-5p_R+2_1ss20TC	93	-23.42
NEURL1	hsa-miR-425-5p_R+2_1ss20TC	93	-23.42
NGLY1	mmu-miR-23b-3p_R+2	90	-23.91
NKAIN4	PC-5p-16001_37	97	-22.71
NKAIN4	hsa-miR-30c-2-3p	90	-20.01
NKAIN4	PC-5p-16001_37	95	-44.52
NKAIN4	hsa-miR-301a-5p	96	-26.98
NKAIN4	pal-miR-9226-5p_L-3_1ss4AG	98	-27.19
NKAIN4	pal-miR-9226-5p_L-3_1ss4AT	98	-28.46
NPRL3	PC-3p-865_3810	94	-24.83
NPRL3	hsa-miR-30c-2-3p	90	-41.72
NRBF2	hsa-miR-30c-2-3p	99	-21.08
NRBF2	hsa-miR-30d-3p_L-1R+2	95	-23.35
NRXN1	hsa-miR-204-5p	95	-21.16
NRXN1	mdo-miR-204	95	-21.16
NUCB2	hsa-miR-30d-3p_L-1R+2	94	-21.85
NUDT16L1	hsa-miR-4454_L-3R+1	94	-20.61
NUDT16L1	pal-miR-9226-5p_L-3_1ss4AG	99	-23.24
NUDT16L1	pal-miR-9226-5p_L-3_1ss4AT	99	-24.51
NUF2	bta-miR-193a-5p_R+1	95	-51.95
NUP210	mdo-miR-143-5p_L+1	91	-20.6
OAZ2	hsa-miR-24-3p_R+1	94	-22.98
OAZ2	oga-miR-24_1ss23GT	94	-22.98
OGFOD2	PC-3p-3504_401	91	-24.36
OXR1	hsa-miR-10a-5p_R-1	93	-21.55
OXR1	hsa-miR-10b-5p_R-1	93	-22.5
PAK6	PC-5p-7202_138	92	-25.07
PAMR1	PC-3p-865_3810	93	-22.82
PAMR1	hsa-miR-30d-3p_L-1R+2	98	-24.99
PAPLN	hsa-miR-17-3p_L-1R+1	96	-20.6
PAPLN	mdo-miR-143-5p_L+1	94	-21.68
PAPLN	pal-miR-9226-5p_L-3_1ss4AT	97	-20.17
PATJ	eca-miR-143_R+1	90	-20.76
PAX3	pal-miR-9226-5p_1ss4AG	96	-28.51
PAX7	PC-5p-4185_303	97	-20.71
PCBD1	PC-5p-7675_127	99	-30.42
PCYT2	pal-miR-9226-5p_L-3_1ss4AG	95	-28.09
PCYT2	pal-miR-9226-5p_L-3_1ss4AT	95	-29.36
PDE1A	PC-3p-865_3810	97	-46.8
PDE3B	hsa-miR-103a-3p	91	-26.58
PDE3B	hsa-miR-107	91	-26.44
PDE4B	hsa-miR-4454_L-2	91	-22.76
PDE4B	hsa-miR-4454_L-3R+1	97	-25
PDE4B	hsa-mir-4454-p5	91	-22.76
PDP2	PC-5p-565_7593	94	-28.42
PDP2	hsa-miR-17-3p_L-1R+1	98	-20.52
PDP2	mdo-miR-352-3p_1ss11TC	92	-21
PDP2	PC-5p-565_7593	94	-28.42
PDP2	hsa-miR-17-3p_L-1R+1	98	-20.52
PDPK1	efu-mir-9226-p3_1ss17GA	95	-23.38
PECAM1	hsa-miR-204-5p	93	-20.56
PECAM1	mdo-miR-204	93	-20.56
PGAP4	hsa-let-7b-5p	90	-23.77
PGAP4	hsa-miR-17-3p_L-1R+1	96	-22.32
PGAP6	hsa-miR-17-3p_L-1R+1	94	-23.44
PHACTR2	bta-miR-193a-5p_R+1	93	-26.15
PHACTR4	PC-3p-865_3810	99	-47.39
PHC3	PC-5p-23_883296	93	-20.1
PHC3	hsa-miR-146a-5p_R+1	93	-20.1
PHC3	hsa-miR-30d-3p_L-1R+2	91	-21.49
PI4KB	hsa-miR-1306-5p	90	-44.59
PI4KB	hsa-miR-140-5p	98	-25.26
PI4KB	hsa-miR-1306-5p	90	-44.59
PI4KB	hsa-miR-140-5p	96	-25.26
PLD5	PC-5p-23_883296	94	-21.29
PLD5	hsa-miR-30a-3p	94	-20.73
PLD5	hsa-miR-30e-3p	94	-21.24
PLD5	mmu-miR-30d-3p_R+1_2ss10AG20TA	94	-22.18
PLXNA2	PC-5p-16001_37	92	-23.59
PLXNB3	pal-miR-9226-5p_L-3_1ss4AG	94	-26.46
PLXNB3	pal-miR-9226-5p_L-3_1ss4AT	94	-27.73
PNPLA7	mdo-miR-352-3p_1ss11TC	97	-20.68
POU4F1L	hsa-miR-204-5p	90	-25.55
POU4F1L	mdo-miR-204	90	-25.55
PPFIA1	mmu-mir-3968-p3_1ss11AT	98	-21.73
PPFIA1	mmu-mir-3968-p5_1ss11AT	98	-21.73
PPP1R3B	hsa-miR-18b-3p_L+3R-3_1ss16CT	91	-45.53
PPP2R5D	PC-5p-565_7593	95	-20.91
PQLC1	hsa-miR-103a-3p	91	-20.46
PRR16	bta-miR-193a-5p_R+1	98	-20.79
PRTFDC1	PC-3p-6486_161	97	-20.76
PTPA	PC-3p-865_3810	95	-50.15
PTPRG	PC-5p-7202_138	98	-26.02
PTPRG	hsa-miR-454-3p_R+2	99	-21.88
PTRH2	hsa-miR-17-3p_L-1R+1	96	-26.88
PTRH2	hsa-miR-30d-3p_L-1R+2	90	-22.42
PUS1	pal-miR-9226-5p_1ss4AG	90	-20.75
RAB12	PC-3p-12542_59	92	-21.08
RAB18L	hsa-miR-17-3p_L-1R+1	92	-23.91
RAB1B	mmu-miR-101b-3p_L-1R+4_1	96	-28.5
RAB1B	mmu-miR-101b-3p_L-1R+4_2	96	-27.56
RAB1B	mmu-miR-101b-3p_L-1R+4_1	96	-28.5
RAB1B	mmu-miR-101b-3p_L-1R+4_2	96	-27.56
RAB4A	chi-miR-144-3p_R+2	98	-20.27
RAB4A	hsa-miR-103a-3p	94	-24.21
RAB4A	hsa-miR-107	94	-24.02
RAB7B	PC-5p-1507_1475	92	-20.16
RAB9B	hsa-miR-103a-3p	92	-23.08
RAD17	hsa-miR-24-3p_R+1	94	-28.24
RAD17	oga-miR-24_1ss23GT	94	-28.24
RAF1	PC-5p-7202_138	99	-20.84
RAF1	pal-miR-9226-5p_L-3_1ss4AG	92	-21.64
RAF1	pal-miR-9226-5p_L-3_1ss4AT	92	-22.91
RASSF3	hsa-miR-1306-5p	94	-31.48
RASSF9	hsa-miR-103a-3p	92	-49.12
RASSF9	hsa-miR-107	92	-42.34
RASSF9	hsa-miR-204-5p	96	-22.76
RASSF9	mdo-miR-204	96	-22.76
RBM11	hsa-miR-146a-5p_R+1	96	-21.43
RCAN2	hsa-miR-184_R+1	91	-69.6
RCAN2	ocu-miR-184-3p	91	-43.99
RFLNA	hsa-miR-17-3p_L-1R+1	95	-21.11
RGCC	PC-3p-5511_205	96	-21.45
RGS2	hsa-miR-103a-3p	99	-21.27
RGS2	hsa-miR-107	99	-24.8
RNF150	hsa-miR-122-5p	94	-22.46
RNF150	mdo-miR-122-5p_R-3	94	-22.46
RNF152	hsa-miR-17-3p_L-1R+1	98	-68.23
RNF152	mdo-miR-143-5p_L+1	99	-20.6
RNF152	mmu-miR-101b-3p_L-1R+4_1	91	-45.51
RNF152	mmu-miR-101b-3p_L-1R+4_2	91	-22.26
RNFT2	PC-3p-595_6889	92	-20.52
ROBO2	PC-5p-410_13884	93	-21.11
ROBO2	hsa-miR-30d-3p_L-1R+2	93	-23.53
RPAP1	hsa-let-7b-5p	98	-20.42
RPAP1	hsa-let-7c-5p	98	-21.11
RPAP1	hsa-miR-454-3p_R+2	91	-20.66
RPL6	mmu-miR-193b-5p_1ss11AG	91	-21.84
RUBCNL	hsa-miR-103a-3p	96	-26.6
RUBCNL	hsa-miR-107	96	-25.2
RUNX1	PC-3p-6486_161	94	-21.83
RUNX1	PC-3p-6486_161	94	-21.83
S1PR3	hsa-miR-181b-2-3p_R+2	92	-20.23
S1PR3	mdo-miR-143-5p_L+1	95	-24.45
S1PR3	hsa-miR-181b-2-3p_R+2	92	-20.23
SARM1	pal-miR-9226-5p_1ss4AG	90	-56.76
SARM1	pal-miR-9226-5p_1ss4AG	90	-56.76
SATB2	hsa-miR-33a-5p_R-1	92	-21
SCARB1	PC-5p-565_7593	91	-20.77
SCEL	eca-miR-143_R+1	98	-20.51
SCEL	eca-miR-143_R+1	98	-20.51
SCN5A	PC-3p-13336_53	95	-21.71
SCN5A	PC-3p-13710_50	94	-20.98
SCUBE2	PC-3p-865_3810	91	-24.59
SDC1	bta-miR-193a-5p_R+1	92	-25.18
SDK1	hsa-miR-140-5p	92	-44.24
SENP8	PC-3p-4860_246	91	-21.81
SERGEF	PC-5p-565_7593	94	-21.45
SERPINB1	hsa-miR-17-3p_L-1R+1	97	-20.12
SERPINB5	mmu-miR-5100_L-1_1ss21TC	95	-20.47
SF3B3	PC-5p-4185_303	92	-54.33
SFXN2	bta-miR-193a-5p_R+1	96	-23.34
SFXN2	hsa-miR-17-3p_L-1R+1	97	-22.89
SH3GL2	PC-5p-1507_1475	95	-25.09
SH3GL2	hsa-miR-103a-3p	91	-21.82
SH3GL2	hsa-miR-107	91	-21.52
SH3GLB2	PC-5p-7202_138	91	-21.11
SKAP1	PC-5p-4185_303	95	-97.95
SLA	eca-miR-182_R-1	96	-21.25
SLC10A2	hsa-miR-455-5p_1ss9TC	93	-24.11
SLC1A2	hsa-miR-18a-5p	98	-20.07
SLC1A6	mmu-miR-145a-5p	90	-23.61
SLC25A29	PC-3p-1126_2399	96	-21
SLC25A29	mmu-miR-92a-3p_R+1	97	-54.78
SLC25A29	mmu-miR-92a-3p_R+2	97	-55.67
SLC35B4	PC-3p-6486_161	98	-22
SLC35B4	hsa-miR-212-5p	92	-23.4
SLC39A11	mmu-miR-181a-1-3p	94	-20.31
SLC6A14	PC-3p-6486_161	94	-23.31
SLC7A7	eca-miR-182_R-1	99	-22.46
SLC9A3R1	hsa-miR-184_R+1	93	-29.4
SLC9A3R1	hsa-miR-4454_L-3R+1	90	-25.6
SLC9A3R1	ocu-miR-184-3p	93	-29.02
SLITRK6	PC-3p-595_6889	90	-20.48
SLITRK6	PC-5p-1507_1475	92	-22.8
SLU7	hsa-miR-17-3p_L-1R+1	97	-21.07
SMOC1	PC-5p-1507_1475	97	-25.47
SMOC1	hsa-miR-455-3p_L+2	93	-28.97
SMOX	efu-mir-9226-p3_1ss17GA	98	-21.8
SNAP47	bta-miR-183	99	-22.79
SOCS4	PC-5p-565_7593	91	-47.31
SRI	PC-3p-5511_205	92	-21
ST13P5	hsa-miR-24-3p_R+1	95	-27.17
ST13P5	oga-miR-24_1ss23GT	95	-27.17
ST3GAL1	PC-5p-410_13884	97	-20.89
ST8SIA2	PC-3p-3504_401	90	-28.29
ST8SIA2	mdo-miR-352-3p_1ss11TC	94	-51.08
STAB2	PC-3p-865_3810	97	-22.81
STAC	PC-3p-6486_161	90	-21.04
STAC	PC-3p-6486_161	91	-21.04
STX19	PC-3p-865_3810	92	-20.44
SUGCT	hsa-miR-30a-5p_R+2	95	-22.91
SUGCT	hsa-miR-30e-5p_R+2	95	-23.8
SUGCT	mdo-miR-30e-5p_R+2	95	-23.06
SVIL	hsa-miR-103a-3p	94	-20.14
SVIL	hsa-miR-107	94	-20.14
SVIL	hsa-miR-103a-3p	94	-20.14
SVIL	hsa-miR-107	94	-20.14
SYNDIG1L	mmu-mir-3968-p3_1ss11AT	90	-20.94
SYNDIG1L	mmu-mir-3968-p5_1ss11AT	90	-20.94
TANC2	PC-5p-4185_303	90	-31.12
TBC1D19	hsa-miR-17-3p_L-1R+1	99	-21.96
TBCC	PC-5p-7202_138	96	-48.64
TBCC	bta-miR-193a-5p_R+1	93	-49.84
TBR1	PC-5p-1507_1475	94	-20.46
TCF20	hsa-miR-30a-3p	99	-20.04
TCF20	hsa-miR-30e-3p	99	-22.53
TCF20	mmu-miR-30d-3p_R+1_2ss10AG20TA	99	-21.49
TENM3	mmu-miR-30d-3p_R+1_2ss10AG20TA	91	-20.62
TFAP2C	hsa-miR-10a-5p_R-1	97	-21.62
TFAP2C	hsa-miR-10b-5p_R-1	97	-21.62
TGDS	hsa-miR-212-5p	93	-21.26
TGFBI	hsa-miR-146a-5p_R+1	91	-20.47
THAP8	hsa-miR-455-5p_1ss9TC	90	-28.46
THNSL1	hsa-miR-301a-5p	91	-51.31
THNSL1	hsa-miR-425-5p_R+2_1ss20TC	92	-21.6
THSD7B	hsa-miR-30a-3p	92	-21.41
THSD7B	hsa-miR-30e-3p	92	-20.41
THSD7B	mmu-miR-30d-3p_R+1_2ss10AG20TA	92	-21.41
TIPARP	hsa-miR-1306-5p	99	-23.58
TM4SF1	hsa-miR-30d-3p_L-1R+2	90	-20.94
TM9SF4	hsa-miR-30c-2-3p	93	-73.77
TMEM100	PC-5p-565_7593	92	-66.52
TMEM100	PC-3p-3504_401	92	-45.73
TMEM100	PC-5p-565_7593	92	-66.52
TMEM104	PC-5p-23_883296	92	-21.33
TMEM104	hsa-miR-103a-3p	90	-49.74
TMEM104	hsa-miR-107	90	-48.91
TMEM104	hsa-miR-146a-5p_R+1	92	-21.33
TMEM177	bta-miR-2478_L-1_1ss2TG	96	-29.6
TMEM200A	hsa-miR-17-3p_L-1R+1	92	-21.15
TMEM200B	bta-miR-183	90	-22.27
TMEM209	PC-5p-7202_138	91	-22.04
TMEM86A	hsa-miR-106a-5p	97	-41.44
TMEM86A	hsa-miR-17-5p	97	-45.68
TMEM86A	hsa-miR-20b-5p	97	-65.46
TMPRSS15	hsa-miR-107	92	-20.6
TMPRSS15	hsa-miR-107	92	-20.6
TMPRSS2	hsa-let-7b-5p	99	-20.3
TNFAIP6	PC-3p-6345_166	99	-21.14
TNFAIP6	PC-3p-6345_166	99	-21.14
TOM1	hsa-miR-18b-3p_L+3R-3_1ss16CT	96	-22.11
TOR4A	PC-5p-16001_37	91	-21.46
TP63	mmu-miR-193b-5p_1ss11AG	94	-20.12
TP63	mmu-miR-193b-5p_1ss11AG	94	-20.12
TP73	mmu-miR-181a-1-3p	96	-23.38
TPM1	PC-5p-7675_127	98	-25.45
TRAF3IP1	hsa-miR-24-3p_R+1	96	-50.43
TRAF3IP1	oga-miR-24_1ss23GT	96	-50.43
TRIP11	PC-5p-410_13884	93	-21.74
TRIQK	PC-3p-6345_166	92	-27.27
TRIQK	mdo-miR-30e-5p_R+2	97	-21.41
TSNARE1	bta-miR-1246_L+1R+2	91	-27.82
TSNARE1	eca-miR-143_R+1	95	-20.77
TSPO2	hsa-miR-17-3p_L-1R+1	93	-20.31
TTC17	hsa-miR-455-5p_1ss9TC	99	-22.65
TTC7A	PC-5p-565_7593	94	-25.87
TTC7A	bta-miR-193a-5p_R+1	90	-20.09
TTLL11	PC-3p-865_3810	99	-22.9
TUBGCP3	mmu-miR-101b-3p_L-1R+4_1	93	-22.96
TUBGCP3	mmu-miR-101b-3p_L-1R+4_2	93	-20.95
TXNRD1	PC-3p-6345_166	92	-21.1
UHMK1	hsa-miR-30d-3p_L-1R+2	93	-24.15
USP28	hsa-miR-128-3p	98	-21.23
USP28	hsa-miR-454-3p_R+2	98	-22.71
USP28	hsa-miR-454-3p_R+2	98	-22.71
USP28	hsa-miR-454-3p_R+2	98	-22.71
USP4	hsa-miR-4454_L-3R+1	98	-25.76
UTS2B	hsa-miR-24-3p_R+1	90	-27.7
UTS2B	oga-miR-24_1ss23GT	90	-27.7
WASL	PC-3p-1126_2399	94	-20.35
WASL	mmu-miR-92a-3p_R+1	96	-20.02
WASL	mmu-miR-92a-3p_R+2	96	-20.02
WDR1	pal-miR-9226-5p_L-3_1ss4AG	93	-21.62
WDR1	pal-miR-9226-5p_L-3_1ss4AT	93	-20.63
WDR48	hsa-miR-30c-2-3p	94	-20.53
WDR89	PC-3p-865_3810	93	-20.01
WDR89	hsa-miR-1306-5p	91	-21.77
WDR89	mdo-miR-352-3p_1ss11TC	95	-23.79
WNK2	hsa-miR-301a-5p	94	-21.36
WNT5A	mdo-miR-352-3p_1ss11TC	99	-27.89
WNT7A	efu-mir-9226-p3_1ss17GA	93	-21.56
WNT7A	hsa-miR-103a-3p	98	-42.68
WNT7A	hsa-miR-107	98	-23.36
YARS	pal-miR-9226-5p_1ss4AG	96	-88.84
ZBTB5	hsa-let-7b-5p	90	-67.66
ZBTB5	hsa-let-7c-5p	91	-21.35
ZBTB5	hsa-miR-122-5p	90	-20.3
ZBTB5	mdo-miR-122-5p_R-3	90	-20.3
ZDHHC20	mmu-mir-3968-p3_1ss11AT	91	-20.04
ZDHHC20	mmu-mir-3968-p5_1ss11AT	91	-20.04
ZDHHC3	PC-3p-865_3810	92	-22.26
ZNF488	PC-5p-7202_138	99	-22.26
