# Supplementary material for: Whole-transcriptome sequencing revealed the ceRNA regulatory network of stable knockdown of the CD8A gene in chicken T lymphocytes
Source: Poult Sci. 2025 Dec 19;105(2):106318. doi: 10.1016/j.psj.2025.106318 (PMC12800364; doi:10.1016/j.psj.2025.106318)
Supplement: Supplementary file 15 [file mmc15.xlsx]

## Sheet: Sheet1
Table S15 miRNA-lncRNA pairs predicted
lncRNA	miRNA	TargetScan_score	miranda_Energy
MSTRG.12765.3	PC-3p-4860_246	98	-22.09
MSTRG.13692.1	hsa-miR-184_R+1	92	-28.25
MSTRG.13692.1	hsa-miR-7977_1ss6AG	94	-23.23
MSTRG.13692.1	ocu-miR-184-3p	92	-27.16
MSTRG.2183.1	PC-5p-7675_127	90	-34.44
MSTRG.2687.1	PC-3p-6883_148	97	-73.98
MSTRG.2687.1	PC-3p-9745_89	94	-57.54
MSTRG.2687.1	pal-miR-9226-5p_L-3_1ss4AG	96	-34.67
MSTRG.2687.1	pal-miR-9226-5p_L-3_1ss4AT	96	-33.68
MSTRG.3040.1	hsa-miR-24-3p_R+1	92	-26.33
MSTRG.3040.1	oga-miR-24_1ss23GT	92	-26.33
MSTRG.3166.1	PC-3p-5511_205	95	-20.55
MSTRG.8127.1	hsa-miR-7977_1ss6AG	92	-23.23
MSTRG.9373.1	hsa-miR-204-5p	99	-62.75
MSTRG.9373.1	mdo-miR-204	99	-62.75
MSTRG.980.1	hsa-miR-7977_1ss6AG	96	-23.23
MSTRG.15765.1	PC-5p-565_7593	96	-22.47
MSTRG.15765.1	hsa-miR-128-3p	91	-20.08
MSTRG.15765.1	hsa-miR-18a-5p	95	-21.37
MSTRG.15765.1	hsa-miR-204-5p	99	-21.28
MSTRG.15765.1	mdo-miR-204	99	-21.28
MSTRG.15765.1	mmu-miR-145a-5p	90	-23.41
MSTRG.8663.2	hsa-miR-1306-5p	93	-163.06
MSTRG.8663.9	hsa-miR-1306-5p	94	-186.85
MSTRG.2492.1	PC-5p-7202_138	92	-43.91
MSTRG.2492.1	hsa-miR-106a-5p	91	-20.49
MSTRG.2492.1	hsa-miR-17-5p	91	-48.43
MSTRG.2492.1	hsa-miR-20b-5p	91	-66.14
MSTRG.2492.1	hsa-miR-24-3p_R+1	99	-44.61
MSTRG.2492.1	hsa-miR-455-3p_L+2	93	-26.98
MSTRG.2492.1	mdo-miR-143-5p_L+1	96	-99.62
MSTRG.2492.1	mmu-miR-92a-3p_R+1	96	-28.5
MSTRG.2492.1	mmu-miR-92a-3p_R+2	95	-28.5
MSTRG.2492.1	oga-miR-24_1ss23GT	99	-44.61
MSTRG.15009.2	PC-3p-4860_246	99	-23.33
MSTRG.15009.2	PC-5p-4185_303	95	-47.73
MSTRG.851.3	PC-3p-6486_161	90	-21.24
MSTRG.851.3	PC-5p-410_13884	91	-20.62
MSTRG.851.3	PC-5p-7202_138	95	-49.79
MSTRG.851.3	efu-mir-9226-p3_1ss17GA	92	-28.54
MSTRG.851.3	hsa-miR-17-3p_L-1R+1	93	-65.67
MSTRG.851.3	hsa-miR-181b-2-3p_R+2	90	-22.05
MSTRG.851.3	mdo-miR-143-5p_L+1	91	-20.93
MSTRG.851.3	mmu-miR-181b-1-3p	90	-21.3
MSTRG.851.3	mmu-miR-23b-3p_R+2	93	-21.44
MSTRG.1922.6	PC-3p-865_3810	94	-23.54
MSTRG.1922.6	PC-5p-1507_1475	92	-66.38
MSTRG.1922.6	PC-5p-16001_37	94	-23.05
MSTRG.1922.6	PC-5p-565_7593	98	-20.67
MSTRG.1922.6	bta-miR-183	94	-45.42
MSTRG.1922.6	hsa-miR-17-3p_L-1R+1	91	-81.94
MSTRG.1922.6	hsa-miR-30d-3p_L-1R+2	97	-22.11
MSTRG.1922.6	hsa-miR-455-3p_L+2	98	-70.25
MSTRG.1922.6	hsa-miR-99a-5p	97	-20.06
MSTRG.1922.6	mdo-miR-352-3p_1ss11TC	99	-58.66
MSTRG.1922.6	oga-miR-100_R+2	97	-24.44
MSTRG.4559.7	PC-5p-23_883296	93	-22.19
MSTRG.4559.7	hsa-miR-122-5p	98	-30.13
MSTRG.4559.7	hsa-miR-146a-5p_R+1	93	-21.29
MSTRG.4559.7	mdo-miR-122-5p_R-3	98	-30.13
MSTRG.4559.7	pal-miR-9226-5p_L-3_1ss4AT	96	-21.17
MSTRG.2697.2	PC-5p-23_883296	98	-40.23
MSTRG.2697.2	PC-5p-565_7593	97	-21.37
MSTRG.2697.2	hsa-miR-140-5p	91	-22.71
MSTRG.2697.2	hsa-miR-146a-5p_R+1	98	-20.51
MSTRG.2697.2	hsa-miR-18a-5p	95	-42.26
MSTRG.2697.2	mmu-miR-193b-5p_1ss11AG	93	-22.38
MSTRG.3497.6	PC-3p-865_3810	91	-41.82
MSTRG.3497.6	hsa-miR-17-3p_L-1R+1	96	-97.12
MSTRG.3497.6	hsa-miR-18a-5p	91	-43.43
MSTRG.3497.6	hsa-miR-18b-5p	91	-44.78
MSTRG.3497.6	hsa-miR-30c-2-3p	95	-24.5
MSTRG.3497.6	mdo-miR-143-5p_L+1	96	-23.22
MSTRG.2145.4	hsa-miR-17-5p	97	-22.1
MSTRG.2145.4	hsa-miR-20b-5p	97	-45.41
MSTRG.2145.4	hsa-miR-33a-5p_R-1	95	-23.64
MSTRG.2145.4	mdo-miR-143-5p_L+1	93	-49.87
MSTRG.2145.4	mmu-miR-30d-3p_R+1_2ss10AG20TA	92	-24.06
MSTRG.3203.1	PC-3p-13710_50	93	-20.94
MSTRG.3203.1	PC-5p-565_7593	95	-22.16
MSTRG.3203.1	PC-5p-7202_138	98	-41.68
MSTRG.3203.1	bta-miR-1246_L+1R+2	92	-25.98
MSTRG.3203.1	hsa-miR-103a-3p	94	-23.72
MSTRG.3203.1	hsa-miR-107	94	-23.72
MSTRG.3203.1	hsa-miR-125b-2-3p_L-2R+2	90	-30.46
MSTRG.3203.1	hsa-miR-140-5p	94	-20.18
MSTRG.3203.1	hsa-miR-24-3p_R+1	90	-78.71
MSTRG.3203.1	hsa-miR-30d-3p_L-1R+2	95	-20.56
MSTRG.3203.1	mdo-miR-143-5p_L+1	92	-22.44
MSTRG.3203.1	mmu-miR-30d-3p_R+1_2ss10AG20TA	96	-21.1
MSTRG.3203.1	oga-miR-24_1ss23GT	90	-78.71
MSTRG.3203.1	pal-miR-9226-5p_L-3_1ss4AG	99	-55.39
MSTRG.3203.1	pal-miR-9226-5p_L-3_1ss4AT	99	-32.6
MSTRG.10620.1	PC-3p-865_3810	92	-66.47
MSTRG.10620.1	hsa-miR-17-3p_L-1R+1	98	-45.61
MSTRG.10620.1	hsa-miR-30c-2-3p	96	-42.72
MSTRG.10621.1	hsa-miR-17-3p_L-1R+1	96	-66.92
MSTRG.10621.1	hsa-miR-30a-3p	91	-26.67
MSTRG.10621.1	hsa-miR-454-3p_R+2	91	-21.93
MSTRG.10621.1	mmu-miR-30d-3p_R+1_2ss10AG20TA	91	-28.12
ENSGALT00010001148	PC-5p-4185_303	90	-24.04
MSTRG.6008.7	PC-3p-3504_401	95	-28.35
MSTRG.6008.7	eca-miR-182_R-1	92	-22.27
MSTRG.12692.1	PC-3p-9745_89	91	-55.46
MSTRG.12692.3	PC-3p-9745_89	91	-55.46
ENSGALT00010001506	mmu-miR-193b-5p_1ss11AG	96	-55.22
MSTRG.7986.1	pal-miR-9226-5p_1ss4AG	91	-21.13
ENSGALT00010001896	eca-miR-182_R-1	99	-22.18
MSTRG.8003.1	hsa-miR-7977_1ss6AG	96	-23.23
ENSGALT00010002050	PC-5p-16001_37	91	-45.09
ENSGALT00010002096	PC-3p-6345_166	97	-24.99
ENSGALT00010002096	PC-5p-1507_1475	94	-21.13
ENSGALT00010002096	hsa-let-7f-5p_R+1	97	-43.43
ENSGALT00010002096	hsa-miR-212-5p	91	-66.69
ENSGALT00010002117	PC-5p-565_7593	93	-44.69
ENSGALT00010002117	hsa-miR-204-5p	94	-44.79
ENSGALT00010002117	hsa-miR-33a-5p_R-1	94	-20.02
ENSGALT00010002117	mdo-miR-204	94	-44.79
ENSGALT00010002117	mdo-miR-352-3p_1ss11TC	95	-24.98
ENSGALT00010002293	hsa-miR-301a-5p	96	-25.48
ENSGALT00010002293	hsa-miR-30a-3p	99	-20.63
ENSGALT00010002293	hsa-miR-455-3p_L+2	91	-43.21
ENSGALT00010002293	mmu-miR-30d-3p_R+1_2ss10AG20TA	99	-20.63
ENSGALT00010002358	PC-3p-595_6889	90	-22.77
ENSGALT00010002360	pal-miR-9226-5p_L-3_1ss4AG	93	-20.31
ENSGALT00010002360	pal-miR-9226-5p_L-3_1ss4AT	93	-21.58
ENSGALT00010003065	PC-3p-4195_302	96	-69.6
MSTRG.11899.5	PC-5p-410_13884	96	-20.81
MSTRG.11899.5	bta-miR-193a-5p_R+1	93	-45.59
MSTRG.11899.5	hsa-let-7b-5p	99	-24.41
MSTRG.11899.5	hsa-miR-30a-3p	91	-21.02
MSTRG.11899.5	hsa-miR-30e-3p	90	-43.79
MSTRG.11899.5	hsa-miR-425-5p_R+2_1ss20TC	93	-23.63
MSTRG.11899.5	hsa-miR-454-3p_R+2	92	-22.36
MSTRG.11899.5	mdo-miR-143-5p_L+1	94	-96.17
MSTRG.11899.5	mdo-miR-352-3p_1ss11TC	91	-87.01
MSTRG.11899.5	mmu-miR-30d-3p_R+1_2ss10AG20TA	91	-21.02
MSTRG.11899.5	mmu-miR-92a-3p_R+2	92	-21.26
MSTRG.11899.5	pal-miR-9226-5p_1ss4AG	92	-128.7
MSTRG.11900.1	hsa-miR-184_R+1	91	-28.25
MSTRG.11900.1	hsa-miR-7977_1ss6AG	90	-23.23
MSTRG.11900.1	ocu-miR-184-3p	91	-27.16
ENSGALT00010003674	bta-miR-2478_L-1_1ss2TG	93	-22.71
ENSGALT00010003674	mdo-miR-143-5p_L+1	94	-25.22
ENSGALT00010003688	PC-5p-565_7593	91	-20.74
ENSGALT00010003688	PC-5p-7202_138	97	-25.37
ENSGALT00010003688	hsa-miR-17-3p_L-1R+1	97	-46.96
ENSGALT00010003688	hsa-miR-455-3p_L+2	92	-22.1
MSTRG.11896.1	PC-5p-565_7593	94	-21.29
MSTRG.11897.1	pal-miR-9226-5p_1ss4AG	91	-21.13
ENSGALT00010004637	mmu-miR-145a-3p_L+2R-2	94	-21.64
ENSGALT00010004717	hsa-miR-204-5p	91	-20.36
ENSGALT00010004717	mdo-miR-204	91	-20.36
ENSGALT00010004822	PC-5p-7675_127	97	-55.16
ENSGALT00010004822	hsa-miR-455-3p_L+2	96	-21.48
ENSGALT00010004915	hsa-miR-24-3p_R+1	93	-20.53
ENSGALT00010004915	oga-miR-24_1ss23GT	93	-20.53
ENSGALT00010005191	hsa-miR-103a-3p	98	-26.58
ENSGALT00010005191	hsa-miR-107	98	-26.58
ENSGALT00010005723	PC-5p-7202_138	98	-21.07
ENSGALT00010005723	eca-miR-365	96	-21.78
ENSGALT00010005723	hsa-miR-365a-3p	96	-21.78
ENSGALT00010005723	hsa-miR-425-5p_R+2_1ss20TC	95	-20.71
ENSGALT00010005759	PC-3p-865_3810	97	-21.1
ENSGALT00010005759	PC-5p-565_7593	91	-22.52
ENSGALT00010005759	efu-mir-9226-p3_1ss17GA	94	-22.8
ENSGALT00010005759	hsa-miR-103a-3p	92	-44.21
ENSGALT00010005759	hsa-miR-107	92	-46.92
ENSGALT00010005759	hsa-miR-122-5p	90	-25.91
ENSGALT00010005759	mdo-miR-122-5p_R-3	90	-25.91
ENSGALT00010005759	mmu-miR-101b-3p_L-1R+4_1	96	-20.22
ENSGALT00010005759	mmu-miR-101b-3p_L-1R+4_2	96	-20.22
ENSGALT00010005810	hsa-miR-24-3p_R+1	91	-30.33
ENSGALT00010005810	oga-miR-24_1ss23GT	91	-30.33
ENSGALT00010006355	PC-5p-16001_37	97	-20.56
ENSGALT00010006355	hsa-let-7b-5p	92	-44.14
ENSGALT00010006355	hsa-let-7c-5p	92	-21.99
ENSGALT00010006446	hsa-miR-1306-3p_L+3R+1	96	-22.57
ENSGALT00010006446	hsa-miR-17-3p_L-1R+1	97	-112.4
ENSGALT00010006475	bta-miR-183	91	-20.92
ENSGALT00010006475	efu-mir-9226-p3_1ss17GA	90	-43.61
ENSGALT00010006475	mmu-miR-23b-3p_R+2	92	-21.13
ENSGALT00010006489	hsa-miR-107	98	-20.31
ENSGALT00010006623	hsa-miR-454-3p_R+2	99	-20.11
ENSGALT00010006705	hsa-miR-128-3p	98	-20.57
ENSGALT00010006950	PC-5p-16001_37	92	-26.38
ENSGALT00010006950	bta-miR-183	92	-66.23
ENSGALT00010006950	hsa-miR-17-3p_L-1R+1	98	-20.23
ENSGALT00010006950	hsa-miR-20b-5p	92	-21.58
ENSGALT00010006950	mmu-miR-101b-3p_L-1R+4_1	97	-20.47
ENSGALT00010006950	mmu-miR-101b-3p_L-1R+4_2	97	-20.47
MSTRG.2795.2	hsa-miR-128-3p	98	-20.45
MSTRG.2795.2	hsa-miR-17-3p_L-1R+1	90	-61.82
MSTRG.2795.2	hsa-miR-212-5p	94	-26.5
MSTRG.2795.2	mmu-miR-193b-5p_1ss11AG	98	-20.24
MSTRG.2795.2	mmu-miR-92a-3p_R+1	93	-44.14
MSTRG.2795.2	mmu-miR-92a-3p_R+2	96	-44.14
ENSGALT00010007117	hsa-miR-24-3p_R+1	96	-22.17
ENSGALT00010007117	mmu-miR-145a-3p_L+2R-2	98	-20.66
ENSGALT00010007117	oga-miR-24_1ss23GT	96	-22.17
ENSGALT00010007125	hsa-miR-1306-5p	93	-28.01
ENSGALT00010007141	mmu-miR-145a-5p	96	-25.01
ENSGALT00010007141	mmu-mir-3968-p3_1ss11AT	96	-20.77
ENSGALT00010007141	mmu-mir-3968-p5_1ss11AT	96	-20.77
ENSGALT00010007171	efu-mir-9226-p3_1ss17GA	94	-27.52
ENSGALT00010007171	mdo-miR-352-3p_1ss11TC	98	-23
ENSGALT00010007171	pal-miR-9226-5p_L-3_1ss4AT	99	-21.14
ENSGALT00010007200	bta-miR-1246_L+1R+2	92	-25.35
ENSGALT00010007201	hsa-miR-7977_1ss6AG	90	-23.23
ENSGALT00010007317	hsa-miR-30d-3p_L-1R+2	99	-25.25
ENSGALT00010007448	hsa-let-7b-5p	98	-22.17
ENSGALT00010007448	hsa-let-7c-5p	98	-21.82
ENSGALT00010007448	hsa-let-7f-5p_R+1	98	-21.06
ENSGALT00010007448	hsa-miR-454-3p_R+2	93	-22.21
ENSGALT00010007708	PC-3p-6345_166	95	-22.58
ENSGALT00010007708	hsa-miR-30d-3p_L-1R+2	90	-21.14
ENSGALT00010007708	mdo-miR-352-3p_1ss11TC	97	-22.27
ENSGALT00010007851	mdo-miR-143-5p_L+1	93	-21.1
MSTRG.2761.1	pal-miR-9226-5p_1ss4AG	91	-21.13
ENSGALT00010008012	PC-5p-1507_1475	98	-21.97
ENSGALT00010008012	hsa-miR-30e-5p_R+2	90	-41.91
ENSGALT00010008012	mdo-miR-352-3p_1ss11TC	97	-45.01
ENSGALT00010008241	hsa-miR-17-3p_L-1R+1	98	-50.25
ENSGALT00010008241	hsa-miR-18a-5p	92	-20.45
ENSGALT00010008241	hsa-miR-18b-5p	91	-20.97
ENSGALT00010008241	hsa-miR-30d-3p_L-1R+2	96	-44.19
ENSGALT00010008244	PC-3p-3119_472	92	-20.95
ENSGALT00010008244	hsa-miR-17-3p_L-1R+1	94	-48.44
ENSGALT00010008244	mdo-miR-143-5p_L+1	99	-44.47
ENSGALT00010008244	mmu-miR-145a-5p	95	-21.75
ENSGALT00010008244	mmu-miR-23b-3p_R+2	92	-26.36
ENSGALT00010008252	hsa-miR-204-5p	91	-21.98
ENSGALT00010008252	hsa-miR-30c-2-3p	96	-27.44
ENSGALT00010008252	mdo-miR-204	91	-21.98
ENSGALT00010008665	hsa-miR-204-5p	98	-47.03
ENSGALT00010008665	mdo-miR-204	98	-47.03
ENSGALT00010008689	mmu-miR-5100_L-1_1ss21TC	94	-44.92
ENSGALT00010008689	pal-miR-9226-5p_L-3_1ss4AG	93	-20.41
ENSGALT00010008689	pal-miR-9226-5p_L-3_1ss4AT	93	-21.68
ENSGALT00010008763	PC-3p-1126_2399	95	-42.92
ENSGALT00010008763	bta-miR-193a-5p_R+1	93	-21.75
ENSGALT00010008770	PC-5p-23_883296	96	-23.49
ENSGALT00010008770	hsa-miR-146a-5p_R+1	96	-21
ENSGALT00010009135	PC-5p-16001_37	95	-135.24
ENSGALT00010009135	PC-5p-4185_303	96	-24.76
MSTRG.12006.1	hsa-miR-140-5p	95	-21.65
ENSGALT00010009305	hsa-miR-106a-5p	98	-20.88
ENSGALT00010009305	hsa-miR-17-5p	98	-20.5
ENSGALT00010009305	hsa-miR-20b-5p	98	-20.24
ENSGALT00010009580	mmu-miR-193b-5p_1ss11AG	95	-127.27
ENSGALT00010010183	pal-miR-9226-5p_L-3_1ss4AG	97	-20.93
ENSGALT00010010183	pal-miR-9226-5p_L-3_1ss4AT	97	-22.2
ENSGALT00010010306	hsa-miR-103a-3p	91	-42.24
ENSGALT00010010306	hsa-miR-107	91	-21.03
ENSGALT00010010306	hsa-miR-1306-5p	96	-47.89
ENSGALT00010010306	pal-miR-9226-5p_1ss4AG	93	-26.81
ENSGALT00010010539	hsa-miR-7977_1ss6AG	95	-23.23
MSTRG.13345.1	hsa-miR-184_R+1	98	-28.25
MSTRG.13345.1	ocu-miR-184-3p	98	-27.16
MSTRG.11853.1	hsa-miR-184_R+1	92	-28.25
MSTRG.11853.1	ocu-miR-184-3p	92	-27.16
ENSGALT00010010650	hsa-miR-103a-3p	91	-22.65
ENSGALT00010010650	hsa-miR-30a-3p	96	-21.32
ENSGALT00010010650	hsa-miR-33a-5p_R-1	95	-20.03
ENSGALT00010010650	mdo-miR-143-5p_L+1	95	-28.08
ENSGALT00010010650	mmu-miR-30d-3p_R+1_2ss10AG20TA	96	-21.32
ENSGALT00010010656	hsa-miR-301a-5p	99	-20.34
ENSGALT00010010656	hsa-miR-30c-2-3p	93	-21.24
ENSGALT00010010779	PC-3p-6345_166	93	-22.01
ENSGALT00010010779	hsa-miR-1306-5p	94	-25.33
ENSGALT00010010779	mmu-miR-5100_L-1_1ss21TC	96	-20.4
ENSGALT00010010940	PC-3p-865_3810	93	-25.03
ENSGALT00010010940	pal-miR-9226-5p_L-3_1ss4AG	95	-55.3
ENSGALT00010010940	pal-miR-9226-5p_L-3_1ss4AT	95	-57.84
ENSGALT00010010944	PC-3p-12542_59	96	-20.32
ENSGALT00010010944	PC-3p-6345_166	94	-20.49
ENSGALT00010010944	PC-5p-1507_1475	98	-64.23
ENSGALT00010010944	eca-miR-143_R+1	91	-46.67
ENSGALT00010010944	hsa-miR-103a-3p	97	-21.38
ENSGALT00010010944	hsa-miR-125b-2-3p_L-2R+2	91	-22.1
ENSGALT00010010944	hsa-miR-1306-5p	92	-24.01
ENSGALT00010010944	hsa-miR-30d-3p_L-1R+2	90	-65.02
ENSGALT00010010944	mmu-miR-193b-5p_1ss11AG	92	-113.83
ENSGALT00010011214	PC-5p-7675_127	94	-26.55
ENSGALT00010011278	hsa-miR-30d-3p_L-1R+2	94	-22.2
ENSGALT00010011278	mdo-miR-143-5p_L+1	92	-25.11
ENSGALT00010011285	PC-3p-865_3810	94	-25.6
ENSGALT00010011285	PC-5p-16001_37	98	-25.28
ENSGALT00010011312	PC-5p-1507_1475	94	-21.46
ENSGALT00010011312	PC-5p-565_7593	94	-48.46
ENSGALT00010011312	eca-miR-182_R-1	91	-28.63
ENSGALT00010011312	hsa-miR-17-5p	92	-20.73
ENSGALT00010011312	mmu-miR-145a-3p_L+2R-2	92	-22.95
ENSGALT00010011375	hsa-miR-103a-3p	92	-75.62
ENSGALT00010011375	hsa-miR-107	92	-72.65
ENSGALT00010011375	mmu-miR-30d-3p_R+1_2ss10AG20TA	97	-22.21
ENSGALT00010011375	pal-miR-9226-5p_L-3_1ss4AG	90	-22.8
ENSGALT00010011375	pal-miR-9226-5p_L-3_1ss4AT	90	-24.07
ENSGALT00010011501	PC-3p-5511_205	97	-20.01
ENSGALT00010011501	PC-5p-410_13884	99	-20.95
ENSGALT00010011501	hsa-let-7b-5p	90	-46.21
ENSGALT00010011501	hsa-let-7c-5p	90	-44.38
ENSGALT00010011501	hsa-let-7f-5p_R+1	90	-21.42
ENSGALT00010011501	hsa-miR-103a-3p	95	-43.49
ENSGALT00010011501	hsa-miR-107	95	-43.33
ENSGALT00010011501	hsa-miR-125b-2-3p_L-2R+2	95	-44.3
ENSGALT00010011501	hsa-miR-17-3p_L-1R+1	91	-133.81
ENSGALT00010011501	hsa-miR-301a-5p	98	-61.85
ENSGALT00010011501	hsa-miR-30d-3p_L-1R+2	90	-24.62
ENSGALT00010011529	mmu-miR-30d-3p_R+1_2ss10AG20TA	94	-21.19
ENSGALT00010011550	PC-3p-3504_401	93	-21.54
ENSGALT00010011866	PC-5p-1507_1475	99	-20.12
ENSGALT00010011866	hsa-miR-455-5p_1ss9TC	92	-20.71
ENSGALT00010011866	mdo-miR-352-3p_1ss11TC	94	-45.6
ENSGALT00010011866	mmu-miR-92a-3p_R+2	92	-26.89
ENSGALT00010012046	PC-5p-7675_127	96	-26.68
ENSGALT00010013371	hsa-miR-146a-5p_R+1	99	-20.31
ENSGALT00010013527	PC-5p-1507_1475	93	-21.35
ENSGALT00010013527	hsa-miR-454-3p_R+2	99	-20.56
ENSGALT00010013722	PC-3p-5511_205	95	-21.97
ENSGALT00010013722	PC-5p-565_7593	91	-20.35
ENSGALT00010013722	bta-miR-193a-5p_R+1	92	-43.26
ENSGALT00010013722	bta-miR-2478_L-1_1ss2TG	91	-22.52
ENSGALT00010013722	hsa-miR-212-5p	91	-23.18
ENSGALT00010013722	hsa-miR-33a-5p_R-1	91	-20.81
ENSGALT00010013722	hsa-miR-455-3p_L+2	94	-20.38
ENSGALT00010013742	PC-5p-7202_138	90	-25.83
ENSGALT00010013742	hsa-miR-1306-5p	97	-45.74
ENSGALT00010013742	hsa-miR-26a-1-3p_1ss22GT	95	-20.77
ENSGALT00010013747	PC-5p-7202_138	90	-25.83
ENSGALT00010013747	mmu-miR-92a-3p_R+1	91	-22.84
ENSGALT00010013747	mmu-miR-92a-3p_R+2	93	-23.73
ENSGALT00010013795	mdo-miR-352-3p_1ss11TC	91	-22.61
ENSGALT00010013795	mmu-miR-30d-3p_R+1_2ss10AG20TA	90	-21.34
ENSGALT00010013867	PC-5p-7202_138	91	-20.37
ENSGALT00010013867	hsa-miR-122-5p	92	-50.54
ENSGALT00010013867	hsa-miR-140-5p	95	-27.63
ENSGALT00010013867	mdo-miR-122-5p_R-3	92	-50.54
ENSGALT00010013988	PC-3p-595_6889	96	-21.99
ENSGALT00010013988	hsa-miR-204-5p	94	-27.14
ENSGALT00010013988	mdo-miR-204	94	-27.14
ENSGALT00010014050	hsa-miR-30a-3p	91	-20.79
ENSGALT00010014050	mmu-miR-30d-3p_R+1_2ss10AG20TA	91	-20.79
ENSGALT00010014185	PC-5p-565_7593	95	-74.9
ENSGALT00010014295	hsa-miR-1306-5p	96	-21.5
ENSGALT00010014295	hsa-miR-181b-2-3p_R+2	99	-20.13
ENSGALT00010014367	hsa-miR-301a-5p	94	-25.29
ENSGALT00010014629	PC-3p-865_3810	94	-23.66
ENSGALT00010014629	hsa-miR-18b-3p_L+3R-3_1ss16CT	98	-20.48
ENSGALT00010014629	hsa-miR-455-3p_L+2	94	-25.95
ENSGALT00010014629	mdo-miR-352-3p_1ss11TC	98	-21.26
ENSGALT00010014689	mdo-miR-352-3p_1ss11TC	98	-27.36
ENSGALT00010014848	PC-5p-410_13884	96	-23.13
ENSGALT00010014848	pal-miR-9226-5p_L-3_1ss4AG	91	-20.26
ENSGALT00010014848	pal-miR-9226-5p_L-3_1ss4AT	91	-21.53
ENSGALT00010015030	hsa-miR-103a-3p	90	-21.57
ENSGALT00010015030	hsa-miR-107	90	-41.09
ENSGALT00010015030	hsa-miR-30a-3p	95	-23.5
ENSGALT00010015030	hsa-miR-30d-3p_L-1R+2	95	-49.82
ENSGALT00010015030	mmu-miR-30d-3p_R+1_2ss10AG20TA	95	-23.5
ENSGALT00010015040	hsa-miR-1306-5p	99	-22.53
ENSGALT00010015040	hsa-miR-30d-3p_L-1R+2	98	-21.05
ENSGALT00010015040	mdo-miR-352-3p_1ss11TC	94	-31.57
ENSGALT00010015040	mmu-miR-30d-3p_R+1_2ss10AG20TA	95	-21.83
ENSGALT00010015043	eca-miR-143_R+1	95	-22.35
MSTRG.7317.1	hsa-miR-7977_1ss6AG	92	-22.36
ENSGALT00010015144	hsa-miR-103a-3p	94	-48.37
ENSGALT00010015144	hsa-miR-107	94	-25.52
ENSGALT00010015144	hsa-miR-30d-3p_L-1R+2	94	-24.36
ENSGALT00010015151	PC-5p-1507_1475	90	-20.06
ENSGALT00010015151	hsa-miR-103a-3p	97	-48.37
ENSGALT00010015151	hsa-miR-107	97	-25.52
ENSGALT00010015151	hsa-miR-30a-3p	90	-20.88
ENSGALT00010015151	hsa-miR-30d-3p_L-1R+2	94	-24.36
ENSGALT00010015151	hsa-miR-30e-3p	94	-21.39
ENSGALT00010015151	hsa-miR-363-3p	94	-21.31
ENSGALT00010015151	mmu-miR-30d-3p_R+1_2ss10AG20TA	90	-20.88
ENSGALT00010015288	hsa-miR-128-3p	90	-22.45
ENSGALT00010015582	PC-3p-13710_50	96	-20.97
ENSGALT00010015582	PC-3p-5511_205	92	-21.29
ENSGALT00010015582	PC-5p-23_883296	90	-84.65
ENSGALT00010015582	PC-5p-565_7593	92	-174.62
ENSGALT00010015582	bta-miR-2478_L-1_1ss2TG	97	-23.53
ENSGALT00010015582	hsa-miR-103a-3p	92	-141.82
ENSGALT00010015582	hsa-miR-107	92	-143.87
ENSGALT00010015582	hsa-miR-17-3p_L-1R+1	93	-164.32
ENSGALT00010015582	hsa-miR-18a-5p	96	-88.77
ENSGALT00010015582	hsa-miR-18b-5p	96	-128.2
ENSGALT00010015582	hsa-miR-301a-5p	91	-22.23
ENSGALT00010015582	hsa-miR-30a-3p	93	-64.05
ENSGALT00010015582	hsa-miR-30c-2-3p	90	-66.41
ENSGALT00010015582	hsa-miR-33a-5p_R-1	92	-21.62
ENSGALT00010015582	hsa-miR-425-5p_R+2_1ss20TC	93	-104.96
ENSGALT00010015582	hsa-miR-455-5p_1ss9TC	93	-73.04
ENSGALT00010015582	mdo-miR-143-5p_L+1	95	-229.71
ENSGALT00010015582	mmu-miR-101b-3p_L-1R+4_1	91	-86.1
ENSGALT00010015582	mmu-miR-101b-3p_L-1R+4_2	91	-43.51
ENSGALT00010015582	mmu-miR-145a-3p_L+2R-2	90	-20.16
ENSGALT00010015582	mmu-miR-30d-3p_R+1_2ss10AG20TA	93	-87.96
ENSGALT00010015601	PC-3p-3119_472	96	-20.68
ENSGALT00010015601	hsa-miR-1306-5p	94	-24.9
ENSGALT00010015712	PC-3p-595_6889	99	-20.35
ENSGALT00010015712	PC-5p-565_7593	96	-43.59
ENSGALT00010015712	hsa-miR-103a-3p	90	-46.53
ENSGALT00010015712	hsa-miR-107	90	-25.57
ENSGALT00010015712	hsa-miR-17-5p	94	-23.47
ENSGALT00010015712	hsa-miR-20b-5p	94	-22.52
ENSGALT00010015712	hsa-miR-30a-3p	95	-47.35
ENSGALT00010015712	hsa-miR-30d-3p_L-1R+2	97	-48.07
ENSGALT00010015712	hsa-miR-30e-3p	95	-20.36
ENSGALT00010015712	hsa-miR-455-3p_L+2	96	-22.3
ENSGALT00010015712	mdo-miR-143-5p_L+1	97	-24.21
ENSGALT00010015712	mmu-miR-30d-3p_R+1_2ss10AG20TA	95	-75.98
ENSGALT00010015722	PC-3p-3119_472	91	-21.08
ENSGALT00010015892	PC-3p-865_3810	91	-27.02
ENSGALT00010015892	PC-5p-1507_1475	97	-45.36
ENSGALT00010015892	hsa-miR-24-3p_R+1	98	-69.76
ENSGALT00010015892	hsa-miR-30a-3p	95	-20.06
ENSGALT00010015892	hsa-miR-30d-3p_L-1R+2	95	-21.45
ENSGALT00010015892	hsa-miR-30e-3p	95	-25.77
ENSGALT00010015892	hsa-miR-30e-5p_R+2	98	-22.6
ENSGALT00010015892	mmu-miR-181b-1-3p	96	-20.21
ENSGALT00010015892	mmu-miR-30d-3p_R+1_2ss10AG20TA	95	-46.04
ENSGALT00010015892	oga-miR-24_1ss23GT	98	-69.76
ENSGALT00010015893	PC-5p-7202_138	96	-41.92
ENSGALT00010015893	hsa-miR-125b-2-3p_L-2R+2	93	-22.6
ENSGALT00010015893	hsa-miR-30a-3p	97	-21.44
ENSGALT00010015893	hsa-miR-30e-3p	97	-25.38
ENSGALT00010015893	mdo-miR-143-5p_L+1	93	-78.27
ENSGALT00010015893	mmu-miR-145a-5p	97	-20.61
ENSGALT00010015893	mmu-miR-30d-3p_R+1_2ss10AG20TA	97	-43.53
ENSGALT00010015900	eca-miR-365	97	-21.91
ENSGALT00010015900	hsa-miR-122-5p	99	-23.32
ENSGALT00010015900	hsa-miR-365a-3p	97	-21.91
ENSGALT00010015900	mdo-miR-122-5p_R-3	99	-23.32
ENSGALT00010015900	mdo-miR-30e-5p_R+2	95	-20.27
ENSGALT00010015900	mmu-miR-30d-3p_R+1_2ss10AG20TA	91	-20.62
ENSGALT00010015904	hsa-miR-18b-3p_L+3R-3_1ss16CT	99	-23.58
ENSGALT00010015904	hsa-miR-30a-3p	98	-22.24
ENSGALT00010015904	hsa-miR-30c-2-3p	91	-21.15
ENSGALT00010015904	mmu-miR-30d-3p_R+1_2ss10AG20TA	98	-22.24
ENSGALT00010015904	pal-miR-9226-5p_1ss4AG	96	-27.7
ENSGALT00010015938	PC-3p-13710_50	93	-20.65
ENSGALT00010015938	mdo-miR-143-5p_L+1	93	-23.07
ENSGALT00010015947	hsa-miR-30a-3p	93	-21.4
ENSGALT00010015947	hsa-miR-30e-3p	95	-21.91
ENSGALT00010015947	mdo-miR-352-3p_1ss11TC	98	-20.28
ENSGALT00010015947	mmu-miR-30d-3p_R+1_2ss10AG20TA	93	-21.4
ENSGALT00010015947	pal-miR-9226-5p_1ss4AG	99	-20.46
ENSGALT00010016143	PC-5p-7202_138	96	-20.05
ENSGALT00010016143	efu-mir-9226-p3_1ss17GA	96	-26.19
ENSGALT00010016143	hsa-miR-301a-5p	91	-22.07
ENSGALT00010016143	pal-miR-9226-5p_L-3_1ss4AG	97	-42.68
ENSGALT00010016143	pal-miR-9226-5p_L-3_1ss4AT	97	-44.31
MSTRG.2410.109	PC-3p-1126_2399	94	-204.48
ENSGALT00010016242	hsa-miR-18a-5p	93	-22.38
ENSGALT00010016242	hsa-miR-18b-5p	92	-21.31
ENSGALT00010016242	hsa-miR-30c-2-3p	97	-21.58
ENSGALT00010016242	hsa-miR-30e-3p	98	-20.02
ENSGALT00010016247	PC-5p-7675_127	92	-26.5
ENSGALT00010016247	hsa-miR-181b-2-3p_R+2	91	-20.05
ENSGALT00010016303	hsa-miR-18a-5p	99	-21.55
ENSGALT00010016312	PC-3p-1126_2399	99	-22.79
ENSGALT00010016312	hsa-miR-24-3p_R+1	90	-23.49
ENSGALT00010016312	oga-miR-24_1ss23GT	90	-23.49
ENSGALT00010016387	hsa-miR-204-5p	93	-68.6
ENSGALT00010016387	mdo-miR-204	93	-68.6
ENSGALT00010016387	mmu-miR-101b-3p_L-1R+4_1	94	-22.56
ENSGALT00010016387	mmu-miR-101b-3p_L-1R+4_2	94	-21.65
ENSGALT00010016432	PC-5p-1507_1475	98	-20.2
ENSGALT00010016432	PC-5p-7675_127	98	-26.92
ENSGALT00010016432	hsa-miR-17-3p_L-1R+1	95	-22.93
ENSGALT00010016502	PC-3p-6345_166	91	-20.37
ENSGALT00010016502	PC-5p-1507_1475	93	-45.29
ENSGALT00010016502	PC-5p-565_7593	90	-20.74
ENSGALT00010016502	eca-miR-143_R+1	98	-21.88
ENSGALT00010016502	hsa-miR-122-5p	94	-24.15
ENSGALT00010016502	hsa-miR-30d-3p_L-1R+2	99	-20.38
ENSGALT00010016502	mdo-miR-122-5p_R-3	94	-24.15
ENSGALT00010016502	mmu-miR-6238_L-2R-2_1ss12TC	94	-21
ENSGALT00010016564	hsa-miR-10a-5p_R-1	92	-22.12
ENSGALT00010016564	hsa-miR-10b-5p_R-1	92	-42.58
ENSGALT00010016564	mmu-miR-92a-3p_R+1	98	-21.02
ENSGALT00010016564	mmu-miR-92a-3p_R+2	98	-21.02
ENSGALT00010016683	PC-5p-16001_37	99	-20.6
ENSGALT00010016683	mdo-miR-143-5p_L+1	95	-50.6
ENSGALT00010016691	PC-5p-565_7593	91	-261.89
ENSGALT00010016691	bta-miR-1246_L+1R+2	92	-22.97
ENSGALT00010016730	PC-3p-865_3810	96	-22.62
ENSGALT00010016730	mdo-miR-352-3p_1ss11TC	91	-20.79
ENSGALT00010016803	bta-miR-193a-5p_R+1	94	-22.68
ENSGALT00010016822	PC-5p-4185_303	99	-22.73
ENSGALT00010016822	hsa-miR-17-3p_L-1R+1	99	-73.87
ENSGALT00010016822	hsa-miR-4454_L-3R+1	90	-20.85
ENSGALT00010016872	hsa-miR-17-5p	90	-20.35
ENSGALT00010016872	hsa-miR-30d-3p_L-1R+2	92	-21.96
ENSGALT00010016872	mmu-miR-30d-3p_R+1_2ss10AG20TA	99	-20.19
ENSGALT00010016878	hsa-miR-103a-3p	94	-20.78
ENSGALT00010016878	hsa-miR-107	94	-20.78
ENSGALT00010016878	mdo-miR-352-3p_1ss11TC	90	-30.51
MSTRG.1292.5	hsa-miR-24-3p_R+1	97	-20.83
MSTRG.1292.5	oga-miR-24_1ss23GT	97	-20.83
ENSGALT00010016996	hsa-miR-103a-3p	96	-22
ENSGALT00010016996	hsa-miR-107	96	-22
ENSGALT00010016996	mdo-miR-143-5p_L+1	98	-24.63
ENSGALT00010016996	mmu-miR-145a-3p_L+2R-2	97	-20.25
ENSGALT00010017002	PC-3p-595_6889	92	-20.15
ENSGALT00010017002	PC-5p-16001_37	92	-43.52
ENSGALT00010017002	PC-5p-565_7593	91	-22.01
ENSGALT00010017002	bta-miR-193a-5p_R+1	91	-21.15
ENSGALT00010017002	eca-miR-182_R-1	93	-21.41
ENSGALT00010017002	hsa-miR-106a-5p	96	-93.56
ENSGALT00010017002	hsa-miR-140-5p	96	-20.73
ENSGALT00010017002	hsa-miR-17-5p	96	-114.85
ENSGALT00010017002	hsa-miR-204-5p	92	-20.76
ENSGALT00010017002	hsa-miR-20b-5p	96	-69.97
ENSGALT00010017002	hsa-miR-24-3p_R+1	98	-21.3
ENSGALT00010017002	hsa-miR-30a-3p	90	-46.58
ENSGALT00010017002	hsa-miR-30c-2-3p	99	-63.42
ENSGALT00010017002	hsa-miR-30d-3p_L-1R+2	95	-42.39
ENSGALT00010017002	hsa-miR-30e-3p	90	-44.55
ENSGALT00010017002	mdo-miR-204	92	-20.76
ENSGALT00010017002	mmu-miR-30d-3p_R+1_2ss10AG20TA	90	-90.33
ENSGALT00010017002	mmu-mir-3968-p3_1ss11AT	95	-43.82
ENSGALT00010017002	mmu-mir-3968-p5_1ss11AT	95	-43.82
ENSGALT00010017002	oga-miR-24_1ss23GT	98	-21.3
ENSGALT00010017275	eca-miR-143_R+1	95	-21.5
ENSGALT00010017275	efu-mir-9226-p3_1ss17GA	91	-21.17
ENSGALT00010017320	mdo-miR-352-3p_1ss11TC	93	-20.81
MSTRG.14618.4	hsa-miR-204-5p	94	-76.35
MSTRG.14618.4	mdo-miR-204	94	-76.35
ENSGALT00010017419	hsa-miR-103a-3p	91	-97.36
ENSGALT00010017419	hsa-miR-107	91	-99.97
ENSGALT00010017419	hsa-miR-20b-5p	97	-20.38
ENSGALT00010017419	hsa-miR-30a-3p	92	-21.36
ENSGALT00010017419	hsa-miR-454-3p_R+2	98	-143.37
ENSGALT00010017419	mmu-miR-30d-3p_R+1_2ss10AG20TA	92	-23.17
ENSGALT00010017419	pal-miR-9226-5p_1ss4AG	98	-103.17
MSTRG.3367.2	hsa-miR-103a-3p	91	-143.14
MSTRG.3367.2	hsa-miR-107	91	-146.38
MSTRG.3367.2	hsa-miR-1306-5p	98	-113.87
MSTRG.3367.2	hsa-miR-204-5p	95	-21.78
MSTRG.3367.2	hsa-miR-20b-5p	97	-20.38
MSTRG.3367.2	hsa-miR-30a-3p	92	-21.36
MSTRG.3367.2	mdo-miR-204	95	-21.78
MSTRG.3367.2	mmu-miR-30d-3p_R+1_2ss10AG20TA	92	-48.11
MSTRG.1287.1	PC-5p-16001_37	91	-24.22
ENSGALT00010017611	mmu-miR-30d-3p_R+1_2ss10AG20TA	93	-23.19
ENSGALT00010017637	hsa-miR-18b-3p_L+3R-3_1ss16CT	90	-25.45
ENSGALT00010017950	hsa-miR-30a-3p	91	-41.35
ENSGALT00010017950	hsa-miR-30e-3p	91	-21.17
ENSGALT00010017950	mmu-miR-30d-3p_R+1_2ss10AG20TA	91	-41.35
ENSGALT00010018145	hsa-miR-24-3p_R+1	91	-42.19
ENSGALT00010018145	mmu-mir-3968-p3_1ss11AT	90	-23.08
ENSGALT00010018145	mmu-mir-3968-p5_1ss11AT	90	-23.08
ENSGALT00010018145	oga-miR-24_1ss23GT	91	-42.19
ENSGALT00010018145	pal-miR-9226-5p_1ss4AG	95	-20.58
ENSGALT00010018233	eca-miR-143_R+1	94	-22.01
ENSGALT00010018233	hsa-miR-122-5p	97	-21.22
ENSGALT00010018233	mdo-miR-122-5p_R-3	97	-21.22
ENSGALT00010018308	hsa-miR-1306-5p	93	-23.97
ENSGALT00010018308	mmu-miR-5100_L-1_1ss21TC	91	-26.6
ENSGALT00010018308	pal-miR-9226-5p_1ss4AG	97	-24.44
ENSGALT00010018597	hsa-miR-24-3p_R+1	97	-22.13
ENSGALT00010018597	oga-miR-24_1ss23GT	97	-22.13
ENSGALT00010018597	pal-miR-9226-5p_L-3_1ss4AT	99	-21.08
MSTRG.8653.13	hsa-miR-128-3p	91	-114.86
ENSGALT00010020396	hsa-miR-17-3p_L-1R+1	95	-23.62
ENSGALT00010020509	hsa-miR-363-3p	99	-20.87
ENSGALT00010020510	hsa-miR-18b-3p_L+3R-3_1ss16CT	92	-20.93
ENSGALT00010020704	bta-miR-183	98	-22.27
ENSGALT00010020704	hsa-miR-30d-3p_L-1R+2	98	-21.87
ENSGALT00010020704	hsa-miR-455-3p_L+2	94	-20.44
ENSGALT00010020704	mmu-miR-145a-5p	95	-20.19
ENSGALT00010020704	mmu-miR-181b-1-3p	91	-21.43
ENSGALT00010020722	hsa-miR-24-3p_R+1	90	-20.46
ENSGALT00010020722	oga-miR-24_1ss23GT	90	-20.46
ENSGALT00010020933	PC-3p-13336_53	96	-20.02
ENSGALT00010020933	bta-miR-183	99	-21.55
ENSGALT00010020933	hsa-miR-10a-3p_R-1	92	-20.91
ENSGALT00010020933	hsa-miR-125b-2-3p_L-2R+2	90	-21
ENSGALT00010021047	hsa-miR-301a-5p	93	-24.07
ENSGALT00010021047	mmu-miR-193b-5p_1ss11AG	97	-22.93
MSTRG.2549.10	PC-3p-5511_205	93	-21.1
MSTRG.2549.10	PC-3p-6345_166	90	-20.79
MSTRG.2549.10	PC-3p-6486_161	97	-41.82
MSTRG.2549.10	PC-5p-1507_1475	96	-22.95
MSTRG.2549.10	PC-5p-565_7593	95	-22.85
MSTRG.2549.10	hsa-miR-103a-3p	99	-70.82
MSTRG.2549.10	hsa-miR-107	99	-27.99
MSTRG.2549.10	hsa-miR-10a-3p_R-1	94	-21.17
MSTRG.2549.10	hsa-miR-128-3p	93	-21.32
MSTRG.2549.10	hsa-miR-181b-2-3p_R+2	90	-22.25
MSTRG.2549.10	hsa-miR-18b-3p_L+3R-3_1ss16CT	95	-72.88
MSTRG.2549.10	hsa-miR-212-5p	90	-89.91
MSTRG.2549.10	hsa-miR-30c-2-3p	92	-116.37
MSTRG.2549.13	PC-3p-5511_205	93	-21.1
MSTRG.2549.13	PC-3p-6345_166	90	-20.79
MSTRG.2549.13	PC-3p-6486_161	97	-41.82
MSTRG.2549.13	PC-5p-1507_1475	96	-22.95
MSTRG.2549.13	PC-5p-565_7593	97	-22.85
MSTRG.2549.13	hsa-miR-103a-3p	99	-49.58
MSTRG.2549.13	hsa-miR-107	99	-27.99
MSTRG.2549.13	hsa-miR-10a-3p_R-1	94	-21.17
MSTRG.2549.13	hsa-miR-128-3p	93	-21.32
MSTRG.2549.13	hsa-miR-181b-2-3p_R+2	90	-22.25
MSTRG.2549.13	hsa-miR-18b-3p_L+3R-3_1ss16CT	95	-72.88
MSTRG.2549.13	hsa-miR-212-5p	90	-89.91
MSTRG.2549.13	hsa-miR-26a-1-3p_1ss22GT	93	-20.52
MSTRG.2549.13	hsa-miR-30c-2-3p	92	-116.37
MSTRG.2549.18	PC-3p-5511_205	93	-21.1
MSTRG.2549.18	PC-3p-595_6889	96	-22.64
MSTRG.2549.18	PC-3p-6345_166	90	-20.22
MSTRG.2549.18	PC-3p-6486_161	97	-63.19
MSTRG.2549.18	PC-5p-1507_1475	96	-22.95
MSTRG.2549.18	PC-5p-565_7593	97	-64.6
MSTRG.2549.18	hsa-miR-106a-5p	94	-84.77
MSTRG.2549.18	hsa-miR-10a-3p_R-1	94	-21.17
MSTRG.2549.18	hsa-miR-10b-5p_R-1	95	-21.29
MSTRG.2549.18	hsa-miR-122-5p	97	-41.98
MSTRG.2549.18	hsa-miR-128-3p	93	-41.43
MSTRG.2549.18	hsa-miR-17-3p_L-1R+1	92	-101.93
MSTRG.2549.18	hsa-miR-17-5p	94	-103.94
MSTRG.2549.18	hsa-miR-18b-3p_L+3R-3_1ss16CT	92	-116.09
MSTRG.2549.18	hsa-miR-20b-5p	94	-20.86
MSTRG.2549.18	hsa-miR-212-5p	90	-89.91
MSTRG.2549.18	hsa-miR-26a-1-3p_1ss22GT	93	-43.73
MSTRG.2549.18	hsa-miR-30a-5p_R+2	95	-21.45
MSTRG.2549.18	hsa-miR-30c-2-3p	92	-116.37
MSTRG.2549.18	hsa-miR-30e-5p_R+2	95	-25.05
MSTRG.2549.18	hsa-miR-363-3p	97	-22.67
MSTRG.2549.18	mdo-miR-122-5p_R-3	97	-41.98
MSTRG.2549.18	mdo-miR-143-5p_L+1	94	-85.84
MSTRG.2549.18	mdo-miR-30e-5p_R+2	95	-20.75
MSTRG.2549.18	mmu-miR-101b-3p_L-1R+4_1	90	-21.6
MSTRG.2549.18	mmu-miR-101b-3p_L-1R+4_2	90	-21.6
ENSGALT00010021300	PC-3p-595_6889	97	-21.98
ENSGALT00010021300	mdo-miR-143-5p_L+1	94	-43.42
ENSGALT00010021311	hsa-miR-1306-5p	95	-25.78
ENSGALT00010021311	hsa-miR-146a-5p_R+1	93	-23.86
ENSGALT00010021311	hsa-miR-181b-2-3p_R+2	92	-22.13
ENSGALT00010021311	hsa-miR-204-5p	94	-98.38
ENSGALT00010021311	hsa-miR-30d-3p_L-1R+2	97	-23.39
ENSGALT00010021311	hsa-miR-363-3p	97	-24.33
ENSGALT00010021311	mdo-miR-204	94	-98.38
ENSGALT00010021311	mmu-miR-92a-3p_R+1	97	-24.44
ENSGALT00010021311	mmu-miR-92a-3p_R+2	97	-24.44
ENSGALT00010021311	mmu-mir-3968-p3_1ss11AT	97	-21.04
ENSGALT00010021311	mmu-mir-3968-p5_1ss11AT	97	-21.04
ENSGALT00010021311	pal-miR-9226-5p_1ss4AG	90	-75.25
ENSGALT00010021401	PC-5p-7675_127	98	-22.3
ENSGALT00010021690	mdo-miR-352-3p_1ss11TC	92	-21.41
ENSGALT00010022427	PC-5p-16001_37	96	-91.38
ENSGALT00010022427	bta-miR-1246_L+1R+2	94	-22.67
ENSGALT00010022427	hsa-miR-24-3p_R+1	96	-62.3
ENSGALT00010022427	hsa-miR-30a-3p	98	-26.07
ENSGALT00010022427	mmu-miR-30d-3p_R+1_2ss10AG20TA	98	-26.07
ENSGALT00010022427	oga-miR-24_1ss23GT	96	-62.3
ENSGALT00010022441	hsa-miR-181b-2-3p_R+2	92	-20.03
ENSGALT00010022441	mmu-miR-181b-1-3p	92	-20.78
ENSGALT00010022775	PC-3p-595_6889	91	-20.46
ENSGALT00010022775	PC-3p-6345_166	98	-22.05
ENSGALT00010023035	mmu-miR-193b-5p_1ss11AG	99	-21.48
ENSGALT00010023079	PC-5p-565_7593	92	-20.57
ENSGALT00010023079	hsa-miR-30e-3p	93	-20.72
ENSGALT00010023079	mmu-miR-101b-3p_L-1R+4_1	99	-20.13
ENSGALT00010023079	mmu-miR-101b-3p_L-1R+4_2	99	-20.13
ENSGALT00010023255	PC-3p-6486_161	92	-1808.68
ENSGALT00010023626	hsa-miR-30d-3p_L-1R+2	91	-21.55
ENSGALT00010023640	bta-miR-2478_L-1_1ss2TG	99	-24.69
ENSGALT00010023640	hsa-miR-106a-5p	96	-20.02
ENSGALT00010023640	hsa-miR-125b-2-3p_L-2R+2	93	-41.02
ENSGALT00010023640	hsa-miR-17-5p	96	-23.35
ENSGALT00010023640	hsa-miR-18a-5p	92	-41.94
ENSGALT00010023640	hsa-miR-18b-5p	92	-24.55
ENSGALT00010023640	hsa-miR-204-5p	90	-27.69
ENSGALT00010023640	hsa-miR-20b-5p	96	-44.23
ENSGALT00010023640	mdo-miR-204	90	-27.69
ENSGALT00010023640	mdo-miR-352-3p_1ss11TC	94	-57.36
ENSGALT00010023640	mmu-miR-145a-3p_L+2R-2	90	-21.12
ENSGALT00010023640	mmu-miR-145a-5p	94	-23.37
ENSGALT00010023647	PC-3p-13336_53	96	-21.34
ENSGALT00010023647	mmu-miR-101b-3p_L-1R+4_1	98	-23.95
ENSGALT00010023647	mmu-miR-101b-3p_L-1R+4_2	98	-23.95
ENSGALT00010023655	PC-5p-4185_303	95	-23.03
ENSGALT00010023655	pal-miR-9226-5p_1ss4AG	94	-24.08
ENSGALT00010023665	hsa-miR-103a-3p	98	-24.05
ENSGALT00010023665	hsa-miR-10b-5p_R-1	90	-20.54
ENSGALT00010023665	hsa-miR-24-3p_R+1	95	-29.25
ENSGALT00010023665	oga-miR-24_1ss23GT	95	-29.25
MSTRG.13189.2	PC-5p-7202_138	99	-66.76
MSTRG.13189.2	hsa-miR-103a-3p	97	-24.05
MSTRG.13189.2	hsa-miR-33a-5p_R-1	96	-20.02
MSTRG.13189.4	PC-5p-1507_1475	99	-21.93
MSTRG.13189.8	PC-5p-7202_138	98	-20.06
MSTRG.13189.8	hsa-miR-103a-3p	97	-24.05
MSTRG.13189.9	hsa-miR-103a-3p	98	-24.05
MSTRG.13189.9	hsa-miR-24-3p_R+1	94	-29.25
MSTRG.13189.9	oga-miR-24_1ss23GT	94	-29.25
ENSGALT00010023730	hsa-miR-30a-5p_R+2	92	-28.43
ENSGALT00010023730	hsa-miR-30e-5p_R+2	91	-28.43
ENSGALT00010023730	mdo-miR-30e-5p_R+2	92	-25.82
ENSGALT00010023730	mmu-miR-92a-3p_R+1	99	-23.99
ENSGALT00010023730	mmu-miR-92a-3p_R+2	99	-23.99
ENSGALT00010023730	pal-miR-9226-5p_L-3_1ss4AG	95	-20.69
ENSGALT00010023730	pal-miR-9226-5p_L-3_1ss4AT	95	-21.96
ENSGALT00010023938	PC-5p-565_7593	91	-27.92
ENSGALT00010023975	PC-3p-865_3810	97	-26.36
ENSGALT00010023996	hsa-miR-18b-3p_L+3R-3_1ss16CT	90	-49.3
ENSGALT00010023996	pal-miR-9226-5p_L-3_1ss4AG	94	-23.33
ENSGALT00010023996	pal-miR-9226-5p_L-3_1ss4AT	94	-24.6
ENSGALT00010024102	mdo-miR-143-5p_L+1	95	-26.28
ENSGALT00010024137	PC-3p-5511_205	92	-43.34
ENSGALT00010024137	PC-5p-565_7593	98	-21.85
ENSGALT00010024137	efu-mir-9226-p3_1ss17GA	96	-20.66
ENSGALT00010024137	hsa-miR-103a-3p	91	-51.78
ENSGALT00010024137	hsa-miR-107	91	-47.29
ENSGALT00010024223	PC-5p-1507_1475	92	-41.21
ENSGALT00010024223	PC-5p-23_883296	95	-20.66
ENSGALT00010024223	hsa-miR-106a-5p	93	-22.15
ENSGALT00010024223	hsa-miR-146a-5p_R+1	95	-21.71
ENSGALT00010024223	hsa-miR-17-5p	93	-23.17
ENSGALT00010024223	hsa-miR-20b-5p	93	-44.52
ENSGALT00010024223	hsa-miR-455-3p_L+2	90	-43.2
ENSGALT00010024223	mdo-miR-143-5p_L+1	91	-21.25
ENSGALT00010024223	mdo-miR-352-3p_1ss11TC	92	-20.69
ENSGALT00010024223	pal-miR-9226-5p_1ss4AG	90	-72.29
MSTRG.8606.10	PC-5p-1507_1475	92	-41.21
MSTRG.8606.10	PC-5p-23_883296	95	-20.66
MSTRG.8606.10	hsa-miR-106a-5p	93	-22.15
MSTRG.8606.10	hsa-miR-146a-5p_R+1	95	-21.71
MSTRG.8606.10	hsa-miR-17-5p	93	-23.17
MSTRG.8606.10	hsa-miR-20b-5p	93	-44.52
MSTRG.8606.10	hsa-miR-455-3p_L+2	90	-43.2
MSTRG.8606.10	mdo-miR-143-5p_L+1	91	-21.25
MSTRG.8606.10	mdo-miR-352-3p_1ss11TC	92	-20.69
MSTRG.8606.10	pal-miR-9226-5p_1ss4AG	90	-72.29
MSTRG.8606.9	hsa-miR-106a-5p	93	-22.15
MSTRG.8606.9	hsa-miR-17-5p	93	-23.17
MSTRG.8606.9	hsa-miR-20b-5p	93	-44.52
MSTRG.8606.9	hsa-miR-455-3p_L+2	90	-43.2
MSTRG.8606.9	mdo-miR-143-5p_L+1	91	-21.25
MSTRG.8606.9	mdo-miR-352-3p_1ss11TC	92	-20.69
MSTRG.8606.9	pal-miR-9226-5p_1ss4AG	90	-100.76
ENSGALT00010024231	PC-3p-865_3810	93	-20.87
ENSGALT00010024231	hsa-miR-17-3p_L-1R+1	98	-43.17
ENSGALT00010024231	hsa-miR-7977_1ss6AG	98	-21.7
ENSGALT00010024322	bta-miR-183	90	-22.34
ENSGALT00010024507	mmu-miR-5100_L-1_1ss21TC	97	-20.4
ENSGALT00010024508	PC-3p-865_3810	96	-101.62
ENSGALT00010024508	hsa-miR-17-3p_L-1R+1	91	-66.03
ENSGALT00010024508	hsa-miR-184_R+1	99	-21.72
ENSGALT00010024508	hsa-miR-204-5p	94	-20.45
ENSGALT00010024508	hsa-miR-24-3p_R+1	91	-20.13
ENSGALT00010024508	hsa-miR-30e-3p	92	-21.99
ENSGALT00010024508	hsa-miR-455-3p_L+2	90	-20.09
ENSGALT00010024508	mdo-miR-204	94	-20.45
ENSGALT00010024508	mdo-miR-352-3p_1ss11TC	97	-44.77
ENSGALT00010024508	mmu-miR-30d-3p_R+1_2ss10AG20TA	94	-66.27
ENSGALT00010024508	ocu-miR-184-3p	99	-21.71
ENSGALT00010024508	oga-miR-24_1ss23GT	91	-20.13
ENSGALT00010024539	hsa-miR-18a-5p	99	-20.16
ENSGALT00010024539	mdo-miR-352-3p_1ss11TC	98	-27.69
ENSGALT00010024801	hsa-miR-30a-3p	91	-20.78
ENSGALT00010024801	hsa-miR-30e-3p	91	-21.19
ENSGALT00010024801	mmu-miR-30d-3p_R+1_2ss10AG20TA	91	-22.23
ENSGALT00010024956	hsa-miR-212-5p	97	-24.61
ENSGALT00010024956	pal-miR-9226-5p_L-3_1ss4AG	92	-23.32
ENSGALT00010024956	pal-miR-9226-5p_L-3_1ss4AT	92	-24.59
ENSGALT00010025086	hsa-miR-30e-3p	93	-22.15
ENSGALT00010025284	hsa-miR-18b-3p_L+3R-3_1ss16CT	97	-23.09
ENSGALT00010025284	pal-miR-9226-5p_L-3_1ss4AT	90	-20.3
ENSGALT00010025291	hsa-miR-18b-3p_L+3R-3_1ss16CT	97	-23.09
ENSGALT00010025291	hsa-miR-30d-3p_L-1R+2	95	-45.45
ENSGALT00010025291	pal-miR-9226-5p_L-3_1ss4AT	90	-20.3
ENSGALT00010025399	hsa-miR-24-3p_R+1	97	-24.4
ENSGALT00010025399	oga-miR-24_1ss23GT	97	-24.4
ENSGALT00010025566	PC-3p-5511_205	97	-23.34
ENSGALT00010025566	PC-5p-565_7593	92	-43.59
ENSGALT00010025566	PC-5p-7202_138	97	-47.21
ENSGALT00010025566	hsa-miR-125b-2-3p_L-2R+2	92	-22.58
ENSGALT00010025566	hsa-miR-1306-5p	91	-79.29
ENSGALT00010025566	hsa-miR-24-3p_R+1	95	-46.74
ENSGALT00010025566	hsa-miR-30d-3p_L-1R+2	93	-24.73
ENSGALT00010025566	hsa-miR-33a-5p_R-1	93	-26.24
ENSGALT00010025566	oga-miR-24_1ss23GT	95	-46.74
ENSGALT00010025567	PC-3p-13710_50	90	-21.11
ENSGALT00010025567	PC-5p-565_7593	92	-43.59
ENSGALT00010025567	PC-5p-7202_138	98	-88.78
ENSGALT00010025567	eca-miR-143_R+1	98	-51.71
ENSGALT00010025567	hsa-miR-125b-2-3p_L-2R+2	92	-22.58
ENSGALT00010025567	hsa-miR-181b-2-3p_R+2	91	-23.11
ENSGALT00010025567	hsa-miR-33a-5p_R-1	93	-26.24
ENSGALT00010025567	hsa-miR-99a-3p_R+1	91	-20.21
ENSGALT00010025567	mmu-miR-145a-5p	92	-45.47
ENSGALT00010025567	mmu-miR-181b-1-3p	91	-23.86
ENSGALT00010025567	mmu-mir-3968-p3_1ss11AT	92	-23.79
ENSGALT00010025567	mmu-mir-3968-p5_1ss11AT	92	-23.79
MSTRG.953.5	bta-miR-193a-5p_R+1	98	-21.49
MSTRG.953.5	hsa-miR-204-5p	97	-20.77
MSTRG.953.5	mdo-miR-204	97	-20.77
ENSGALT00010026439	PC-3p-595_6889	91	-41.88
ENSGALT00010026439	hsa-miR-103a-3p	95	-21.84
ENSGALT00010026439	hsa-miR-125b-2-3p_L-2R+2	96	-21.59
ENSGALT00010026439	hsa-miR-30c-2-3p	97	-23.75
ENSGALT00010026511	mmu-mir-3968-p3_1ss11AT	98	-45.82
ENSGALT00010026511	mmu-mir-3968-p5_1ss11AT	98	-45.82
ENSGALT00010026540	PC-5p-1507_1475	93	-20.86
ENSGALT00010026540	hsa-miR-125b-2-3p_L-2R+2	98	-23.09
ENSGALT00010026685	bta-miR-2478_L-1_1ss2TG	96	-20.27
ENSGALT00010026772	hsa-miR-103a-3p	93	-65.31
ENSGALT00010026772	hsa-miR-107	93	-87.91
ENSGALT00010026772	hsa-miR-455-5p_1ss9TC	97	-25.44
MSTRG.16099.2	hsa-miR-103a-3p	93	-44.08
MSTRG.16099.2	hsa-miR-107	93	-66.77
MSTRG.4913.1	eca-miR-143_R+1	93	-20.78
MSTRG.4913.1	mdo-miR-143-5p_L+1	97	-29.67
ENSGALT00010026958	hsa-miR-212-5p	98	-24.42
ENSGALT00010026958	mmu-miR-145a-5p	94	-68.86
ENSGALT00010026958	mmu-miR-30d-3p_R+1_2ss10AG20TA	98	-23.19
ENSGALT00010027219	PC-5p-7202_138	93	-22.6
ENSGALT00010027219	hsa-miR-24-3p_R+1	95	-23.1
ENSGALT00010027219	oga-miR-24_1ss23GT	95	-23.1
ENSGALT00010028174	hsa-miR-18a-5p	93	-24.43
ENSGALT00010028174	hsa-miR-18b-5p	93	-24.43
MSTRG.13696.1	hsa-miR-7977_1ss6AG	94	-22.36
ENSGALT00010028571	PC-5p-7675_127	97	-25.87
ENSGALT00010028571	hsa-miR-1306-5p	97	-41.4
ENSGALT00010028571	mmu-miR-101b-3p_L-1R+4_1	96	-43.52
ENSGALT00010028571	mmu-miR-101b-3p_L-1R+4_2	96	-41.5
ENSGALT00010028571	mmu-miR-145a-5p	92	-21.34
ENSGALT00010028571	pal-miR-9226-5p_1ss4AG	98	-26.79
MSTRG.377.1	PC-3p-865_3810	91	-25.37
MSTRG.377.1	pal-miR-9226-5p_L-3_1ss4AG	93	-22.33
MSTRG.377.1	pal-miR-9226-5p_L-3_1ss4AT	93	-23.6
ENSGALT00010029524	hsa-miR-30a-5p_R+2	94	-20.96
ENSGALT00010029524	hsa-miR-30e-5p_R+2	93	-21.11
ENSGALT00010029524	pal-miR-9226-5p_L-3_1ss4AG	96	-22.41
MSTRG.7882.8	PC-3p-5511_205	91	-22.32
MSTRG.7882.8	hsa-let-7b-5p	92	-21.94
MSTRG.7882.8	hsa-let-7c-5p	92	-21.97
MSTRG.7882.8	hsa-miR-24-3p_R+1	90	-21.83
MSTRG.7882.8	hsa-miR-363-3p	93	-41.63
MSTRG.7882.8	mmu-miR-23b-3p_R+2	91	-46.53
MSTRG.7882.8	mmu-miR-92a-3p_R+1	94	-20.94
MSTRG.7882.8	mmu-miR-92a-3p_R+2	94	-20.94
MSTRG.7882.8	oga-miR-24_1ss23GT	90	-21.83
ENSGALT00010029724	mdo-miR-143-5p_L+1	90	-23.01
ENSGALT00010029862	PC-5p-1507_1475	91	-21.8
ENSGALT00010030009	PC-3p-865_3810	98	-25.02
ENSGALT00010030009	hsa-let-7b-5p	95	-24.03
ENSGALT00010030009	hsa-let-7c-5p	95	-20.79
ENSGALT00010030009	hsa-miR-10b-5p_R-1	94	-20.23
ENSGALT00010030009	hsa-miR-204-5p	96	-23.19
ENSGALT00010030009	hsa-miR-212-5p	93	-24.74
ENSGALT00010030009	mdo-miR-204	96	-23.19
ENSGALT00010030244	hsa-miR-1306-5p	98	-46.49
ENSGALT00010030345	eca-miR-365	95	-23.92
ENSGALT00010030345	hsa-miR-365a-3p	95	-23.92
ENSGALT00010030569	PC-3p-6486_161	91	-93.66
ENSGALT00010030569	PC-3p-865_3810	95	-45.11
ENSGALT00010030569	PC-5p-4185_303	95	-96.03
ENSGALT00010030569	eca-miR-143_R+1	97	-64.6
ENSGALT00010030569	hsa-miR-106a-5p	90	-20.59
ENSGALT00010030569	hsa-miR-1306-5p	96	-113.42
ENSGALT00010030569	hsa-miR-20b-5p	90	-44.24
ENSGALT00010030569	hsa-miR-212-5p	93	-46.52
ENSGALT00010030569	mdo-miR-352-3p_1ss11TC	90	-49.39
ENSGALT00010031546	PC-3p-595_6889	91	-21.81
ENSGALT00010031546	hsa-miR-30d-3p_L-1R+2	99	-20.18
ENSGALT00010031546	mmu-miR-101b-3p_L-1R+4_1	97	-20.72
ENSGALT00010031740	PC-5p-1507_1475	90	-20.56
ENSGALT00010031740	PC-5p-565_7593	93	-48.8
ENSGALT00010031740	hsa-let-7b-5p	90	-20.21
ENSGALT00010031740	hsa-let-7c-5p	90	-20.24
ENSGALT00010031740	hsa-miR-30a-3p	96	-25.33
ENSGALT00010031740	hsa-miR-30e-3p	96	-23.29
ENSGALT00010031740	mmu-miR-30d-3p_R+1_2ss10AG20TA	96	-28.85
ENSGALT00010031740	mmu-mir-3968-p3_1ss11AT	94	-21.9
ENSGALT00010031740	mmu-mir-3968-p5_1ss11AT	94	-21.9
ENSGALT00010031741	chi-miR-144-3p_R+2	94	-20.21
ENSGALT00010031741	hsa-let-7b-5p	91	-20.21
ENSGALT00010031741	hsa-let-7c-5p	91	-20.24
ENSGALT00010031741	mmu-mir-3968-p3_1ss11AT	99	-21.9
ENSGALT00010031741	mmu-mir-3968-p5_1ss11AT	99	-21.9
ENSGALT00010032705	hsa-miR-212-5p	95	-21.78
ENSGALT00010032932	hsa-miR-10a-3p_R-1	92	-20.56
ENSGALT00010033274	PC-5p-4185_303	92	-22.88
ENSGALT00010033274	hsa-let-7b-5p	95	-44.74
ENSGALT00010033274	hsa-let-7c-5p	94	-46.39
ENSGALT00010033274	hsa-let-7f-5p_R+1	94	-25.18
ENSGALT00010033274	hsa-miR-181b-2-3p_R+2	96	-22.65
ENSGALT00010033274	mmu-miR-181b-1-3p	96	-22.89
ENSGALT00010033434	hsa-miR-125b-2-3p_L-2R+2	97	-23.4
ENSGALT00010033434	hsa-miR-24-3p_R+1	93	-22.29
ENSGALT00010033434	oga-miR-24_1ss23GT	93	-22.29
ENSGALT00010033531	PC-3p-595_6889	97	-42.27
ENSGALT00010033531	hsa-miR-18b-3p_L+3R-3_1ss16CT	93	-47.38
ENSGALT00010033531	mmu-miR-145a-5p	90	-22.17
ENSGALT00010033635	pal-miR-9226-5p_L-3_1ss4AG	97	-27.56
ENSGALT00010033635	pal-miR-9226-5p_L-3_1ss4AT	97	-28.83
ENSGALT00010033807	hsa-miR-122-5p	92	-51.08
ENSGALT00010033807	hsa-miR-17-3p_L-1R+1	92	-24.66
ENSGALT00010033807	mdo-miR-122-5p_R-3	92	-51.08
ENSGALT00010034025	PC-3p-1126_2399	99	-21.07
ENSGALT00010034025	PC-5p-7675_127	91	-28.39
ENSGALT00010034025	hsa-miR-103a-3p	92	-21.69
ENSGALT00010034025	hsa-miR-107	92	-21.49
ENSGALT00010034136	bta-miR-183	93	-70.11
ENSGALT00010034508	hsa-miR-455-3p_L+2	94	-20.11
ENSGALT00010034808	hsa-miR-103a-3p	93	-23.06
ENSGALT00010034808	hsa-miR-107	93	-20.85
ENSGALT00010034927	bta-miR-193a-5p_R+1	91	-43.62
ENSGALT00010034927	hsa-miR-18b-3p_L+3R-3_1ss16CT	90	-69.72
MSTRG.1581.2	PC-3p-865_3810	90	-86.83
MSTRG.1581.2	eca-miR-143_R+1	91	-42.72
MSTRG.1581.2	hsa-miR-17-3p_L-1R+1	92	-40.59
MSTRG.1581.2	hsa-miR-454-3p_R+2	92	-23.97
MSTRG.1581.2	mdo-miR-143-5p_L+1	94	-21.81
MSTRG.1581.2	mmu-miR-145a-5p	96	-27.79
MSTRG.2681.10	PC-5p-1507_1475	95	-49.47
MSTRG.2681.10	PC-5p-565_7593	95	-21.65
MSTRG.2681.10	PC-5p-7202_138	92	-29.04
MSTRG.2681.10	hsa-miR-107	91	-68.95
MSTRG.2681.10	hsa-miR-128-3p	93	-92.59
MSTRG.2681.10	hsa-miR-1306-5p	96	-93.45
MSTRG.2681.10	hsa-miR-212-5p	95	-48.72
MSTRG.2681.10	hsa-miR-30a-3p	95	-22
MSTRG.2681.10	hsa-miR-30c-2-3p	94	-24.47
MSTRG.2681.10	mmu-miR-145a-5p	91	-66.15
MSTRG.2681.10	mmu-miR-30d-3p_R+1_2ss10AG20TA	95	-22
MSTRG.2681.10	mmu-miR-92a-3p_R+1	90	-24.07
MSTRG.2681.10	mmu-miR-92a-3p_R+2	90	-25.1
ENSGALT00010035426	hsa-miR-17-3p_L-1R+1	91	-44.12
ENSGALT00010035426	hsa-miR-20b-5p	96	-20.18
ENSGALT00010035426	pal-miR-9226-5p_1ss4AG	94	-20.8
MSTRG.1082.3	bta-miR-183	97	-21.41
MSTRG.1082.3	hsa-miR-204-5p	92	-22.76
MSTRG.1082.3	hsa-miR-212-5p	95	-23.26
MSTRG.1082.3	mdo-miR-204	92	-22.76
ENSGALT00010036048	PC-5p-7675_127	99	-24.19
ENSGALT00010036048	hsa-miR-212-5p	94	-22.16
ENSGALT00010036076	PC-5p-4185_303	98	-22.57
ENSGALT00010036076	hsa-miR-24-3p_R+1	95	-26.25
ENSGALT00010036076	oga-miR-24_1ss23GT	95	-26.25
ENSGALT00010036246	PC-3p-595_6889	95	-43.18
ENSGALT00010036246	PC-5p-16001_37	90	-22.61
ENSGALT00010036246	PC-5p-410_13884	93	-43.9
ENSGALT00010036246	hsa-miR-1306-5p	94	-23.73
ENSGALT00010036246	hsa-miR-204-5p	96	-24.12
ENSGALT00010036246	mdo-miR-204	96	-24.12
ENSGALT00010036246	mmu-miR-145a-5p	97	-45.16
ENSGALT00010036356	pal-miR-9226-5p_1ss4AG	92	-22.69
ENSGALT00010036714	PC-3p-595_6889	93	-21.26
ENSGALT00010036714	PC-3p-6345_166	98	-24.28
ENSGALT00010036961	hsa-miR-301a-5p	94	-27.18
ENSGALT00010036961	pal-miR-9226-5p_L-3_1ss4AG	90	-22.72
ENSGALT00010036961	pal-miR-9226-5p_L-3_1ss4AT	90	-21.73
ENSGALT00010037122	bta-miR-183	91	-21.86
ENSGALT00010037122	hsa-miR-103a-3p	93	-26.38
ENSGALT00010037122	hsa-miR-106a-5p	97	-20.67
ENSGALT00010037122	hsa-miR-107	93	-25.29
ENSGALT00010037122	hsa-miR-17-5p	97	-20.43
ENSGALT00010037122	hsa-miR-455-3p_L+2	99	-23.36
ENSGALT00010037122	mmu-miR-145a-5p	95	-25.36
ENSGALT00010037155	hsa-miR-26a-1-3p_1ss22GT	98	-44.87
ENSGALT00010037228	hsa-miR-30e-5p_R+2	97	-20.13
ENSGALT00010037231	bta-miR-2478_L-1_1ss2TG	90	-20.2
ENSGALT00010037557	PC-3p-5511_205	98	-24.6
ENSGALT00010037616	PC-3p-865_3810	94	-41.27
ENSGALT00010037616	hsa-miR-17-3p_L-1R+1	90	-21.48
ENSGALT00010037687	pal-miR-9226-5p_L-3_1ss4AG	98	-25.74
ENSGALT00010037687	pal-miR-9226-5p_L-3_1ss4AT	98	-27.01
ENSGALT00010037724	PC-3p-865_3810	97	-21.89
ENSGALT00010038051	PC-5p-4185_303	90	-42.16
ENSGALT00010038051	bta-miR-183	97	-20.96
ENSGALT00010038051	eca-miR-182_R-1	96	-21.79
ENSGALT00010038051	pal-miR-9226-5p_L-3_1ss4AG	93	-25.18
ENSGALT00010038051	pal-miR-9226-5p_L-3_1ss4AT	93	-26.45
ENSGALT00010038150	hsa-miR-425-5p_R+2_1ss20TC	99	-48.25
ENSGALT00010038564	hsa-miR-204-5p	95	-21.11
ENSGALT00010038564	hsa-miR-301a-3p_1ss11GA	99	-20.07
ENSGALT00010038564	hsa-miR-33a-5p_R-1	96	-23.94
ENSGALT00010038564	hsa-miR-454-3p_R+2	99	-20.18
ENSGALT00010038564	mdo-miR-143-5p_L+1	91	-48.27
ENSGALT00010038564	mdo-miR-204	95	-21.11
ENSGALT00010038964	PC-3p-6486_161	94	-23.5
ENSGALT00010038964	PC-3p-865_3810	93	-90.63
ENSGALT00010038964	PC-5p-1507_1475	97	-22.97
ENSGALT00010038964	efu-mir-9226-p3_1ss17GA	91	-21.67
ENSGALT00010038964	hsa-miR-107	90	-20.14
ENSGALT00010038964	hsa-miR-18b-3p_L+3R-3_1ss16CT	95	-42.9
ENSGALT00010038964	hsa-miR-301a-5p	90	-44.96
ENSGALT00010038964	hsa-miR-30c-2-3p	98	-89.38
ENSGALT00010038964	hsa-miR-30d-3p_L-1R+2	99	-41.32
ENSGALT00010038964	mmu-miR-145a-5p	91	-46.3
ENSGALT00010038964	mmu-miR-193b-5p_1ss11AG	98	-89.18
ENSGALT00010038971	hsa-miR-425-5p_R+2_1ss20TC	93	-24.16
ENSGALT00010039102	PC-3p-6345_166	93	-44.63
ENSGALT00010039102	bta-miR-183	95	-22.61
ENSGALT00010039102	hsa-miR-103a-3p	90	-23.64
ENSGALT00010039102	hsa-miR-107	90	-23.44
ENSGALT00010039102	hsa-miR-17-3p_L-1R+1	95	-22.7
ENSGALT00010039102	hsa-miR-454-3p_R+2	91	-23.07
ENSGALT00010039105	hsa-miR-128-3p	93	-44.91
ENSGALT00010039105	hsa-miR-455-5p_1ss9TC	99	-21.55
ENSGALT00010039113	hsa-miR-106a-5p	99	-25.16
ENSGALT00010039113	hsa-miR-10a-5p_R-1	93	-21.08
ENSGALT00010039113	hsa-miR-17-5p	99	-50.75
ENSGALT00010039113	hsa-miR-204-5p	90	-20.8
ENSGALT00010039113	hsa-miR-20b-5p	98	-52.7
ENSGALT00010039113	mdo-miR-204	90	-20.8
ENSGALT00010039265	hsa-miR-125b-2-3p_L-2R+2	91	-23.09
ENSGALT00010039265	hsa-miR-33a-5p_R-1	90	-45.16
ENSGALT00010039265	hsa-miR-455-3p_L+2	98	-20.94
ENSGALT00010039265	mmu-miR-6238_L-2R-2_1ss12TC	96	-24.52
ENSGALT00010039532	hsa-miR-30d-3p_L-1R+2	92	-24.07
ENSGALT00010039545	PC-3p-5511_205	90	-20.78
ENSGALT00010039545	bta-miR-1246_L+1R+2	95	-26.06
ENSGALT00010039545	eca-miR-182_R-1	92	-21.58
ENSGALT00010039545	hsa-miR-103a-3p	96	-178.5
ENSGALT00010039545	hsa-miR-107	96	-115.35
ENSGALT00010039545	hsa-miR-18a-5p	90	-65.78
ENSGALT00010039545	hsa-miR-30a-3p	97	-22.27
ENSGALT00010039545	hsa-miR-30a-5p_R+2	92	-20.61
ENSGALT00010039545	hsa-miR-30d-3p_L-1R+2	91	-40.7
ENSGALT00010039545	hsa-miR-30e-3p	97	-20.76
ENSGALT00010039545	hsa-miR-30e-5p_R+2	91	-20.66
ENSGALT00010039545	hsa-miR-363-3p	93	-41.54
ENSGALT00010039545	mdo-miR-30e-5p_R+2	92	-20.61
ENSGALT00010039545	mmu-miR-101b-3p_L-1R+4_1	92	-126.57
ENSGALT00010039545	mmu-miR-101b-3p_L-1R+4_2	92	-106.39
ENSGALT00010039545	mmu-miR-30d-3p_R+1_2ss10AG20TA	97	-22.27
ENSGALT00010039545	mmu-miR-92a-3p_R+1	94	-48.04
ENSGALT00010039545	mmu-miR-92a-3p_R+2	93	-73.64
ENSGALT00010039545	pal-miR-9226-5p_1ss4AG	96	-72.48
ENSGALT00010039927	bta-miR-2478_L-1_1ss2TG	93	-20.67
ENSGALT00010039927	hsa-miR-301a-5p	91	-22.33
ENSGALT00010039927	mdo-miR-352-3p_1ss11TC	92	-32.92
ENSGALT00010039975	PC-3p-9745_89	98	-21.4
ENSGALT00010040176	PC-3p-13336_53	97	-20.17
ENSGALT00010040176	hsa-miR-18b-5p	90	-20.59
ENSGALT00010040279	hsa-miR-17-3p_L-1R+1	99	-44.96
ENSGALT00010040279	hsa-miR-30c-2-3p	92	-23.61
ENSGALT00010040469	hsa-miR-212-5p	96	-42.42
ENSGALT00010040469	hsa-miR-301a-5p	91	-21.47
ENSGALT00010040469	hsa-miR-30d-3p_L-1R+2	95	-20.52
ENSGALT00010041127	PC-3p-6883_148	94	-32.91
ENSGALT00010041127	pal-miR-9226-5p_1ss4AG	97	-26.18
ENSGALT00010041658	PC-5p-565_7593	99	-20.83
ENSGALT00010041658	mmu-miR-5100_L-1_1ss21TC	93	-42.02
ENSGALT00010041658	pal-miR-9226-5p_1ss4AG	95	-23.18
ENSGALT00010043298	PC-5p-565_7593	91	-43.54
ENSGALT00010043298	PC-5p-7202_138	95	-24.1
ENSGALT00010043298	hsa-miR-122-5p	94	-21.37
ENSGALT00010043298	hsa-miR-128-3p	96	-23.57
ENSGALT00010043298	mdo-miR-122-5p_R-3	94	-21.37
ENSGALT00010043298	mmu-miR-193b-5p_1ss11AG	99	-74.85
ENSGALT00010043298	pal-miR-9226-5p_1ss4AG	95	-23.17
ENSGALT00010043299	hsa-miR-455-3p_L+2	94	-20.73
ENSGALT00010043456	PC-3p-865_3810	91	-24.47
ENSGALT00010043690	hsa-miR-30c-2-3p	93	-22.13
ENSGALT00010043690	mmu-miR-5100_L-1_1ss21TC	91	-21.81
ENSGALT00010043699	PC-3p-3119_472	97	-20.75
ENSGALT00010043699	PC-5p-565_7593	92	-112.03
ENSGALT00010043699	eca-miR-143_R+1	93	-71.66
ENSGALT00010043699	eca-miR-182_R-1	97	-20.64
ENSGALT00010043779	hsa-miR-18b-3p_L+3R-3_1ss16CT	97	-22.72
ENSGALT00010043779	mmu-miR-145a-5p	93	-20.64
ENSGALT00010043863	PC-3p-4195_302	93	-34.4
ENSGALT00010043863	PC-5p-4185_303	94	-20.13
ENSGALT00010043863	hsa-miR-1306-5p	97	-20.02
ENSGALT00010044283	mmu-miR-101b-3p_L-1R+4_1	99	-42.49
ENSGALT00010044283	mmu-miR-101b-3p_L-1R+4_2	99	-42.13
ENSGALT00010044526	mmu-miR-101b-3p_L-1R+4_1	90	-24.86
ENSGALT00010044526	mmu-miR-101b-3p_L-1R+4_2	90	-24.86
ENSGALT00010044526	mmu-miR-145a-5p	98	-20.66
ENSGALT00010044655	PC-5p-16001_37	97	-21.43
ENSGALT00010044655	PC-5p-565_7593	90	-43.84
ENSGALT00010044902	bta-miR-2478_L-1_1ss2TG	90	-20.92
ENSGALT00010044902	hsa-miR-1306-5p	97	-73.02
ENSGALT00010045095	hsa-miR-103a-3p	98	-42.76
ENSGALT00010045095	hsa-miR-107	98	-22.07
ENSGALT00010045095	hsa-miR-212-5p	90	-50.2
ENSGALT00010045095	hsa-miR-30c-2-3p	98	-22.79
ENSGALT00010045176	PC-3p-6486_161	94	-20.69
ENSGALT00010045176	mmu-miR-145a-3p_L+2R-2	97	-21.22
ENSGALT00010045802	efu-mir-9226-p3_1ss17GA	97	-42.05
ENSGALT00010045802	hsa-miR-125b-2-3p_L-2R+2	96	-45.18
ENSGALT00010045802	hsa-miR-17-3p_L-1R+1	93	-87.37
ENSGALT00010045802	hsa-miR-204-5p	93	-20.18
ENSGALT00010045802	hsa-miR-30a-3p	97	-26.71
ENSGALT00010045802	hsa-miR-30c-2-3p	90	-43.85
ENSGALT00010045802	hsa-miR-30e-3p	97	-20.66
ENSGALT00010045802	mdo-miR-204	93	-20.18
ENSGALT00010045802	mmu-miR-23b-3p_R+2	93	-21.07
ENSGALT00010045802	mmu-miR-30d-3p_R+1_2ss10AG20TA	97	-26.71
ENSGALT00010045810	PC-5p-1507_1475	95	-85.22
ENSGALT00010045810	hsa-miR-125b-2-3p_L-2R+2	99	-21.41
ENSGALT00010045810	hsa-miR-1306-5p	92	-73.08
ENSGALT00010045810	hsa-miR-30d-3p_L-1R+2	99	-45.17
ENSGALT00010046048	hsa-let-7b-5p	94	-20.99
ENSGALT00010046048	hsa-let-7c-5p	94	-20.6
ENSGALT00010046048	hsa-miR-128-3p	90	-23.02
ENSGALT00010046148	hsa-miR-1306-5p	95	-29.79
ENSGALT00010046381	PC-3p-4860_246	90	-21.25
ENSGALT00010046381	hsa-miR-204-5p	98	-22.77
ENSGALT00010046381	mdo-miR-204	98	-22.77
ENSGALT00010046389	hsa-miR-1306-3p_L+3R+1	98	-23.9
ENSGALT00010046389	mdo-miR-143-5p_L+1	99	-21.25
ENSGALT00010046642	efu-mir-9226-p3_1ss17GA	94	-27.03
ENSGALT00010046642	pal-miR-9226-5p_L-3_1ss4AG	98	-48.24
ENSGALT00010046642	pal-miR-9226-5p_L-3_1ss4AT	98	-49.87
ENSGALT00010046842	hsa-miR-103a-3p	94	-30.25
ENSGALT00010046842	hsa-miR-107	94	-30.25
ENSGALT00010047076	hsa-miR-103a-3p	94	-22.33
ENSGALT00010047076	hsa-miR-107	94	-21.23
ENSGALT00010047439	PC-3p-865_3810	99	-49.15
ENSGALT00010047439	PC-5p-7202_138	93	-28.33
ENSGALT00010047439	hsa-miR-1306-5p	94	-27.4
ENSGALT00010047439	hsa-miR-30c-2-3p	98	-28.12
ENSGALT00010047563	PC-5p-565_7593	93	-23.75
ENSGALT00010047563	mmu-miR-193b-5p_1ss11AG	97	-47.24
ENSGALT00010047654	PC-5p-16001_37	93	-20.36
ENSGALT00010047654	hsa-miR-17-3p_L-1R+1	90	-20.96
ENSGALT00010047654	mdo-miR-143-5p_L+1	99	-21.63
ENSGALT00010047674	PC-3p-13336_53	93	-21.53
ENSGALT00010047674	PC-3p-3119_472	93	-20.74
ENSGALT00010047674	PC-3p-595_6889	92	-21.02
ENSGALT00010047674	PC-3p-865_3810	91	-149.57
ENSGALT00010047674	PC-5p-4185_303	91	-44.56
ENSGALT00010047674	bta-miR-183	94	-73.65
ENSGALT00010047674	eca-miR-143_R+1	96	-23.66
ENSGALT00010047674	eca-miR-182_R-1	94	-20.54
ENSGALT00010047674	hsa-miR-103a-3p	94	-20.82
ENSGALT00010047674	hsa-miR-106a-5p	93	-72.01
ENSGALT00010047674	hsa-miR-1306-5p	91	-24.57
ENSGALT00010047674	hsa-miR-140-5p	97	-22.09
ENSGALT00010047674	hsa-miR-17-5p	93	-72.68
ENSGALT00010047674	hsa-miR-20b-5p	93	-87.42
ENSGALT00010047674	hsa-miR-212-5p	93	-47.61
ENSGALT00010047674	hsa-miR-30a-3p	95	-20.3
ENSGALT00010047674	hsa-miR-454-3p_R+2	97	-20.37
ENSGALT00010047674	hsa-miR-455-5p_1ss9TC	94	-41.95
ENSGALT00010047674	mdo-miR-143-5p_L+1	96	-94.41
ENSGALT00010047674	mdo-miR-352-3p_1ss11TC	96	-21.29
ENSGALT00010047674	mmu-miR-145a-5p	94	-76.97
ENSGALT00010047674	mmu-miR-30d-3p_R+1_2ss10AG20TA	95	-41.56
ENSGALT00010047674	pal-miR-9226-5p_L-3_1ss4AG	92	-44.35
ENSGALT00010047674	pal-miR-9226-5p_L-3_1ss4AT	92	-46.89
ENSGALT00010047967	bta-miR-193a-5p_R+1	97	-20.44
ENSGALT00010047999	PC-5p-7202_138	95	-21.8
ENSGALT00010047999	hsa-miR-301a-5p	98	-24.09
ENSGALT00010048044	hsa-miR-103a-3p	95	-22.42
ENSGALT00010048044	hsa-miR-107	95	-21.09
ENSGALT00010048070	PC-3p-865_3810	96	-21.21
ENSGALT00010048070	hsa-miR-1306-5p	90	-22.26
ENSGALT00010048143	PC-3p-3119_472	91	-21.18
ENSGALT00010048143	hsa-miR-17-3p_L-1R+1	90	-45.06
ENSGALT00010048143	hsa-miR-30d-3p_L-1R+2	90	-20.28
ENSGALT00010048143	pal-miR-9226-5p_1ss4AG	94	-74.63
ENSGALT00010048246	bta-miR-1246_L+1R+2	90	-20.09
ENSGALT00010049499	mmu-miR-5100_L-1_1ss21TC	93	-23.66
MSTRG.3966.2	PC-5p-16001_37	97	-22.2
MSTRG.3966.2	hsa-miR-1306-3p_L+3R+1	92	-20.17
MSTRG.3966.2	hsa-miR-18a-5p	94	-20.36
MSTRG.3966.2	hsa-miR-18b-5p	94	-41.38
ENSGALT00010049676	hsa-miR-24-3p_R+1	94	-22.9
ENSGALT00010049676	oga-miR-24_1ss23GT	94	-22.9
ENSGALT00010049676	pal-miR-9226-5p_L-3_1ss4AG	99	-69.78
ENSGALT00010049676	pal-miR-9226-5p_L-3_1ss4AT	99	-71.33
ENSGALT00010049854	hsa-let-7b-5p	98	-22.44
ENSGALT00010049861	hsa-let-7f-5p_R+1	92	-21.57
ENSGALT00010049861	mmu-miR-5100_L-1_1ss21TC	98	-23.76
ENSGALT00010050033	PC-5p-4185_303	96	-26.86
ENSGALT00010050099	hsa-miR-17-3p_L-1R+1	96	-22.97
ENSGALT00010050099	hsa-miR-20b-5p	90	-25.96
ENSGALT00010050099	mmu-miR-23b-3p_R+2	97	-25.77
ENSGALT00010050276	PC-3p-6486_161	91	-49.31
ENSGALT00010050276	hsa-miR-106a-5p	93	-21.61
ENSGALT00010050276	hsa-miR-17-5p	93	-42.47
ENSGALT00010050376	PC-5p-4185_303	97	-51.11
ENSGALT00010050376	hsa-miR-18b-3p_L+3R-3_1ss16CT	99	-20.98
ENSGALT00010050376	hsa-miR-33a-5p_R-1	92	-201.81
ENSGALT00010050742	mmu-miR-193b-5p_1ss11AG	98	-54.45
ENSGALT00010051629	PC-5p-7202_138	92	-24.74
ENSGALT00010051629	hsa-miR-24-3p_R+1	94	-23.55
ENSGALT00010051629	oga-miR-24_1ss23GT	94	-23.55
ENSGALT00010051829	hsa-miR-24-3p_R+1	91	-26.18
ENSGALT00010051829	oga-miR-24_1ss23GT	91	-26.18
ENSGALT00010052312	PC-3p-865_3810	99	-23.17
ENSGALT00010052312	hsa-miR-103a-3p	97	-26.62
ENSGALT00010052312	hsa-miR-107	97	-22.98
ENSGALT00010052312	hsa-miR-125b-2-3p_L-2R+2	96	-23.89
ENSGALT00010052312	hsa-miR-18b-3p_L+3R-3_1ss16CT	99	-24.39
ENSGALT00010052312	hsa-miR-30c-2-3p	96	-20.2
ENSGALT00010053055	PC-5p-7675_127	95	-23.83
ENSGALT00010053055	hsa-miR-425-5p_R+2_1ss20TC	96	-21.82
ENSGALT00010053436	bta-miR-2478_L-1_1ss2TG	94	-22.68
ENSGALT00010053651	hsa-miR-103a-3p	99	-21.19
ENSGALT00010053651	hsa-miR-107	99	-21.51
ENSGALT00010053651	hsa-miR-212-5p	97	-43.65
ENSGALT00010053651	hsa-miR-455-3p_L+2	95	-22.3
ENSGALT00010053794	PC-3p-1126_2399	93	-22.79
ENSGALT00010053794	PC-3p-865_3810	95	-20.79
ENSGALT00010053794	hsa-miR-455-3p_L+2	98	-23.88
ENSGALT00010054681	hsa-miR-24-3p_R+1	93	-50.46
ENSGALT00010054681	hsa-miR-455-5p_1ss9TC	95	-23.55
ENSGALT00010054681	mmu-miR-145a-3p_L+2R-2	96	-24.83
ENSGALT00010054681	oga-miR-24_1ss23GT	93	-50.46
ENSGALT00010055175	PC-5p-7202_138	94	-20.45
ENSGALT00010055195	hsa-miR-18b-3p_L+3R-3_1ss16CT	98	-20.46
ENSGALT00010055195	mmu-miR-145a-5p	97	-22.84
ENSGALT00010055287	PC-3p-6486_161	95	-20.91
ENSGALT00010055287	hsa-let-7b-5p	93	-25.81
ENSGALT00010055287	hsa-let-7c-5p	93	-22.43
ENSGALT00010055318	bta-miR-193a-5p_R+1	96	-25.07
ENSGALT00010055318	hsa-miR-363-3p	98	-25.9
ENSGALT00010055318	mmu-miR-92a-3p_R+1	98	-51.64
ENSGALT00010055318	mmu-miR-92a-3p_R+2	98	-51.64
ENSGALT00010055354	PC-3p-1126_2399	92	-21.65
ENSGALT00010055354	bta-miR-2478_L-1_1ss2TG	94	-21.22
ENSGALT00010055354	mdo-miR-143-5p_L+1	94	-21.02
ENSGALT00010055670	PC-3p-6486_161	98	-24.54
ENSGALT00010055670	bta-miR-183	90	-20.32
ENSGALT00010055670	hsa-miR-103a-3p	91	-25.3
ENSGALT00010055670	hsa-miR-107	90	-26.22
ENSGALT00010055670	hsa-miR-212-5p	91	-20.1
ENSGALT00010055670	hsa-miR-30a-3p	97	-42.07
ENSGALT00010055670	hsa-miR-30d-3p_L-1R+2	91	-108.09
ENSGALT00010055670	hsa-miR-363-3p	98	-21.42
ENSGALT00010055670	hsa-miR-455-3p_L+2	91	-67.61
ENSGALT00010055670	mmu-miR-23b-3p_R+2	95	-22.1
ENSGALT00010055670	mmu-miR-30d-3p_R+1_2ss10AG20TA	97	-88.41
ENSGALT00010055670	mmu-miR-92a-3p_R+1	98	-46.78
ENSGALT00010055670	mmu-miR-92a-3p_R+2	98	-47.13
ENSGALT00010055817	hsa-miR-24-3p_R+1	94	-24.64
ENSGALT00010055817	oga-miR-24_1ss23GT	94	-24.64
ENSGALT00010055940	PC-3p-3504_401	97	-24.47
ENSGALT00010055940	PC-5p-7675_127	90	-27.42
ENSGALT00010055940	mdo-miR-143-5p_L+1	91	-20.08
ENSGALT00010056159	PC-3p-865_3810	98	-30.25
ENSGALT00010056159	hsa-miR-455-5p_1ss9TC	96	-20.23
ENSGALT00010056159	mmu-mir-3968-p3_1ss11AT	96	-22.84
ENSGALT00010056159	mmu-mir-3968-p5_1ss11AT	96	-22.84
ENSGALT00010056201	bta-miR-183	96	-45.82
ENSGALT00010056201	hsa-miR-1306-5p	91	-28
ENSGALT00010056201	hsa-miR-18a-5p	99	-41.37
ENSGALT00010056201	hsa-miR-18b-5p	99	-43.28
ENSGALT00010056201	mdo-miR-352-3p_1ss11TC	97	-27.57
ENSGALT00010056266	pal-miR-9226-5p_1ss4AG	99	-20.02
ENSGALT00010057315	hsa-miR-128-3p	94	-20.08
ENSGALT00010057315	mmu-miR-101b-3p_L-1R+4_1	99	-21.69
ENSGALT00010057315	mmu-miR-101b-3p_L-1R+4_2	99	-20.58
ENSGALT00010057449	PC-3p-865_3810	98	-20.07
MSTRG.12632.5	pal-miR-9226-5p_L-3_1ss4AG	91	-73.98
MSTRG.12632.5	pal-miR-9226-5p_L-3_1ss4AT	91	-77.79
ENSGALT00010057561	PC-5p-7675_127	95	-22.2
ENSGALT00010057586	hsa-let-7c-5p	93	-21.06
ENSGALT00010057586	hsa-miR-454-3p_R+2	94	-21.85
ENSGALT00010057586	mmu-miR-145a-5p	90	-21.47
ENSGALT00010057777	hsa-miR-122-5p	97	-26.91
ENSGALT00010057777	mdo-miR-122-5p_R-3	97	-26.91
ENSGALT00010057868	PC-3p-865_3810	98	-21.92
ENSGALT00010057868	PC-5p-7202_138	92	-20.41
ENSGALT00010057868	hsa-miR-24-3p_R+1	99	-42.79
ENSGALT00010057868	oga-miR-24_1ss23GT	99	-42.79
ENSGALT00010057883	hsa-miR-125b-2-3p_L-2R+2	94	-21.9
ENSGALT00010057883	hsa-miR-146a-5p_R+1	91	-67.28
ENSGALT00010057883	hsa-miR-30a-3p	90	-44.21
ENSGALT00010057883	hsa-miR-30e-3p	90	-42.79
ENSGALT00010057883	hsa-miR-454-3p_R+2	96	-21.08
ENSGALT00010057883	hsa-miR-455-3p_L+2	97	-68.38
ENSGALT00010057883	mdo-miR-352-3p_1ss11TC	96	-23.7
ENSGALT00010057883	mmu-miR-30d-3p_R+1_2ss10AG20TA	90	-45.08
ENSGALT00010057925	PC-5p-565_7593	95	-23.64
ENSGALT00010058224	hsa-miR-24-3p_R+1	98	-20.12
ENSGALT00010058224	mmu-miR-30d-3p_R+1_2ss10AG20TA	95	-21.04
ENSGALT00010058224	oga-miR-24_1ss23GT	98	-20.12
ENSGALT00010058438	hsa-miR-425-5p_R+2_1ss20TC	93	-20.62
ENSGALT00010058663	PC-5p-410_13884	99	-20.63
ENSGALT00010058663	hsa-let-7b-5p	99	-74.55
ENSGALT00010058663	hsa-let-7c-5p	99	-21.77
ENSGALT00010058663	hsa-let-7f-5p_R+1	99	-22.94
ENSGALT00010058723	mmu-miR-181b-1-3p	98	-20.18
ENSGALT00010059165	PC-3p-13710_50	99	-20.16
ENSGALT00010059530	hsa-miR-103a-3p	97	-22.91
ENSGALT00010059530	hsa-miR-107	97	-42.58
ENSGALT00010059530	hsa-miR-24-3p_R+1	93	-64.34
ENSGALT00010059530	oga-miR-24_1ss23GT	93	-64.34
ENSGALT00010059530	pal-miR-9226-5p_L-3_1ss4AG	92	-25.72
ENSGALT00010059530	pal-miR-9226-5p_L-3_1ss4AT	92	-45.64
ENSGALT00010061249	hsa-miR-140-5p	93	-21.04
ENSGALT00010061249	hsa-miR-24-3p_R+1	99	-21.11
ENSGALT00010061249	oga-miR-24_1ss23GT	99	-21.11
ENSGALT00010061258	hsa-let-7b-5p	96	-20.38
ENSGALT00010061258	hsa-let-7c-5p	97	-21.07
ENSGALT00010061315	PC-5p-565_7593	97	-44.07
ENSGALT00010061453	eca-miR-143_R+1	91	-20.52
ENSGALT00010061453	hsa-miR-24-3p_R+1	91	-23.95
ENSGALT00010061453	mdo-miR-143-5p_L+1	93	-23.6
ENSGALT00010061453	oga-miR-24_1ss23GT	91	-23.95
ENSGALT00010061550	PC-5p-1507_1475	98	-21.81
ENSGALT00010061550	eca-miR-365	91	-21.63
ENSGALT00010061550	hsa-miR-103a-3p	91	-23.16
ENSGALT00010061550	hsa-miR-107	91	-21.76
ENSGALT00010061550	hsa-miR-365a-3p	91	-21.63
ENSGALT00010061636	hsa-miR-1306-5p	90	-23.3
ENSGALT00010061636	hsa-miR-18b-3p_L+3R-3_1ss16CT	99	-20.16
ENSGALT00010061636	hsa-miR-30a-3p	90	-25.51
ENSGALT00010061636	hsa-miR-30d-3p_L-1R+2	97	-43.46
ENSGALT00010061636	hsa-miR-30e-3p	90	-23.47
ENSGALT00010061636	mmu-miR-145a-5p	93	-23.74
ENSGALT00010061636	mmu-miR-30d-3p_R+1_2ss10AG20TA	90	-27.17
ENSGALT00010061636	pal-miR-9226-5p_1ss4AG	94	-44.94
ENSGALT00010061640	PC-3p-4860_246	97	-25.89
ENSGALT00010061640	PC-3p-595_6889	98	-20.02
ENSGALT00010061640	PC-3p-865_3810	90	-25.76
ENSGALT00010061640	PC-5p-1507_1475	94	-23.23
ENSGALT00010061640	bta-miR-183	96	-20.52
ENSGALT00010061640	hsa-miR-103a-3p	91	-20.6
ENSGALT00010061640	hsa-miR-107	91	-43.42
ENSGALT00010061640	hsa-miR-18b-3p_L+3R-3_1ss16CT	91	-26.74
ENSGALT00010061643	eca-miR-365	98	-26.72
ENSGALT00010061643	hsa-miR-365a-3p	98	-26.72
ENSGALT00010061643	mmu-miR-145a-5p	96	-22.11
ENSGALT00010061643	mmu-miR-23b-3p_R+2	92	-43.43
ENSGALT00010062538	PC-5p-565_7593	96	-21.75
ENSGALT00010062538	hsa-miR-103a-3p	96	-20.84
ENSGALT00010062538	hsa-miR-128-3p	90	-20.72
ENSGALT00010062538	hsa-miR-30c-2-3p	94	-20.11
ENSGALT00010062767	hsa-let-7b-5p	98	-45.06
ENSGALT00010062767	mmu-miR-145a-5p	97	-22.97
ENSGALT00010062767	mmu-miR-30d-3p_R+1_2ss10AG20TA	98	-21.6
ENSGALT00010062817	hsa-miR-103a-3p	95	-45.41
ENSGALT00010062817	hsa-miR-106a-5p	91	-64.85
ENSGALT00010062817	hsa-miR-107	95	-45.24
ENSGALT00010062817	hsa-miR-128-3p	98	-41.13
ENSGALT00010062817	hsa-miR-17-3p_L-1R+1	95	-96.12
ENSGALT00010062817	hsa-miR-17-5p	91	-64.85
ENSGALT00010062817	hsa-miR-204-5p	91	-41.51
ENSGALT00010062817	hsa-miR-20b-5p	91	-66.15
ENSGALT00010062817	mdo-miR-143-5p_L+1	94	-127.34
ENSGALT00010062817	mdo-miR-204	91	-41.51
ENSGALT00010062817	mmu-mir-3968-p3_1ss11AT	97	-73.92
ENSGALT00010062817	mmu-mir-3968-p5_1ss11AT	97	-73.92
ENSGALT00010062827	hsa-miR-103a-3p	97	-94.87
ENSGALT00010062827	hsa-miR-106a-5p	91	-44.41
ENSGALT00010062827	hsa-miR-107	97	-93.42
ENSGALT00010062827	hsa-miR-128-3p	98	-41.13
ENSGALT00010062827	hsa-miR-17-3p_L-1R+1	95	-96.12
ENSGALT00010062827	hsa-miR-17-5p	91	-44.41
ENSGALT00010062827	hsa-miR-204-5p	91	-41.51
ENSGALT00010062827	hsa-miR-20b-5p	91	-45.24
ENSGALT00010062827	hsa-miR-455-5p_1ss9TC	91	-20.27
ENSGALT00010062827	mdo-miR-143-5p_L+1	94	-127.34
ENSGALT00010062827	mdo-miR-204	91	-41.51
ENSGALT00010062827	mmu-mir-3968-p3_1ss11AT	97	-73.92
ENSGALT00010062827	mmu-mir-3968-p5_1ss11AT	97	-73.92
ENSGALT00010062923	eca-miR-182_R-1	97	-20.44
ENSGALT00010062923	hsa-miR-1306-5p	95	-25.05
ENSGALT00010063122	PC-5p-16001_37	98	-43.24
ENSGALT00010063153	hsa-miR-128-3p	90	-20.99
ENSGALT00010063335	hsa-miR-103a-3p	94	-21.25
ENSGALT00010063335	hsa-miR-107	94	-20.8
ENSGALT00010063368	mdo-miR-143-5p_L+1	96	-20.36
ENSGALT00010063368	mdo-miR-352-3p_1ss11TC	96	-23.02
ENSGALT00010063510	PC-5p-1507_1475	96	-22.25
ENSGALT00010063510	hsa-miR-1306-5p	99	-25.49
ENSGALT00010063575	hsa-miR-455-3p_L+2	92	-22.92
ENSGALT00010063694	bta-miR-183	93	-22.48
ENSGALT00010063694	mdo-miR-143-5p_L+1	98	-42.37
ENSGALT00010063694	pal-miR-9226-5p_L-3_1ss4AG	97	-28.96
ENSGALT00010063694	pal-miR-9226-5p_L-3_1ss4AT	97	-30.23
ENSGALT00010063761	mdo-miR-143-5p_L+1	92	-22.63
ENSGALT00010063761	pal-miR-9226-5p_L-3_1ss4AG	97	-20.85
ENSGALT00010063761	pal-miR-9226-5p_L-3_1ss4AT	97	-20.66
ENSGALT00010063762	bta-miR-193a-5p_R+1	95	-26.75
ENSGALT00010063762	hsa-miR-301a-5p	98	-20.16
ENSGALT00010063772	PC-5p-7202_138	91	-20.51
ENSGALT00010063772	hsa-miR-103a-3p	93	-22.9
ENSGALT00010063772	hsa-miR-107	93	-20.05
ENSGALT00010063806	hsa-miR-103a-3p	90	-44.79
ENSGALT00010063806	hsa-miR-107	90	-21.19
ENSGALT00010063806	hsa-miR-122-5p	91	-21.7
ENSGALT00010063806	hsa-miR-17-3p_L-1R+1	94	-50.94
ENSGALT00010063806	hsa-miR-24-3p_R+1	92	-23.86
ENSGALT00010063806	hsa-miR-30c-2-3p	97	-143.27
ENSGALT00010063806	mdo-miR-122-5p_R-3	91	-21.7
ENSGALT00010063806	mmu-miR-145a-3p_L+2R-2	91	-22.93
ENSGALT00010063806	oga-miR-24_1ss23GT	92	-23.86
MSTRG.9733.3	PC-3p-1126_2399	93	-23.35
MSTRG.9733.3	hsa-miR-103a-3p	90	-89.78
MSTRG.9733.3	hsa-miR-107	90	-45.72
MSTRG.9733.3	hsa-miR-122-5p	91	-21.7
MSTRG.9733.3	hsa-miR-17-3p_L-1R+1	94	-93.6
MSTRG.9733.3	hsa-miR-204-5p	94	-72.73
MSTRG.9733.3	hsa-miR-24-3p_R+1	92	-66.32
MSTRG.9733.3	hsa-miR-301a-5p	99	-45.87
MSTRG.9733.3	hsa-miR-30c-2-3p	97	-166.62
MSTRG.9733.3	hsa-miR-363-3p	94	-20.53
MSTRG.9733.3	mdo-miR-122-5p_R-3	91	-21.7
MSTRG.9733.3	mdo-miR-204	94	-72.73
MSTRG.9733.3	mmu-miR-145a-3p_L+2R-2	91	-22.93
MSTRG.9733.3	mmu-miR-193b-5p_1ss11AG	96	-93.4
MSTRG.9733.3	oga-miR-24_1ss23GT	92	-66.32
ENSGALT00010063953	hsa-miR-454-3p_R+2	98	-21.69
ENSGALT00010063953	pal-miR-9226-5p_L-3_1ss4AG	95	-22.91
ENSGALT00010063953	pal-miR-9226-5p_L-3_1ss4AT	95	-24.18
ENSGALT00010064009	hsa-miR-103a-3p	94	-20.4
ENSGALT00010064009	hsa-miR-107	94	-21.18
ENSGALT00010064009	hsa-miR-1306-5p	96	-20.23
ENSGALT00010064034	efu-mir-9226-p3_1ss17GA	93	-22.31
ENSGALT00010064034	hsa-miR-128-3p	99	-21.15
ENSGALT00010064034	pal-miR-9226-5p_L-3_1ss4AG	98	-43.05
ENSGALT00010064034	pal-miR-9226-5p_L-3_1ss4AT	98	-44.34
MSTRG.15815.1	PC-3p-6883_148	91	-40.84
MSTRG.15815.1	hsa-miR-103a-3p	92	-20.64
MSTRG.15815.1	hsa-miR-107	92	-20.45
MSTRG.15815.1	mdo-miR-143-5p_L+1	94	-52.92
MSTRG.9731.1	PC-3p-3504_401	98	-49.29
MSTRG.9731.1	hsa-miR-204-5p	96	-48.78
MSTRG.9731.1	hsa-miR-455-3p_L+2	90	-42.34
MSTRG.9731.1	mdo-miR-204	96	-48.78
ENSGALT00010064107	PC-5p-23_883296	97	-25.21
ENSGALT00010064107	hsa-miR-146a-5p_R+1	97	-25.69
ENSGALT00010064190	PC-3p-6486_161	95	-23.85
ENSGALT00010064190	hsa-miR-184_R+1	90	-20.18
ENSGALT00010064190	hsa-miR-24-3p_R+1	92	-100.54
ENSGALT00010064190	ocu-miR-184-3p	90	-20.18
ENSGALT00010064190	oga-miR-24_1ss23GT	92	-100.54
ENSGALT00010064297	hsa-miR-140-5p	94	-50.23
ENSGALT00010064486	hsa-miR-1306-3p_L+3R+1	94	-27.74
MSTRG.14303.3	PC-3p-12542_59	94	-21.74
MSTRG.14303.3	PC-3p-3119_472	94	-43.85
MSTRG.14303.3	PC-3p-595_6889	90	-22.06
MSTRG.14303.3	PC-3p-865_3810	95	-159.94
MSTRG.14303.3	PC-5p-16001_37	93	-23.64
MSTRG.14303.3	PC-5p-565_7593	99	-66.76
MSTRG.14303.3	eca-miR-182_R-1	90	-20.27
MSTRG.14303.3	hsa-miR-103a-3p	91	-114.9
MSTRG.14303.3	hsa-miR-107	90	-113.64
MSTRG.14303.3	hsa-miR-122-5p	93	-20.48
MSTRG.14303.3	hsa-miR-125b-2-3p_L-2R+2	90	-49.58
MSTRG.14303.3	hsa-miR-140-5p	90	-65.53
MSTRG.14303.3	hsa-miR-181b-2-3p_R+2	91	-20.52
MSTRG.14303.3	hsa-miR-18b-3p_L+3R-3_1ss16CT	96	-88.49
MSTRG.14303.3	hsa-miR-30a-5p_R+2	91	-20.8
MSTRG.14303.3	hsa-miR-30d-3p_L-1R+2	94	-24.45
MSTRG.14303.3	hsa-miR-455-3p_L+2	96	-84.45
MSTRG.14303.3	mdo-miR-122-5p_R-3	93	-20.48
MSTRG.14303.3	mmu-miR-181b-1-3p	91	-21.49
MSTRG.5670.6	hsa-miR-301a-3p_1ss11GA	99	-37.28
MSTRG.5670.6	hsa-miR-301a-5p	93	-30
MSTRG.5670.6	hsa-miR-4454_L-3R+1	91	-46.47
ENSGALT00010064834	hsa-miR-103a-3p	98	-24.43
ENSGALT00010064834	hsa-miR-107	98	-24.24
ENSGALT00010064834	hsa-miR-212-5p	97	-25.38
ENSGALT00010064961	hsa-miR-363-3p	95	-23.16
ENSGALT00010065055	mmu-miR-193b-5p_1ss11AG	96	-75.32
ENSGALT00010065056	PC-3p-5511_205	94	-22.03
ENSGALT00010065056	PC-3p-6486_161	90	-63.17
ENSGALT00010065056	PC-3p-865_3810	96	-64.11
ENSGALT00010065056	PC-5p-1507_1475	96	-89.24
ENSGALT00010065056	PC-5p-410_13884	92	-22.49
ENSGALT00010065056	PC-5p-565_7593	97	-83.89
ENSGALT00010065056	PC-5p-7202_138	92	-84.63
ENSGALT00010065056	bta-miR-183	90	-69.88
ENSGALT00010065056	hsa-miR-17-3p_L-1R+1	96	-63.06
ENSGALT00010065056	hsa-miR-18a-5p	93	-20.46
ENSGALT00010065056	hsa-miR-18b-5p	93	-20.23
ENSGALT00010065056	hsa-miR-301a-5p	94	-21.27
ENSGALT00010065056	hsa-miR-30d-3p_L-1R+2	92	-75.66
ENSGALT00010065056	hsa-miR-425-5p_R+2_1ss20TC	94	-51.36
ENSGALT00010065056	pal-miR-9226-5p_1ss4AG	98	-52.77
ENSGALT00010065060	PC-5p-7202_138	92	-43.17
ENSGALT00010065060	hsa-miR-17-3p_L-1R+1	93	-96.06
ENSGALT00010065060	hsa-miR-30d-3p_L-1R+2	97	-49.61
ENSGALT00010065060	mmu-miR-101b-3p_L-1R+4_1	93	-20.55
ENSGALT00010065060	mmu-miR-101b-3p_L-1R+4_2	93	-20.55
ENSGALT00010065060	pal-miR-9226-5p_1ss4AG	99	-29.49
ENSGALT00010065357	hsa-miR-128-3p	96	-21.39
ENSGALT00010065538	efu-mir-9226-p3_1ss17GA	94	-21.87
ENSGALT00010066607	PC-5p-565_7593	95	-21.28
ENSGALT00010066607	hsa-miR-103a-3p	97	-45.76
ENSGALT00010066607	hsa-miR-107	97	-44.89
ENSGALT00010066607	hsa-miR-128-3p	92	-21
ENSGALT00010066637	PC-3p-1126_2399	98	-22.55
ENSGALT00010066637	PC-5p-565_7593	97	-22.21
ENSGALT00010066637	hsa-miR-18b-3p_L+3R-3_1ss16CT	92	-20.43
ENSGALT00010066649	hsa-miR-17-3p_L-1R+1	99	-20.15
ENSGALT00010066649	hsa-miR-212-5p	94	-20.46
ENSGALT00010066649	mmu-miR-92a-3p_R+1	96	-20.94
ENSGALT00010066649	mmu-miR-92a-3p_R+2	96	-20.94
ENSGALT00010066756	PC-3p-865_3810	96	-42.58
ENSGALT00010066756	eca-miR-143_R+1	94	-42.58
ENSGALT00010066756	hsa-miR-204-5p	93	-46.21
ENSGALT00010066756	mdo-miR-204	93	-46.21
ENSGALT00010066835	hsa-miR-30d-3p_L-1R+2	95	-20.21
ENSGALT00010066879	PC-5p-565_7593	94	-42.11
ENSGALT00010066879	hsa-miR-122-5p	96	-21.73
ENSGALT00010066879	hsa-miR-455-3p_L+2	91	-21.57
ENSGALT00010066879	mdo-miR-122-5p_R-3	96	-21.73
ENSGALT00010066879	mmu-miR-145a-3p_L+2R-2	98	-23.02
ENSGALT00010067041	hsa-miR-30a-3p	93	-21.1
ENSGALT00010067041	mmu-miR-145a-3p_L+2R-2	97	-21.3
ENSGALT00010067041	mmu-miR-30d-3p_R+1_2ss10AG20TA	93	-21.1
ENSGALT00010067042	eca-miR-143_R+1	93	-23.38
ENSGALT00010067042	hsa-miR-17-3p_L-1R+1	97	-23.85
ENSGALT00010067042	hsa-miR-24-3p_R+1	90	-25.45
ENSGALT00010067042	mdo-miR-143-5p_L+1	98	-20.14
ENSGALT00010067042	oga-miR-24_1ss23GT	90	-25.45
ENSGALT00010067047	PC-5p-565_7593	93	-26.2
ENSGALT00010067047	bta-miR-183	91	-22.74
ENSGALT00010067047	mdo-miR-143-5p_L+1	90	-48.59
ENSGALT00010067047	pal-miR-9226-5p_1ss4AG	92	-26.89
ENSGALT00010067072	PC-5p-565_7593	90	-23.49
ENSGALT00010067072	hsa-miR-30d-3p_L-1R+2	93	-20.86
ENSGALT00010067277	efu-mir-9226-p3_1ss17GA	94	-43.38
ENSGALT00010067277	hsa-miR-204-5p	90	-90.17
ENSGALT00010067277	mdo-miR-204	90	-90.17
ENSGALT00010067350	hsa-miR-24-3p_R+1	98	-51.92
ENSGALT00010067350	hsa-miR-4454_L-3R+1	94	-26.14
ENSGALT00010067350	oga-miR-24_1ss23GT	98	-51.92
ENSGALT00010067420	PC-5p-4185_303	90	-131.82
ENSGALT00010067442	hsa-miR-1306-5p	92	-20.95
ENSGALT00010067442	hsa-miR-204-5p	91	-20.85
ENSGALT00010067442	mdo-miR-204	91	-20.85
ENSGALT00010067442	pal-miR-9226-5p_L-3_1ss4AG	91	-24.5
ENSGALT00010067442	pal-miR-9226-5p_L-3_1ss4AT	91	-25.77
ENSGALT00010067454	hsa-miR-1306-5p	96	-22.61
ENSGALT00010067454	hsa-miR-24-3p_R+1	99	-64.57
ENSGALT00010067454	mdo-miR-143-5p_L+1	99	-21.8
ENSGALT00010067454	oga-miR-24_1ss23GT	99	-64.57
ENSGALT00010068443	PC-3p-9745_89	95	-31.67
ENSGALT00010068443	mmu-mir-3968-p3_1ss11AT	92	-20.21
ENSGALT00010068443	mmu-mir-3968-p5_1ss11AT	92	-20.21
ENSGALT00010068542	hsa-miR-122-5p	99	-26.35
ENSGALT00010068542	mdo-miR-122-5p_R-3	99	-26.35
ENSGALT00010068542	mdo-miR-352-3p_1ss11TC	93	-28.66
ENSGALT00010068561	bta-miR-183	97	-20.87
ENSGALT00010068561	hsa-miR-128-3p	97	-21.12
ENSGALT00010068561	mmu-mir-3968-p3_1ss11AT	92	-20.23
ENSGALT00010068561	mmu-mir-3968-p5_1ss11AT	92	-20.23
ENSGALT00010070146	PC-5p-7202_138	91	-24.67
ENSGALT00010070146	hsa-miR-455-3p_L+2	90	-20.78
ENSGALT00010070146	mmu-miR-92a-3p_R+1	92	-24.46
ENSGALT00010070146	mmu-miR-92a-3p_R+2	91	-24.46
ENSGALT00010070152	PC-5p-4185_303	99	-28.22
ENSGALT00010070152	PC-5p-7202_138	92	-45.97
ENSGALT00010070152	hsa-miR-425-5p_R+2_1ss20TC	94	-20.72
ENSGALT00010070301	PC-5p-4185_303	97	-21.98
ENSGALT00010070301	hsa-miR-1306-5p	98	-21.02
ENSGALT00010070301	pal-miR-9226-5p_1ss4AG	96	-27.66
ENSGALT00010070324	PC-3p-6486_161	90	-26.77
ENSGALT00010070324	hsa-miR-455-5p_1ss9TC	94	-24.06
ENSGALT00010070370	hsa-let-7c-5p	96	-20.84
ENSGALT00010070370	hsa-let-7f-5p_R+1	96	-20.05
ENSGALT00010070370	hsa-miR-4454_L-3R+1	97	-21.24
ENSGALT00010070370	mmu-miR-181a-1-3p	90	-21.47
MSTRG.6432.5	hsa-let-7c-5p	96	-20.84
MSTRG.6432.5	hsa-let-7f-5p_R+1	96	-20.05
MSTRG.6432.5	hsa-miR-18b-3p_L+3R-3_1ss16CT	93	-20.26
MSTRG.6432.5	mmu-miR-181a-1-3p	90	-21.47
MSTRG.6432.5	pal-miR-9226-5p_1ss4AG	97	-29.64
MSTRG.6432.5	pal-miR-9226-5p_L-3_1ss4AG	94	-55.59
MSTRG.6432.5	pal-miR-9226-5p_L-3_1ss4AT	94	-33.28
MSTRG.6432.6	PC-5p-565_7593	94	-85.3
MSTRG.6432.6	hsa-let-7c-5p	96	-20.84
MSTRG.6432.6	hsa-let-7f-5p_R+1	96	-20.05
MSTRG.6432.6	hsa-miR-18b-3p_L+3R-3_1ss16CT	94	-20.26
MSTRG.6432.6	mmu-miR-181a-1-3p	90	-21.47
MSTRG.6432.6	mmu-miR-5100_L-1_1ss21TC	90	-22.43
MSTRG.6432.6	pal-miR-9226-5p_1ss4AG	98	-55.51
ENSGALT00010070385	eca-miR-143_R+1	98	-20.86
ENSGALT00010070385	hsa-miR-103a-3p	98	-24.54
ENSGALT00010070385	hsa-miR-107	98	-23.41
ENSGALT00010070385	pal-miR-9226-5p_L-3_1ss4AG	98	-21.55
ENSGALT00010070385	pal-miR-9226-5p_L-3_1ss4AT	98	-22.82
MSTRG.6857.1	PC-3p-9745_89	97	-31.88
ENSGALT00010072131	PC-3p-13336_53	96	-43.31
ENSGALT00010072131	PC-5p-565_7593	92	-95.49
ENSGALT00010072131	PC-5p-7202_138	93	-45.16
ENSGALT00010072131	bta-miR-183	95	-44.71
ENSGALT00010072131	hsa-miR-103a-3p	96	-147.02
ENSGALT00010072131	hsa-miR-107	96	-146.13
ENSGALT00010072131	hsa-miR-18b-3p_L+3R-3_1ss16CT	93	-121.97
ENSGALT00010072131	hsa-miR-4454_L-2	91	-21.69
ENSGALT00010072131	hsa-mir-4454-p5	91	-21.69
ENSGALT00010072137	PC-3p-865_3810	90	-43.78
ENSGALT00010072255	eca-miR-143_R+1	94	-20.02
ENSGALT00010072255	mdo-miR-143-5p_L+1	90	-26.72
ENSGALT00010072389	hsa-miR-24-3p_R+1	99	-20.87
ENSGALT00010072389	oga-miR-24_1ss23GT	99	-20.87
ENSGALT00010072389	pal-miR-9226-5p_L-3_1ss4AG	96	-26.93
ENSGALT00010072389	pal-miR-9226-5p_L-3_1ss4AT	96	-28.2
ENSGALT00010072426	hsa-miR-212-5p	95	-21.34
MSTRG.6629.2	mdo-miR-143-5p_L+1	99	-25.08
ENSGALT00010072537	hsa-miR-204-5p	94	-21.94
ENSGALT00010072537	mdo-miR-204	94	-21.94
ENSGALT00010072540	PC-5p-7202_138	91	-23.4
ENSGALT00010072611	PC-3p-1126_2399	90	-21.97
ENSGALT00010072611	PC-5p-23_883296	93	-20.28
ENSGALT00010072611	bta-miR-193a-5p_R+1	92	-76.46
ENSGALT00010072611	hsa-miR-146a-5p_R+1	93	-22.52
ENSGALT00010072611	hsa-miR-17-3p_L-1R+1	92	-120.51
ENSGALT00010072611	hsa-miR-24-3p_R+1	97	-116.37
ENSGALT00010072611	hsa-miR-30d-3p_L-1R+2	90	-85.3
ENSGALT00010072611	mdo-miR-352-3p_1ss11TC	95	-27.17
ENSGALT00010072611	mmu-mir-3968-p3_1ss11AT	93	-24.08
ENSGALT00010072611	mmu-mir-3968-p5_1ss11AT	93	-24.08
ENSGALT00010072611	oga-miR-24_1ss23GT	97	-116.37
ENSGALT00010072612	PC-3p-1126_2399	90	-43.99
ENSGALT00010072612	PC-5p-23_883296	93	-20.28
ENSGALT00010072612	bta-miR-183	99	-47.03
ENSGALT00010072612	bta-miR-193a-5p_R+1	92	-100.68
ENSGALT00010072612	bta-miR-2478_L-1_1ss2TG	96	-45.77
ENSGALT00010072612	eca-miR-365	93	-35.54
ENSGALT00010072612	hsa-miR-146a-5p_R+1	93	-83.94
ENSGALT00010072612	hsa-miR-17-3p_L-1R+1	94	-120.51
ENSGALT00010072612	hsa-miR-24-3p_R+1	97	-92.41
ENSGALT00010072612	hsa-miR-30d-3p_L-1R+2	90	-130.29
ENSGALT00010072612	hsa-miR-365a-3p	93	-35.54
ENSGALT00010072612	hsa-miR-455-3p_L+2	90	-42.7
ENSGALT00010072612	mdo-miR-143-5p_L+1	92	-311.51
ENSGALT00010072612	mdo-miR-352-3p_1ss11TC	95	-50.21
ENSGALT00010072612	mmu-mir-3968-p3_1ss11AT	92	-24.08
ENSGALT00010072612	mmu-mir-3968-p5_1ss11AT	92	-24.08
ENSGALT00010072612	oga-miR-24_1ss23GT	97	-92.41
ENSGALT00010072624	PC-3p-595_6889	92	-41.42
ENSGALT00010072624	efu-mir-9226-p3_1ss17GA	90	-43.7
ENSGALT00010072624	hsa-miR-128-3p	95	-21
ENSGALT00010072624	hsa-miR-212-5p	91	-69.72
ENSGALT00010072624	mdo-miR-143-5p_L+1	90	-79.48
ENSGALT00010072624	mdo-miR-352-3p_1ss11TC	93	-117.89
ENSGALT00010072624	pal-miR-9226-5p_1ss4AG	93	-68.7
ENSGALT00010072639	PC-3p-595_6889	99	-26.53
ENSGALT00010072639	PC-5p-1507_1475	99	-43.07
ENSGALT00010072639	hsa-miR-106a-5p	97	-20.85
ENSGALT00010072639	hsa-miR-18b-3p_L+3R-3_1ss16CT	96	-20.46
ENSGALT00010072639	hsa-miR-204-5p	99	-25.94
ENSGALT00010072639	hsa-miR-30e-3p	97	-20.08
ENSGALT00010072639	mdo-miR-204	99	-25.94
ENSGALT00010072639	mdo-miR-352-3p_1ss11TC	97	-25.38
MSTRG.5709.2	PC-3p-6486_161	99	-24.42
MSTRG.5709.2	PC-3p-865_3810	92	-65.5
MSTRG.5709.2	PC-5p-16001_37	93	-72.08
MSTRG.5709.2	PC-5p-7202_138	98	-72.83
MSTRG.5709.2	bta-miR-183	96	-21.84
MSTRG.5709.2	bta-miR-193a-5p_R+1	96	-115.8
MSTRG.5709.2	efu-mir-9226-p3_1ss17GA	96	-146.99
MSTRG.5709.2	hsa-miR-17-3p_L-1R+1	98	-169.95
MSTRG.5709.2	hsa-miR-18a-5p	94	-65.04
MSTRG.5709.2	hsa-miR-18b-5p	93	-67.56
MSTRG.5709.2	hsa-miR-204-5p	98	-20.81
MSTRG.5709.2	hsa-miR-455-5p_1ss9TC	99	-43.38
MSTRG.5709.2	mdo-miR-204	98	-20.81
MSTRG.5709.2	mmu-miR-5100_L-1_1ss21TC	91	-49.8
MSTRG.4835.1	PC-5p-16001_37	96	-87.1
MSTRG.4835.1	PC-5p-565_7593	90	-64.69
MSTRG.4835.1	PC-5p-7202_138	90	-91.51
MSTRG.4835.1	bta-miR-1246_L+1R+2	96	-47.68
MSTRG.4835.1	bta-miR-183	95	-46.32
MSTRG.4835.1	bta-miR-193a-5p_R+1	94	-169.21
MSTRG.4835.1	efu-mir-9226-p3_1ss17GA	96	-24.25
MSTRG.4835.1	hsa-miR-103a-3p	94	-103.59
MSTRG.4835.1	hsa-miR-107	94	-61.15
MSTRG.4835.1	hsa-miR-122-5p	91	-115.5
MSTRG.4835.1	hsa-miR-18a-5p	91	-20.83
MSTRG.4835.1	hsa-miR-18b-5p	91	-62.15
MSTRG.4835.1	hsa-miR-301a-5p	93	-64.01
MSTRG.4835.1	hsa-miR-30a-3p	91	-21.02
MSTRG.4835.1	hsa-miR-30c-2-3p	96	-87.41
MSTRG.4835.1	hsa-miR-30e-3p	92	-21.01
MSTRG.4835.1	hsa-miR-363-3p	94	-23.01
MSTRG.4835.1	mdo-miR-122-5p_R-3	91	-115.5
MSTRG.4835.1	mdo-miR-143-5p_L+1	95	-336.64
MSTRG.4835.1	mmu-miR-193b-5p_1ss11AG	92	-267.69
MSTRG.4835.1	mmu-miR-30d-3p_R+1_2ss10AG20TA	91	-68.17
MSTRG.4835.1	mmu-miR-92a-3p_R+1	92	-75.28
MSTRG.4835.1	mmu-miR-92a-3p_R+2	92	-76.75
MSTRG.8088.1	PC-3p-595_6889	95	-20.24
MSTRG.8088.1	hsa-miR-1306-5p	95	-23.44
MSTRG.878.2	hsa-miR-140-5p	98	-20.31
MSTRG.878.2	mmu-miR-101b-3p_L-1R+4_1	91	-20.1
MSTRG.878.2	mmu-miR-101b-3p_L-1R+4_2	91	-20.1
MSTRG.3834.4	PC-5p-565_7593	95	-21.14
MSTRG.3834.4	PC-5p-7202_138	90	-44.25
MSTRG.3834.4	hsa-let-7b-5p	94	-22.65
MSTRG.3834.4	hsa-miR-17-3p_L-1R+1	97	-77.9
MSTRG.3834.4	hsa-miR-24-3p_R+1	97	-47.71
MSTRG.3834.4	oga-miR-24_1ss23GT	97	-47.71
MSTRG.12604.3	hsa-miR-24-3p_R+1	96	-44.25
MSTRG.12604.3	oga-miR-24_1ss23GT	96	-44.25
MSTRG.10419.5	hsa-miR-125b-2-3p_L-2R+2	96	-24.94
MSTRG.10419.5	hsa-miR-1306-5p	92	-21.14
MSTRG.11304.1	PC-5p-565_7593	90	-43.01
MSTRG.11304.1	hsa-miR-125b-2-3p_L-2R+2	92	-21.28
MSTRG.2863.1	hsa-miR-7977_1ss6AG	93	-23.23
MSTRG.6504.2	PC-3p-3504_401	94	-123.07
MSTRG.6504.2	PC-3p-865_3810	90	-299.69
MSTRG.6504.2	PC-5p-410_13884	93	-48.1
MSTRG.6504.2	PC-5p-7202_138	93	-151.67
MSTRG.6504.2	bta-miR-1246_L+1R+2	91	-21.25
MSTRG.6504.2	bta-miR-183	93	-74.23
MSTRG.6504.2	eca-miR-182_R-1	90	-64.57
MSTRG.6504.2	hsa-miR-103a-3p	93	-350.63
MSTRG.6504.2	hsa-miR-106a-5p	91	-62.65
MSTRG.6504.2	hsa-miR-107	93	-320.06
MSTRG.6504.2	hsa-miR-122-5p	94	-21.73
MSTRG.6504.2	hsa-miR-140-5p	91	-92.02
MSTRG.6504.2	hsa-miR-17-3p_L-1R+1	93	-204.06
MSTRG.6504.2	hsa-miR-17-5p	91	-69.64
MSTRG.6504.2	hsa-miR-18a-5p	96	-71.75
MSTRG.6504.2	hsa-miR-18b-5p	96	-113.93
MSTRG.6504.2	hsa-miR-20b-5p	92	-111.81
MSTRG.6504.2	hsa-miR-301a-3p_1ss11GA	93	-49.01
MSTRG.6504.2	hsa-miR-30a-3p	91	-65.14
MSTRG.6504.2	hsa-miR-30a-5p_R+2	96	-45.1
MSTRG.6504.2	hsa-miR-30c-2-3p	90	-258.47
MSTRG.6504.2	hsa-miR-30d-3p_L-1R+2	93	-41.82
MSTRG.6504.2	hsa-miR-30e-3p	91	-20.21
MSTRG.6504.2	hsa-miR-30e-5p_R+2	96	-41.15
MSTRG.6504.2	hsa-miR-363-3p	96	-40.7
MSTRG.6504.2	hsa-miR-454-3p_R+2	93	-42.16
MSTRG.6504.2	hsa-miR-455-3p_L+2	96	-129.2
MSTRG.6504.2	hsa-miR-7977_1ss6AG	97	-44.08
MSTRG.6504.2	mdo-miR-122-5p_R-3	94	-21.73
MSTRG.6504.2	mdo-miR-143-5p_L+1	98	-361.71
MSTRG.6504.2	mdo-miR-352-3p_1ss11TC	95	-95.32
MSTRG.6504.2	mmu-miR-30d-3p_R+1_2ss10AG20TA	91	-128.29
MSTRG.6504.2	mmu-miR-92a-3p_R+1	96	-20.33
MSTRG.6504.2	mmu-miR-92a-3p_R+2	96	-40.58
MSTRG.6372.2	hsa-miR-301a-5p	93	-25.29
MSTRG.16318.2	PC-5p-7202_138	97	-26.98
MSTRG.16318.2	hsa-miR-140-5p	99	-22.69
MSTRG.16318.2	hsa-miR-212-5p	93	-20.6
MSTRG.16622.2	hsa-miR-17-3p_L-1R+1	99	-46.97
MSTRG.16622.2	mdo-miR-143-5p_L+1	96	-70.13
MSTRG.16622.2	mmu-miR-145a-5p	91	-45.38
MSTRG.16622.2	mmu-miR-23b-3p_R+2	90	-20.29
MSTRG.16622.2	mmu-miR-30d-3p_R+1_2ss10AG20TA	93	-20.76
MSTRG.16372.1	PC-5p-565_7593	92	-22.19
MSTRG.16372.1	PC-5p-7202_138	99	-20.55
MSTRG.16372.1	hsa-miR-17-3p_L-1R+1	96	-63.49
MSTRG.16372.1	mdo-miR-143-5p_L+1	97	-23.45
MSTRG.7189.2	hsa-miR-128-3p	94	-45.87
MSTRG.7189.2	pal-miR-9226-5p_1ss4AG	96	-25.72
MSTRG.5890.1	PC-3p-865_3810	94	-24.19
MSTRG.5890.1	PC-5p-1507_1475	94	-20.19
MSTRG.5890.1	hsa-miR-18b-5p	95	-21.38
MSTRG.3286.1	eca-miR-143_R+1	93	-20.13
MSTRG.3286.1	hsa-miR-128-3p	99	-21.73
MSTRG.3286.1	hsa-miR-33a-5p_R-1	96	-20.26
MSTRG.3286.1	mdo-miR-352-3p_1ss11TC	91	-26.27
MSTRG.3287.1	PC-5p-4185_303	91	-21.93
MSTRG.3287.1	bta-miR-2478_L-1_1ss2TG	94	-23.47
MSTRG.3287.1	hsa-miR-30e-3p	94	-23.65
MSTRG.3287.1	mmu-miR-30d-3p_R+1_2ss10AG20TA	94	-21.02
MSTRG.3287.1	mmu-mir-3968-p3_1ss11AT	90	-25.56
MSTRG.3287.1	mmu-mir-3968-p5_1ss11AT	90	-25.56
MSTRG.10631.4	hsa-miR-1306-5p	98	-85.68
MSTRG.7769.4	PC-3p-865_3810	99	-21.29
MSTRG.7769.4	bta-miR-183	92	-22.13
MSTRG.8594.3	PC-3p-1126_2399	91	-42.39
MSTRG.8594.3	PC-3p-13710_50	94	-21.54
MSTRG.8594.3	PC-3p-5511_205	94	-20.91
MSTRG.8594.3	PC-3p-6486_161	94	-74.07
MSTRG.8594.3	PC-3p-865_3810	98	-47.43
MSTRG.8594.3	PC-5p-16001_37	95	-44.74
MSTRG.8594.3	PC-5p-410_13884	95	-46.64
MSTRG.8594.3	efu-mir-9226-p3_1ss17GA	93	-45.41
MSTRG.8594.3	hsa-miR-103a-3p	96	-40.96
MSTRG.8594.3	hsa-miR-107	96	-20.38
MSTRG.8594.3	hsa-miR-24-3p_R+1	96	-51.71
MSTRG.8594.3	mdo-miR-143-5p_L+1	96	-41.3
MSTRG.8594.3	mdo-miR-352-3p_1ss11TC	96	-44.68
MSTRG.8594.3	mmu-miR-193b-5p_1ss11AG	90	-45.16
MSTRG.8594.3	mmu-miR-92a-3p_R+1	92	-20.84
MSTRG.8594.3	mmu-miR-92a-3p_R+2	92	-20.84
MSTRG.8594.3	oga-miR-24_1ss23GT	96	-51.71
MSTRG.2135.2	PC-5p-1507_1475	93	-20.13
MSTRG.2135.2	PC-5p-410_13884	91	-20.6
MSTRG.2135.2	bta-miR-193a-5p_R+1	97	-41.37
MSTRG.2135.2	hsa-miR-30a-5p_R+2	93	-22.42
MSTRG.2135.2	hsa-miR-30e-5p_R+2	92	-22.77
MSTRG.2135.2	mdo-miR-30e-5p_R+2	93	-22.16
