# Supplementary material for: Whole-transcriptome sequencing revealed the ceRNA regulatory network of stable knockdown of the CD8A gene in chicken T lymphocytes
Source: Poult Sci. 2025 Dec 19;105(2):106318. doi: 10.1016/j.psj.2025.106318 (PMC12800364; doi:10.1016/j.psj.2025.106318)
Supplement: Supplementary file 16 [file mmc16.xlsx]

## Sheet: Sheet1
Table S16 miRNA-circRNA pairs predicted
circRNA	miRNA	TargetScan_score	miranda_Energy
ciRNA145	PC-3p-12542_59	93	-42.4
ciRNA145	PC-3p-5511_205	95	-43.89
ciRNA145	PC-3p-6345_166	92	-20.23
ciRNA145	PC-3p-865_3810	94	-62.62
ciRNA145	PC-5p-1507_1475	95	-69.64
ciRNA145	PC-5p-23_883296	90	-21.1
ciRNA145	PC-5p-410_13884	94	-20.41
ciRNA145	PC-5p-7202_138	95	-83.29
ciRNA145	bta-miR-2478_L-1_1ss2TG	92	-44.8
ciRNA145	eca-miR-143_R+1	90	-43.78
ciRNA145	eca-miR-182_R-1	92	-20.53
ciRNA145	hsa-miR-103a-3p	95	-62.88
ciRNA145	hsa-miR-107	95	-42.43
ciRNA145	hsa-miR-125b-2-3p_L-2R+2	91	-20.52
ciRNA145	hsa-miR-128-3p	96	-22.27
ciRNA145	hsa-miR-1306-5p	94	-25.96
ciRNA145	hsa-miR-146a-5p_R+1	90	-42.46
ciRNA145	hsa-miR-17-3p_L-1R+1	91	-46.28
ciRNA145	hsa-miR-181b-2-3p_R+2	95	-23.72
ciRNA145	hsa-miR-204-5p	96	-44.99
ciRNA145	hsa-miR-24-3p_R+1	95	-70.23
ciRNA145	hsa-miR-26a-1-3p_1ss22GT	92	-21.41
ciRNA145	hsa-miR-30c-2-3p	93	-69.2
ciRNA145	hsa-miR-425-5p_R+2_1ss20TC	92	-46.37
ciRNA145	mdo-miR-143-5p_L+1	96	-46.57
ciRNA145	mdo-miR-204	96	-44.99
ciRNA145	mmu-miR-145a-3p_L+2R-2	92	-21.96
ciRNA145	mmu-miR-23b-3p_R+2	93	-22.76
ciRNA145	mmu-miR-92a-3p_R+1	94	-20.61
ciRNA145	mmu-miR-92a-3p_R+2	94	-20.61
ciRNA145	oga-miR-24_1ss23GT	95	-70.23
ciRNA145	pal-miR-9226-5p_L-3_1ss4AG	93	-20.08
ciRNA147	hsa-miR-106a-5p	90	-22.06
ciRNA147	hsa-miR-17-5p	90	-21.82
ciRNA147	hsa-miR-20b-5p	90	-22.27
circRNA1450	pal-miR-9226-5p_L-3_1ss4AG	90	-22.59
circRNA1450	pal-miR-9226-5p_L-3_1ss4AT	90	-23.86
circRNA1518	PC-5p-4185_303	91	-515.45
circRNA1518	bta-miR-193a-5p_R+1	91	-521.33
circRNA1518	hsa-miR-103a-3p	90	-171.16
circRNA1518	hsa-miR-107	90	-184.88
circRNA1518	mdo-miR-352-3p_1ss11TC	94	-102.43
circRNA1518	mmu-miR-193b-5p_1ss11AG	96	-165.79
circRNA1523	PC-5p-7202_138	91	-20.12
circRNA1523	hsa-miR-128-3p	93	-41.24
circRNA1523	hsa-miR-17-3p_L-1R+1	97	-94.12
circRNA2706	eca-miR-143_R+1	95	-20.77
circRNA4544	pal-miR-9226-5p_L-3_1ss4AG	96	-23.2
circRNA4544	pal-miR-9226-5p_L-3_1ss4AT	96	-24.47
circRNA757	PC-5p-1507_1475	90	-20.52
circRNA757	hsa-miR-212-5p	91	-21.54
