# Supplementary material for: Whole-transcriptome sequencing revealed the ceRNA regulatory network of stable knockdown of the CD8A gene in chicken T lymphocytes
Source: Poult Sci. 2025 Dec 19;105(2):106318. doi: 10.1016/j.psj.2025.106318 (PMC12800364; doi:10.1016/j.psj.2025.106318)
Supplement: Supplementary file 17 [file mmc17.xlsx]

## Sheet: Sheet2
Table S17. circRNA-miRNA-mRNA ceRNA network predicted
	circRNA	miRNA	mRNA
circRNA	ciRNA145	PC-3p-12542_59	RAB12
circRNA	ciRNA145	PC-3p-5511_205	HIF1A
circRNA	ciRNA145	PC-3p-5511_205	KCNJ3
circRNA	ciRNA145	PC-3p-5511_205	MFSD6
circRNA	ciRNA145	PC-3p-5511_205	RGCC
circRNA	ciRNA145	PC-3p-5511_205	SRI
circRNA	ciRNA145	PC-3p-6345_166	ATF3
circRNA	ciRNA145	PC-3p-6345_166	DPYD
circRNA	ciRNA145	PC-3p-6345_166	DPYD
circRNA	ciRNA145	PC-3p-6345_166	ENSGALG00010022789
circRNA	ciRNA145	PC-3p-6345_166	ENSGALG00010022789
circRNA	ciRNA145	PC-3p-6345_166	TNFAIP6
circRNA	ciRNA145	PC-3p-6345_166	TNFAIP6
circRNA	ciRNA145	PC-3p-6345_166	TRIQK
circRNA	ciRNA145	PC-3p-6345_166	TXNRD1
circRNA	ciRNA145	PC-3p-865_3810	BCL9L
circRNA	ciRNA145	PC-3p-865_3810	C11orf87
circRNA	ciRNA145	PC-3p-865_3810	C11orf87
circRNA	ciRNA145	PC-3p-865_3810	CALB1
circRNA	ciRNA145	PC-3p-865_3810	CCM2
circRNA	ciRNA145	PC-3p-865_3810	ENSGALG00010017378
circRNA	ciRNA145	PC-3p-865_3810	ENSGALG00010022768
circRNA	ciRNA145	PC-3p-865_3810	ENSGALG00010024254
circRNA	ciRNA145	PC-3p-865_3810	ENSGALG00010024676
circRNA	ciRNA145	PC-3p-865_3810	ENSGALG00010024752
circRNA	ciRNA145	PC-3p-865_3810	ENSGALG00010024752
circRNA	ciRNA145	PC-3p-865_3810	EXOC5
circRNA	ciRNA145	PC-3p-865_3810	FBXW2
circRNA	ciRNA145	PC-3p-865_3810	GAP43
circRNA	ciRNA145	PC-3p-865_3810	HIC2
circRNA	ciRNA145	PC-3p-865_3810	HIC2
circRNA	ciRNA145	PC-3p-865_3810	IRF8
circRNA	ciRNA145	PC-3p-865_3810	KPNA6
circRNA	ciRNA145	PC-3p-865_3810	MID1IP1
circRNA	ciRNA145	PC-3p-865_3810	MYO1C
circRNA	ciRNA145	PC-3p-865_3810	NPRL3
circRNA	ciRNA145	PC-3p-865_3810	PAMR1
circRNA	ciRNA145	PC-3p-865_3810	PDE1A
circRNA	ciRNA145	PC-3p-865_3810	PHACTR4
circRNA	ciRNA145	PC-3p-865_3810	PTPA
circRNA	ciRNA145	PC-3p-865_3810	SCUBE2
circRNA	ciRNA145	PC-3p-865_3810	STAB2
circRNA	ciRNA145	PC-3p-865_3810	STX19
circRNA	ciRNA145	PC-3p-865_3810	TTLL11
circRNA	ciRNA145	PC-3p-865_3810	WDR89
circRNA	ciRNA145	PC-3p-865_3810	ZDHHC3
circRNA	ciRNA145	PC-5p-1507_1475	BBS5
circRNA	circRNA757	PC-5p-1507_1475	BBS5
circRNA	ciRNA145	PC-5p-1507_1475	BBS5
circRNA	circRNA757	PC-5p-1507_1475	BBS5
circRNA	ciRNA145	PC-5p-1507_1475	ENPP2
circRNA	circRNA757	PC-5p-1507_1475	ENPP2
circRNA	ciRNA145	PC-5p-1507_1475	ENSGALG00010015813
circRNA	circRNA757	PC-5p-1507_1475	ENSGALG00010015813
circRNA	ciRNA145	PC-5p-1507_1475	RAB7B
circRNA	circRNA757	PC-5p-1507_1475	RAB7B
circRNA	ciRNA145	PC-5p-1507_1475	SH3GL2
circRNA	circRNA757	PC-5p-1507_1475	SH3GL2
circRNA	ciRNA145	PC-5p-1507_1475	SLITRK6
circRNA	circRNA757	PC-5p-1507_1475	SLITRK6
circRNA	ciRNA145	PC-5p-1507_1475	SMOC1
circRNA	circRNA757	PC-5p-1507_1475	SMOC1
circRNA	ciRNA145	PC-5p-1507_1475	TBR1
circRNA	circRNA757	PC-5p-1507_1475	TBR1
circRNA	ciRNA145	PC-5p-23_883296	ALG5
circRNA	ciRNA145	PC-5p-23_883296	COL14A1
circRNA	ciRNA145	PC-5p-23_883296	COQ8A
circRNA	ciRNA145	PC-5p-23_883296	ENSGALG00010003639
circRNA	ciRNA145	PC-5p-23_883296	GGT2
circRNA	ciRNA145	PC-5p-23_883296	GNE
circRNA	ciRNA145	PC-5p-23_883296	LYPD1
circRNA	ciRNA145	PC-5p-23_883296	PHC3
circRNA	ciRNA145	PC-5p-23_883296	PLD5
circRNA	ciRNA145	PC-5p-23_883296	TMEM104
circRNA	ciRNA145	PC-5p-410_13884	FIGNL2
circRNA	ciRNA145	PC-5p-410_13884	LIMCH1
circRNA	ciRNA145	PC-5p-410_13884	MTMR7
circRNA	ciRNA145	PC-5p-410_13884	ROBO2
circRNA	ciRNA145	PC-5p-410_13884	ST3GAL1
circRNA	ciRNA145	PC-5p-410_13884	TRIP11
circRNA	circRNA1518	PC-5p-4185_303	ATP8B3
circRNA	circRNA1518	PC-5p-4185_303	CEP164
circRNA	circRNA1518	PC-5p-4185_303	CEP164
circRNA	circRNA1518	PC-5p-4185_303	CHSY1
circRNA	circRNA1518	PC-5p-4185_303	CSNK1E
circRNA	circRNA1518	PC-5p-4185_303	CSNK1E
circRNA	circRNA1518	PC-5p-4185_303	ENSGALG00010001704
circRNA	circRNA1518	PC-5p-4185_303	ENSGALG00010016870
circRNA	circRNA1518	PC-5p-4185_303	ENSGALG00010027219
circRNA	circRNA1518	PC-5p-4185_303	HTR1D
circRNA	circRNA1518	PC-5p-4185_303	KDM5B
circRNA	circRNA1518	PC-5p-4185_303	LYSMD4
circRNA	circRNA1518	PC-5p-4185_303	PAX7
circRNA	circRNA1518	PC-5p-4185_303	SF3B3
circRNA	circRNA1518	PC-5p-4185_303	SKAP1
circRNA	circRNA1518	PC-5p-4185_303	TANC2
circRNA	ciRNA145	PC-5p-7202_138	ATP2A3
circRNA	circRNA1523	PC-5p-7202_138	ATP2A3
circRNA	ciRNA145	PC-5p-7202_138	DGKD
circRNA	circRNA1523	PC-5p-7202_138	DGKD
circRNA	ciRNA145	PC-5p-7202_138	DYTN
circRNA	circRNA1523	PC-5p-7202_138	DYTN
circRNA	ciRNA145	PC-5p-7202_138	ENSGALG00010017903
circRNA	circRNA1523	PC-5p-7202_138	ENSGALG00010017903
circRNA	ciRNA145	PC-5p-7202_138	GLB1
circRNA	circRNA1523	PC-5p-7202_138	GLB1
circRNA	ciRNA145	PC-5p-7202_138	INPP5E
circRNA	circRNA1523	PC-5p-7202_138	INPP5E
circRNA	ciRNA145	PC-5p-7202_138	KCNQ1
circRNA	circRNA1523	PC-5p-7202_138	KCNQ1
circRNA	ciRNA145	PC-5p-7202_138	MYH1B
circRNA	circRNA1523	PC-5p-7202_138	MYH1B
circRNA	ciRNA145	PC-5p-7202_138	PAK6
circRNA	circRNA1523	PC-5p-7202_138	PAK6
circRNA	ciRNA145	PC-5p-7202_138	PTPRG
circRNA	circRNA1523	PC-5p-7202_138	PTPRG
circRNA	ciRNA145	PC-5p-7202_138	RAF1
circRNA	circRNA1523	PC-5p-7202_138	RAF1
circRNA	ciRNA145	PC-5p-7202_138	SH3GLB2
circRNA	circRNA1523	PC-5p-7202_138	SH3GLB2
circRNA	ciRNA145	PC-5p-7202_138	TBCC
circRNA	circRNA1523	PC-5p-7202_138	TBCC
circRNA	ciRNA145	PC-5p-7202_138	TMEM209
circRNA	circRNA1523	PC-5p-7202_138	TMEM209
circRNA	ciRNA145	PC-5p-7202_138	ZNF488
circRNA	circRNA1523	PC-5p-7202_138	ZNF488
circRNA	circRNA1518	bta-miR-193a-5p_R+1	DNAJB9
circRNA	circRNA1518	bta-miR-193a-5p_R+1	KLHL36
circRNA	circRNA1518	bta-miR-193a-5p_R+1	MAF
circRNA	circRNA1518	bta-miR-193a-5p_R+1	NUF2
circRNA	circRNA1518	bta-miR-193a-5p_R+1	PHACTR2
circRNA	circRNA1518	bta-miR-193a-5p_R+1	PRR16
circRNA	circRNA1518	bta-miR-193a-5p_R+1	SDC1
circRNA	circRNA1518	bta-miR-193a-5p_R+1	SFXN2
circRNA	circRNA1518	bta-miR-193a-5p_R+1	TBCC
circRNA	circRNA1518	bta-miR-193a-5p_R+1	TTC7A
circRNA	ciRNA145	bta-miR-2478_L-1_1ss2TG	C4orf48
circRNA	ciRNA145	bta-miR-2478_L-1_1ss2TG	DPP9
circRNA	ciRNA145	bta-miR-2478_L-1_1ss2TG	DPP9
circRNA	ciRNA145	bta-miR-2478_L-1_1ss2TG	ENC1
circRNA	ciRNA145	bta-miR-2478_L-1_1ss2TG	GRIN2B
circRNA	ciRNA145	bta-miR-2478_L-1_1ss2TG	IL8L2
circRNA	ciRNA145	bta-miR-2478_L-1_1ss2TG	KIAA1671
circRNA	ciRNA145	bta-miR-2478_L-1_1ss2TG	TMEM177
circRNA	ciRNA145	eca-miR-143_R+1	AREG
circRNA	circRNA2706	eca-miR-143_R+1	AREG
circRNA	ciRNA145	eca-miR-143_R+1	ATRNL1
circRNA	circRNA2706	eca-miR-143_R+1	ATRNL1
circRNA	ciRNA145	eca-miR-143_R+1	CCDC83
circRNA	circRNA2706	eca-miR-143_R+1	CCDC83
circRNA	ciRNA145	eca-miR-143_R+1	GNAZ
circRNA	circRNA2706	eca-miR-143_R+1	GNAZ
circRNA	ciRNA145	eca-miR-143_R+1	HOOK1
circRNA	circRNA2706	eca-miR-143_R+1	HOOK1
circRNA	ciRNA145	eca-miR-143_R+1	PATJ
circRNA	circRNA2706	eca-miR-143_R+1	PATJ
circRNA	ciRNA145	eca-miR-143_R+1	SCEL
circRNA	circRNA2706	eca-miR-143_R+1	SCEL
circRNA	ciRNA145	eca-miR-143_R+1	SCEL
circRNA	circRNA2706	eca-miR-143_R+1	SCEL
circRNA	ciRNA145	eca-miR-143_R+1	TSNARE1
circRNA	circRNA2706	eca-miR-143_R+1	TSNARE1
circRNA	ciRNA145	eca-miR-182_R-1	ELAPOR2
circRNA	ciRNA145	eca-miR-182_R-1	SLA
circRNA	ciRNA145	eca-miR-182_R-1	SLC7A7
circRNA	ciRNA145	hsa-miR-103a-3p	ABLIM1
circRNA	circRNA1518	hsa-miR-103a-3p	ABLIM1
circRNA	ciRNA145	hsa-miR-103a-3p	ANKRD6
circRNA	circRNA1518	hsa-miR-103a-3p	ANKRD6
circRNA	ciRNA145	hsa-miR-103a-3p	ARHGAP5
circRNA	circRNA1518	hsa-miR-103a-3p	ARHGAP5
circRNA	ciRNA145	hsa-miR-103a-3p	ATP9A
circRNA	circRNA1518	hsa-miR-103a-3p	ATP9A
circRNA	ciRNA145	hsa-miR-103a-3p	BOLA1
circRNA	circRNA1518	hsa-miR-103a-3p	BOLA1
circRNA	ciRNA145	hsa-miR-103a-3p	C1QTNF4
circRNA	circRNA1518	hsa-miR-103a-3p	C1QTNF4
circRNA	ciRNA145	hsa-miR-103a-3p	CCDC3
circRNA	circRNA1518	hsa-miR-103a-3p	CCDC3
circRNA	ciRNA145	hsa-miR-103a-3p	DFNA5
circRNA	circRNA1518	hsa-miR-103a-3p	DFNA5
circRNA	ciRNA145	hsa-miR-103a-3p	ENSGALG00010004962
circRNA	circRNA1518	hsa-miR-103a-3p	ENSGALG00010004962
circRNA	ciRNA145	hsa-miR-103a-3p	FERMT2
circRNA	circRNA1518	hsa-miR-103a-3p	FERMT2
circRNA	ciRNA145	hsa-miR-103a-3p	HDAC1
circRNA	circRNA1518	hsa-miR-103a-3p	HDAC1
circRNA	ciRNA145	hsa-miR-103a-3p	HEATR6
circRNA	circRNA1518	hsa-miR-103a-3p	HEATR6
circRNA	ciRNA145	hsa-miR-103a-3p	PDE3B
circRNA	circRNA1518	hsa-miR-103a-3p	PDE3B
circRNA	ciRNA145	hsa-miR-103a-3p	PQLC1
circRNA	circRNA1518	hsa-miR-103a-3p	PQLC1
circRNA	ciRNA145	hsa-miR-103a-3p	RAB4A
circRNA	circRNA1518	hsa-miR-103a-3p	RAB4A
circRNA	ciRNA145	hsa-miR-103a-3p	RAB9B
circRNA	circRNA1518	hsa-miR-103a-3p	RAB9B
circRNA	ciRNA145	hsa-miR-103a-3p	RASSF9
circRNA	circRNA1518	hsa-miR-103a-3p	RASSF9
circRNA	ciRNA145	hsa-miR-103a-3p	RGS2
circRNA	circRNA1518	hsa-miR-103a-3p	RGS2
circRNA	ciRNA145	hsa-miR-103a-3p	RUBCNL
circRNA	circRNA1518	hsa-miR-103a-3p	RUBCNL
circRNA	ciRNA145	hsa-miR-103a-3p	SH3GL2
circRNA	circRNA1518	hsa-miR-103a-3p	SH3GL2
circRNA	ciRNA145	hsa-miR-103a-3p	SVIL
circRNA	circRNA1518	hsa-miR-103a-3p	SVIL
circRNA	ciRNA145	hsa-miR-103a-3p	SVIL
circRNA	circRNA1518	hsa-miR-103a-3p	SVIL
circRNA	ciRNA145	hsa-miR-103a-3p	TMEM104
circRNA	circRNA1518	hsa-miR-103a-3p	TMEM104
circRNA	ciRNA145	hsa-miR-103a-3p	WNT7A
circRNA	circRNA1518	hsa-miR-103a-3p	WNT7A
circRNA	ciRNA147	hsa-miR-106a-5p	ENSGALG00010007910
circRNA	ciRNA147	hsa-miR-106a-5p	JAK1
circRNA	ciRNA147	hsa-miR-106a-5p	NABP1
circRNA	ciRNA147	hsa-miR-106a-5p	TMEM86A
circRNA	ciRNA145	hsa-miR-107	ABLIM1
circRNA	circRNA1518	hsa-miR-107	ABLIM1
circRNA	ciRNA145	hsa-miR-107	ANKRD6
circRNA	circRNA1518	hsa-miR-107	ANKRD6
circRNA	ciRNA145	hsa-miR-107	ARHGAP5
circRNA	circRNA1518	hsa-miR-107	ARHGAP5
circRNA	ciRNA145	hsa-miR-107	ATP9A
circRNA	circRNA1518	hsa-miR-107	ATP9A
circRNA	ciRNA145	hsa-miR-107	BOLA1
circRNA	circRNA1518	hsa-miR-107	BOLA1
circRNA	ciRNA145	hsa-miR-107	DFNA5
circRNA	circRNA1518	hsa-miR-107	DFNA5
circRNA	ciRNA145	hsa-miR-107	ENSGALG00010004962
circRNA	circRNA1518	hsa-miR-107	ENSGALG00010004962
circRNA	ciRNA145	hsa-miR-107	FERMT2
circRNA	circRNA1518	hsa-miR-107	FERMT2
circRNA	ciRNA145	hsa-miR-107	GPR21
circRNA	circRNA1518	hsa-miR-107	GPR21
circRNA	ciRNA145	hsa-miR-107	HDAC1
circRNA	circRNA1518	hsa-miR-107	HDAC1
circRNA	ciRNA145	hsa-miR-107	HEATR6
circRNA	circRNA1518	hsa-miR-107	HEATR6
circRNA	ciRNA145	hsa-miR-107	MTMR7
circRNA	circRNA1518	hsa-miR-107	MTMR7
circRNA	ciRNA145	hsa-miR-107	PDE3B
circRNA	circRNA1518	hsa-miR-107	PDE3B
circRNA	ciRNA145	hsa-miR-107	RAB4A
circRNA	circRNA1518	hsa-miR-107	RAB4A
circRNA	ciRNA145	hsa-miR-107	RASSF9
circRNA	circRNA1518	hsa-miR-107	RASSF9
circRNA	ciRNA145	hsa-miR-107	RGS2
circRNA	circRNA1518	hsa-miR-107	RGS2
circRNA	ciRNA145	hsa-miR-107	RUBCNL
circRNA	circRNA1518	hsa-miR-107	RUBCNL
circRNA	ciRNA145	hsa-miR-107	SH3GL2
circRNA	circRNA1518	hsa-miR-107	SH3GL2
circRNA	ciRNA145	hsa-miR-107	SVIL
circRNA	circRNA1518	hsa-miR-107	SVIL
circRNA	ciRNA145	hsa-miR-107	SVIL
circRNA	circRNA1518	hsa-miR-107	SVIL
circRNA	ciRNA145	hsa-miR-107	TMEM104
circRNA	circRNA1518	hsa-miR-107	TMEM104
circRNA	ciRNA145	hsa-miR-107	TMPRSS15
circRNA	circRNA1518	hsa-miR-107	TMPRSS15
circRNA	ciRNA145	hsa-miR-107	TMPRSS15
circRNA	circRNA1518	hsa-miR-107	TMPRSS15
circRNA	ciRNA145	hsa-miR-107	WNT7A
circRNA	circRNA1518	hsa-miR-107	WNT7A
circRNA	ciRNA145	hsa-miR-125b-2-3p_L-2R+2	C1QTNF4
circRNA	ciRNA145	hsa-miR-125b-2-3p_L-2R+2	C1QTNF4
circRNA	ciRNA145	hsa-miR-125b-2-3p_L-2R+2	ENSGALG00010028283
circRNA	ciRNA145	hsa-miR-125b-2-3p_L-2R+2	ENSGALG00010028283
circRNA	ciRNA145	hsa-miR-125b-2-3p_L-2R+2	GARNL3
circRNA	ciRNA145	hsa-miR-125b-2-3p_L-2R+2	HELZ2
circRNA	ciRNA145	hsa-miR-125b-2-3p_L-2R+2	ITGBL1
circRNA	ciRNA145	hsa-miR-125b-2-3p_L-2R+2	KIAA1841
circRNA	ciRNA145	hsa-miR-125b-2-3p_L-2R+2	MKS1
circRNA	ciRNA145	hsa-miR-128-3p	ALKBH2
circRNA	circRNA1523	hsa-miR-128-3p	ALKBH2
circRNA	ciRNA145	hsa-miR-128-3p	AMDHD2
circRNA	circRNA1523	hsa-miR-128-3p	AMDHD2
circRNA	ciRNA145	hsa-miR-128-3p	CRCP
circRNA	circRNA1523	hsa-miR-128-3p	CRCP
circRNA	ciRNA145	hsa-miR-128-3p	ELL2
circRNA	circRNA1523	hsa-miR-128-3p	ELL2
circRNA	ciRNA145	hsa-miR-128-3p	ENSGALG00010008352
circRNA	circRNA1523	hsa-miR-128-3p	ENSGALG00010008352
circRNA	ciRNA145	hsa-miR-128-3p	ENSGALG00010018857
circRNA	circRNA1523	hsa-miR-128-3p	ENSGALG00010018857
circRNA	ciRNA145	hsa-miR-128-3p	ENSGALG00010018857
circRNA	circRNA1523	hsa-miR-128-3p	ENSGALG00010018857
circRNA	ciRNA145	hsa-miR-128-3p	FSHR
circRNA	circRNA1523	hsa-miR-128-3p	FSHR
circRNA	ciRNA145	hsa-miR-128-3p	INKA2
circRNA	circRNA1523	hsa-miR-128-3p	INKA2
circRNA	ciRNA145	hsa-miR-128-3p	KIF13A
circRNA	circRNA1523	hsa-miR-128-3p	KIF13A
circRNA	ciRNA145	hsa-miR-128-3p	MCCC2L
circRNA	circRNA1523	hsa-miR-128-3p	MCCC2L
circRNA	ciRNA145	hsa-miR-128-3p	MFSD6
circRNA	circRNA1523	hsa-miR-128-3p	MFSD6
circRNA	ciRNA145	hsa-miR-128-3p	USP28
circRNA	circRNA1523	hsa-miR-128-3p	USP28
circRNA	ciRNA145	hsa-miR-1306-5p	C4orf48
circRNA	ciRNA145	hsa-miR-1306-5p	C4orf54
circRNA	ciRNA145	hsa-miR-1306-5p	CEP68
circRNA	ciRNA145	hsa-miR-1306-5p	CMKLR1
circRNA	ciRNA145	hsa-miR-1306-5p	CMKLR1
circRNA	ciRNA145	hsa-miR-1306-5p	EIF2S2
circRNA	ciRNA145	hsa-miR-1306-5p	ENSGALG00010013188
circRNA	ciRNA145	hsa-miR-1306-5p	GGNBP2
circRNA	ciRNA145	hsa-miR-1306-5p	HSPA8
circRNA	ciRNA145	hsa-miR-1306-5p	MITF
circRNA	ciRNA145	hsa-miR-1306-5p	NDST1
circRNA	ciRNA145	hsa-miR-1306-5p	PI4KB
circRNA	ciRNA145	hsa-miR-1306-5p	PI4KB
circRNA	ciRNA145	hsa-miR-1306-5p	RASSF3
circRNA	ciRNA145	hsa-miR-1306-5p	TIPARP
circRNA	ciRNA145	hsa-miR-1306-5p	WDR89
circRNA	ciRNA145	hsa-miR-146a-5p_R+1	ALG5
circRNA	ciRNA145	hsa-miR-146a-5p_R+1	COL14A1
circRNA	ciRNA145	hsa-miR-146a-5p_R+1	COQ8A
circRNA	ciRNA145	hsa-miR-146a-5p_R+1	ENSGALG00010003639
circRNA	ciRNA145	hsa-miR-146a-5p_R+1	GGT2
circRNA	ciRNA145	hsa-miR-146a-5p_R+1	GNE
circRNA	ciRNA145	hsa-miR-146a-5p_R+1	LYPD1
circRNA	ciRNA145	hsa-miR-146a-5p_R+1	PHC3
circRNA	ciRNA145	hsa-miR-146a-5p_R+1	RBM11
circRNA	ciRNA145	hsa-miR-146a-5p_R+1	TGFBI
circRNA	ciRNA145	hsa-miR-146a-5p_R+1	TMEM104
circRNA	ciRNA145	hsa-miR-17-3p_L-1R+1	ADGRL2
circRNA	circRNA1523	hsa-miR-17-3p_L-1R+1	ADGRL2
circRNA	ciRNA145	hsa-miR-17-3p_L-1R+1	C22H8ORF4
circRNA	circRNA1523	hsa-miR-17-3p_L-1R+1	C22H8ORF4
circRNA	ciRNA145	hsa-miR-17-3p_L-1R+1	CAB39L
circRNA	circRNA1523	hsa-miR-17-3p_L-1R+1	CAB39L
circRNA	ciRNA145	hsa-miR-17-3p_L-1R+1	CSNK1D
circRNA	circRNA1523	hsa-miR-17-3p_L-1R+1	CSNK1D
circRNA	ciRNA145	hsa-miR-17-3p_L-1R+1	ENSGALG00010004917
circRNA	circRNA1523	hsa-miR-17-3p_L-1R+1	ENSGALG00010004917
circRNA	ciRNA145	hsa-miR-17-3p_L-1R+1	ENSGALG00010021271
circRNA	circRNA1523	hsa-miR-17-3p_L-1R+1	ENSGALG00010021271
circRNA	ciRNA145	hsa-miR-17-3p_L-1R+1	FAM104A
circRNA	circRNA1523	hsa-miR-17-3p_L-1R+1	FAM104A
circRNA	ciRNA145	hsa-miR-17-3p_L-1R+1	FAM104A
circRNA	circRNA1523	hsa-miR-17-3p_L-1R+1	FAM104A
circRNA	ciRNA145	hsa-miR-17-3p_L-1R+1	FAM107A
circRNA	circRNA1523	hsa-miR-17-3p_L-1R+1	FAM107A
circRNA	ciRNA145	hsa-miR-17-3p_L-1R+1	GADL1
circRNA	circRNA1523	hsa-miR-17-3p_L-1R+1	GADL1
circRNA	ciRNA145	hsa-miR-17-3p_L-1R+1	GTDC1
circRNA	circRNA1523	hsa-miR-17-3p_L-1R+1	GTDC1
circRNA	ciRNA145	hsa-miR-17-3p_L-1R+1	LY6E
circRNA	circRNA1523	hsa-miR-17-3p_L-1R+1	LY6E
circRNA	ciRNA145	hsa-miR-17-3p_L-1R+1	MICAL1
circRNA	circRNA1523	hsa-miR-17-3p_L-1R+1	MICAL1
circRNA	ciRNA145	hsa-miR-17-3p_L-1R+1	MYL10
circRNA	circRNA1523	hsa-miR-17-3p_L-1R+1	MYL10
circRNA	ciRNA145	hsa-miR-17-3p_L-1R+1	PAPLN
circRNA	circRNA1523	hsa-miR-17-3p_L-1R+1	PAPLN
circRNA	ciRNA145	hsa-miR-17-3p_L-1R+1	PDP2
circRNA	circRNA1523	hsa-miR-17-3p_L-1R+1	PDP2
circRNA	ciRNA145	hsa-miR-17-3p_L-1R+1	PDP2
circRNA	circRNA1523	hsa-miR-17-3p_L-1R+1	PDP2
circRNA	ciRNA145	hsa-miR-17-3p_L-1R+1	PGAP4
circRNA	circRNA1523	hsa-miR-17-3p_L-1R+1	PGAP4
circRNA	ciRNA145	hsa-miR-17-3p_L-1R+1	PGAP6
circRNA	circRNA1523	hsa-miR-17-3p_L-1R+1	PGAP6
circRNA	ciRNA145	hsa-miR-17-3p_L-1R+1	PTRH2
circRNA	circRNA1523	hsa-miR-17-3p_L-1R+1	PTRH2
circRNA	ciRNA145	hsa-miR-17-3p_L-1R+1	RAB18L
circRNA	circRNA1523	hsa-miR-17-3p_L-1R+1	RAB18L
circRNA	ciRNA145	hsa-miR-17-3p_L-1R+1	RFLNA
circRNA	circRNA1523	hsa-miR-17-3p_L-1R+1	RFLNA
circRNA	ciRNA145	hsa-miR-17-3p_L-1R+1	RNF152
circRNA	circRNA1523	hsa-miR-17-3p_L-1R+1	RNF152
circRNA	ciRNA145	hsa-miR-17-3p_L-1R+1	SERPINB1
circRNA	circRNA1523	hsa-miR-17-3p_L-1R+1	SERPINB1
circRNA	ciRNA145	hsa-miR-17-3p_L-1R+1	SFXN2
circRNA	circRNA1523	hsa-miR-17-3p_L-1R+1	SFXN2
circRNA	ciRNA145	hsa-miR-17-3p_L-1R+1	SLU7
circRNA	circRNA1523	hsa-miR-17-3p_L-1R+1	SLU7
circRNA	ciRNA145	hsa-miR-17-3p_L-1R+1	TBC1D19
circRNA	circRNA1523	hsa-miR-17-3p_L-1R+1	TBC1D19
circRNA	ciRNA145	hsa-miR-17-3p_L-1R+1	TMEM200A
circRNA	circRNA1523	hsa-miR-17-3p_L-1R+1	TMEM200A
circRNA	ciRNA145	hsa-miR-17-3p_L-1R+1	TSPO2
circRNA	circRNA1523	hsa-miR-17-3p_L-1R+1	TSPO2
circRNA	ciRNA147	hsa-miR-17-5p	ARID4B
circRNA	ciRNA147	hsa-miR-17-5p	ENSGALG00010007910
circRNA	ciRNA147	hsa-miR-17-5p	JAK1
circRNA	ciRNA147	hsa-miR-17-5p	MKNK2
circRNA	ciRNA147	hsa-miR-17-5p	NABP1
circRNA	ciRNA147	hsa-miR-17-5p	TMEM86A
circRNA	ciRNA145	hsa-miR-181b-2-3p_R+2	JCAD
circRNA	ciRNA145	hsa-miR-181b-2-3p_R+2	S1PR3
circRNA	ciRNA145	hsa-miR-181b-2-3p_R+2	S1PR3
circRNA	ciRNA145	hsa-miR-204-5p	BDKRB1
circRNA	ciRNA145	hsa-miR-204-5p	C1QTNF4
circRNA	ciRNA145	hsa-miR-204-5p	DPYD
circRNA	ciRNA145	hsa-miR-204-5p	DPYD
circRNA	ciRNA145	hsa-miR-204-5p	ENSGALG00010006598
circRNA	ciRNA145	hsa-miR-204-5p	ENSGALG00010023235
circRNA	ciRNA145	hsa-miR-204-5p	NRXN1
circRNA	ciRNA145	hsa-miR-204-5p	PECAM1
circRNA	ciRNA145	hsa-miR-204-5p	POU4F1L
circRNA	ciRNA145	hsa-miR-204-5p	RASSF9
circRNA	ciRNA147	hsa-miR-20b-5p	ARID4B
circRNA	ciRNA147	hsa-miR-20b-5p	KCTD10
circRNA	ciRNA147	hsa-miR-20b-5p	NABP1
circRNA	ciRNA147	hsa-miR-20b-5p	TMEM86A
circRNA	circRNA757	hsa-miR-212-5p	ANKS1A
circRNA	circRNA757	hsa-miR-212-5p	CHIC1
circRNA	circRNA757	hsa-miR-212-5p	COBL
circRNA	circRNA757	hsa-miR-212-5p	COL9A1
circRNA	circRNA757	hsa-miR-212-5p	DCAF12L2
circRNA	circRNA757	hsa-miR-212-5p	DOK6
circRNA	circRNA757	hsa-miR-212-5p	ENSGALG00010017378
circRNA	circRNA757	hsa-miR-212-5p	GABRA4
circRNA	circRNA757	hsa-miR-212-5p	SLC35B4
circRNA	circRNA757	hsa-miR-212-5p	TGDS
circRNA	ciRNA145	hsa-miR-24-3p_R+1	ANGPT4
circRNA	ciRNA145	hsa-miR-24-3p_R+1	AP3S1
circRNA	ciRNA145	hsa-miR-24-3p_R+1	APBA1
circRNA	ciRNA145	hsa-miR-24-3p_R+1	ARHGAP45
circRNA	ciRNA145	hsa-miR-24-3p_R+1	ARID5B
circRNA	ciRNA145	hsa-miR-24-3p_R+1	B3GNT5
circRNA	ciRNA145	hsa-miR-24-3p_R+1	CCDC174
circRNA	ciRNA145	hsa-miR-24-3p_R+1	CNPPD1
circRNA	ciRNA145	hsa-miR-24-3p_R+1	DYTN
circRNA	ciRNA145	hsa-miR-24-3p_R+1	ENSGALG00010014963
circRNA	ciRNA145	hsa-miR-24-3p_R+1	EPB41L4A
circRNA	ciRNA145	hsa-miR-24-3p_R+1	GABRA2
circRNA	ciRNA145	hsa-miR-24-3p_R+1	GABRG1
circRNA	ciRNA145	hsa-miR-24-3p_R+1	HELZ2
circRNA	ciRNA145	hsa-miR-24-3p_R+1	HIC2
circRNA	ciRNA145	hsa-miR-24-3p_R+1	HPDL
circRNA	ciRNA145	hsa-miR-24-3p_R+1	IPMK
circRNA	ciRNA145	hsa-miR-24-3p_R+1	ITGB3
circRNA	ciRNA145	hsa-miR-24-3p_R+1	JAK1
circRNA	ciRNA145	hsa-miR-24-3p_R+1	LAMP5
circRNA	ciRNA145	hsa-miR-24-3p_R+1	M1AP
circRNA	ciRNA145	hsa-miR-24-3p_R+1	NAGPA
circRNA	ciRNA145	hsa-miR-24-3p_R+1	NAPRT
circRNA	ciRNA145	hsa-miR-24-3p_R+1	NCLN
circRNA	ciRNA145	hsa-miR-24-3p_R+1	OAZ2
circRNA	ciRNA145	hsa-miR-24-3p_R+1	RAD17
circRNA	ciRNA145	hsa-miR-24-3p_R+1	ST13P5
circRNA	ciRNA145	hsa-miR-24-3p_R+1	TRAF3IP1
circRNA	ciRNA145	hsa-miR-24-3p_R+1	UTS2B
circRNA	ciRNA145	hsa-miR-30c-2-3p	ABLIM2
circRNA	ciRNA145	hsa-miR-30c-2-3p	ARHGDIB
circRNA	ciRNA145	hsa-miR-30c-2-3p	CRCP
circRNA	ciRNA145	hsa-miR-30c-2-3p	ENPP2
circRNA	ciRNA145	hsa-miR-30c-2-3p	ENSGALG00010020087
circRNA	ciRNA145	hsa-miR-30c-2-3p	EPG5
circRNA	ciRNA145	hsa-miR-30c-2-3p	GPRIN3
circRNA	ciRNA145	hsa-miR-30c-2-3p	GPRIN3
circRNA	ciRNA145	hsa-miR-30c-2-3p	INPP5A
circRNA	ciRNA145	hsa-miR-30c-2-3p	NKAIN4
circRNA	ciRNA145	hsa-miR-30c-2-3p	NPRL3
circRNA	ciRNA145	hsa-miR-30c-2-3p	NRBF2
circRNA	ciRNA145	hsa-miR-30c-2-3p	TM9SF4
circRNA	ciRNA145	hsa-miR-30c-2-3p	WDR48
circRNA	ciRNA145	hsa-miR-425-5p_R+2_1ss20TC	AMN1
circRNA	ciRNA145	hsa-miR-425-5p_R+2_1ss20TC	ENSGALG00010016735
circRNA	ciRNA145	hsa-miR-425-5p_R+2_1ss20TC	NEURL1
circRNA	ciRNA145	hsa-miR-425-5p_R+2_1ss20TC	NEURL1
circRNA	ciRNA145	hsa-miR-425-5p_R+2_1ss20TC	NEURL1
circRNA	ciRNA145	hsa-miR-425-5p_R+2_1ss20TC	THNSL1
circRNA	ciRNA145	mdo-miR-143-5p_L+1	C4orf48
circRNA	ciRNA145	mdo-miR-143-5p_L+1	NEK1
circRNA	ciRNA145	mdo-miR-143-5p_L+1	NEK1
circRNA	ciRNA145	mdo-miR-143-5p_L+1	NUP210
circRNA	ciRNA145	mdo-miR-143-5p_L+1	PAPLN
circRNA	ciRNA145	mdo-miR-143-5p_L+1	RNF152
circRNA	ciRNA145	mdo-miR-143-5p_L+1	S1PR3
circRNA	ciRNA145	mdo-miR-204	BDKRB1
circRNA	ciRNA145	mdo-miR-204	C1QTNF4
circRNA	ciRNA145	mdo-miR-204	DPYD
circRNA	ciRNA145	mdo-miR-204	DPYD
circRNA	ciRNA145	mdo-miR-204	ENSGALG00010006598
circRNA	ciRNA145	mdo-miR-204	ENSGALG00010023235
circRNA	ciRNA145	mdo-miR-204	NRXN1
circRNA	ciRNA145	mdo-miR-204	PECAM1
circRNA	ciRNA145	mdo-miR-204	POU4F1L
circRNA	ciRNA145	mdo-miR-204	RASSF9
circRNA	circRNA1518	mdo-miR-352-3p_1ss11TC	ATF3
circRNA	circRNA1518	mdo-miR-352-3p_1ss11TC	C22H8ORF4
circRNA	circRNA1518	mdo-miR-352-3p_1ss11TC	C6H10ORF71
circRNA	circRNA1518	mdo-miR-352-3p_1ss11TC	ENSGALG00010023387
circRNA	circRNA1518	mdo-miR-352-3p_1ss11TC	PDP2
circRNA	circRNA1518	mdo-miR-352-3p_1ss11TC	PNPLA7
circRNA	circRNA1518	mdo-miR-352-3p_1ss11TC	ST8SIA2
circRNA	circRNA1518	mdo-miR-352-3p_1ss11TC	WDR89
circRNA	circRNA1518	mdo-miR-352-3p_1ss11TC	WNT5A
circRNA	circRNA1518	mmu-miR-193b-5p_1ss11AG	ANTXR1
circRNA	circRNA1518	mmu-miR-193b-5p_1ss11AG	FERMT2
circRNA	circRNA1518	mmu-miR-193b-5p_1ss11AG	GNAO1
circRNA	circRNA1518	mmu-miR-193b-5p_1ss11AG	RPL6
circRNA	circRNA1518	mmu-miR-193b-5p_1ss11AG	TP63
circRNA	circRNA1518	mmu-miR-193b-5p_1ss11AG	TP63
circRNA	ciRNA145	mmu-miR-23b-3p_R+2	B3GNT5
circRNA	ciRNA145	mmu-miR-23b-3p_R+2	EIF4E3
circRNA	ciRNA145	mmu-miR-23b-3p_R+2	NGLY1
circRNA	ciRNA145	mmu-miR-92a-3p_R+1	ANKRD44
circRNA	ciRNA145	mmu-miR-92a-3p_R+1	CHST1
circRNA	ciRNA145	mmu-miR-92a-3p_R+1	COG5
circRNA	ciRNA145	mmu-miR-92a-3p_R+1	ENSGALG00010023387
circRNA	ciRNA145	mmu-miR-92a-3p_R+1	KIAA0895
circRNA	ciRNA145	mmu-miR-92a-3p_R+1	LRRK2
circRNA	ciRNA145	mmu-miR-92a-3p_R+1	SLC25A29
circRNA	ciRNA145	mmu-miR-92a-3p_R+1	WASL
circRNA	ciRNA145	mmu-miR-92a-3p_R+2	ANKRD44
circRNA	ciRNA145	mmu-miR-92a-3p_R+2	CHST1
circRNA	ciRNA145	mmu-miR-92a-3p_R+2	COG5
circRNA	ciRNA145	mmu-miR-92a-3p_R+2	ENSGALG00010023387
circRNA	ciRNA145	mmu-miR-92a-3p_R+2	KIAA0895
circRNA	ciRNA145	mmu-miR-92a-3p_R+2	LRRK2
circRNA	ciRNA145	mmu-miR-92a-3p_R+2	SLC25A29
circRNA	ciRNA145	mmu-miR-92a-3p_R+2	WASL
circRNA	ciRNA145	oga-miR-24_1ss23GT	ANGPT4
circRNA	ciRNA145	oga-miR-24_1ss23GT	AP3S1
circRNA	ciRNA145	oga-miR-24_1ss23GT	APBA1
circRNA	ciRNA145	oga-miR-24_1ss23GT	ARHGAP45
circRNA	ciRNA145	oga-miR-24_1ss23GT	ARID5B
circRNA	ciRNA145	oga-miR-24_1ss23GT	B3GNT5
circRNA	ciRNA145	oga-miR-24_1ss23GT	CCDC174
circRNA	ciRNA145	oga-miR-24_1ss23GT	CNPPD1
circRNA	ciRNA145	oga-miR-24_1ss23GT	DYTN
circRNA	ciRNA145	oga-miR-24_1ss23GT	ENSGALG00010014963
circRNA	ciRNA145	oga-miR-24_1ss23GT	EPB41L4A
circRNA	ciRNA145	oga-miR-24_1ss23GT	GABRA2
circRNA	ciRNA145	oga-miR-24_1ss23GT	GABRG1
circRNA	ciRNA145	oga-miR-24_1ss23GT	HELZ2
circRNA	ciRNA145	oga-miR-24_1ss23GT	HIC2
circRNA	ciRNA145	oga-miR-24_1ss23GT	HPDL
circRNA	ciRNA145	oga-miR-24_1ss23GT	IPMK
circRNA	ciRNA145	oga-miR-24_1ss23GT	ITGB3
circRNA	ciRNA145	oga-miR-24_1ss23GT	JAK1
circRNA	ciRNA145	oga-miR-24_1ss23GT	LAMP5
circRNA	ciRNA145	oga-miR-24_1ss23GT	M1AP
circRNA	ciRNA145	oga-miR-24_1ss23GT	NAGPA
circRNA	ciRNA145	oga-miR-24_1ss23GT	NAPRT
circRNA	ciRNA145	oga-miR-24_1ss23GT	NCLN
circRNA	ciRNA145	oga-miR-24_1ss23GT	OAZ2
circRNA	ciRNA145	oga-miR-24_1ss23GT	RAD17
circRNA	ciRNA145	oga-miR-24_1ss23GT	ST13P5
circRNA	ciRNA145	oga-miR-24_1ss23GT	TRAF3IP1
circRNA	ciRNA145	oga-miR-24_1ss23GT	UTS2B
circRNA	ciRNA145	pal-miR-9226-5p_L-3_1ss4AG	CARD10
circRNA	circRNA1450	pal-miR-9226-5p_L-3_1ss4AG	CARD10
circRNA	circRNA4544	pal-miR-9226-5p_L-3_1ss4AG	CARD10
circRNA	ciRNA145	pal-miR-9226-5p_L-3_1ss4AG	CCDC174
circRNA	circRNA1450	pal-miR-9226-5p_L-3_1ss4AG	CCDC174
circRNA	circRNA4544	pal-miR-9226-5p_L-3_1ss4AG	CCDC174
circRNA	ciRNA145	pal-miR-9226-5p_L-3_1ss4AG	CHCHD2
circRNA	circRNA1450	pal-miR-9226-5p_L-3_1ss4AG	CHCHD2
circRNA	circRNA4544	pal-miR-9226-5p_L-3_1ss4AG	CHCHD2
circRNA	ciRNA145	pal-miR-9226-5p_L-3_1ss4AG	CMKLR1
circRNA	circRNA1450	pal-miR-9226-5p_L-3_1ss4AG	CMKLR1
circRNA	circRNA4544	pal-miR-9226-5p_L-3_1ss4AG	CMKLR1
circRNA	ciRNA145	pal-miR-9226-5p_L-3_1ss4AG	DPP9
circRNA	circRNA1450	pal-miR-9226-5p_L-3_1ss4AG	DPP9
circRNA	circRNA4544	pal-miR-9226-5p_L-3_1ss4AG	DPP9
circRNA	ciRNA145	pal-miR-9226-5p_L-3_1ss4AG	DPP9
circRNA	circRNA1450	pal-miR-9226-5p_L-3_1ss4AG	DPP9
circRNA	circRNA4544	pal-miR-9226-5p_L-3_1ss4AG	DPP9
circRNA	ciRNA145	pal-miR-9226-5p_L-3_1ss4AG	ENSGALG00010004489
circRNA	circRNA1450	pal-miR-9226-5p_L-3_1ss4AG	ENSGALG00010004489
circRNA	circRNA4544	pal-miR-9226-5p_L-3_1ss4AG	ENSGALG00010004489
circRNA	ciRNA145	pal-miR-9226-5p_L-3_1ss4AG	ENSGALG00010024752
circRNA	circRNA1450	pal-miR-9226-5p_L-3_1ss4AG	ENSGALG00010024752
circRNA	circRNA4544	pal-miR-9226-5p_L-3_1ss4AG	ENSGALG00010024752
circRNA	ciRNA145	pal-miR-9226-5p_L-3_1ss4AG	ENSGALG00010024752
circRNA	circRNA1450	pal-miR-9226-5p_L-3_1ss4AG	ENSGALG00010024752
circRNA	circRNA4544	pal-miR-9226-5p_L-3_1ss4AG	ENSGALG00010024752
circRNA	ciRNA145	pal-miR-9226-5p_L-3_1ss4AG	GABRG1
circRNA	circRNA1450	pal-miR-9226-5p_L-3_1ss4AG	GABRG1
circRNA	circRNA4544	pal-miR-9226-5p_L-3_1ss4AG	GABRG1
circRNA	ciRNA145	pal-miR-9226-5p_L-3_1ss4AG	GRIA1
circRNA	circRNA1450	pal-miR-9226-5p_L-3_1ss4AG	GRIA1
circRNA	circRNA4544	pal-miR-9226-5p_L-3_1ss4AG	GRIA1
circRNA	ciRNA145	pal-miR-9226-5p_L-3_1ss4AG	HEXA
circRNA	circRNA1450	pal-miR-9226-5p_L-3_1ss4AG	HEXA
circRNA	circRNA4544	pal-miR-9226-5p_L-3_1ss4AG	HEXA
circRNA	ciRNA145	pal-miR-9226-5p_L-3_1ss4AG	LSM4
circRNA	circRNA1450	pal-miR-9226-5p_L-3_1ss4AG	LSM4
circRNA	circRNA4544	pal-miR-9226-5p_L-3_1ss4AG	LSM4
circRNA	ciRNA145	pal-miR-9226-5p_L-3_1ss4AG	MFSD5
circRNA	circRNA1450	pal-miR-9226-5p_L-3_1ss4AG	MFSD5
circRNA	circRNA4544	pal-miR-9226-5p_L-3_1ss4AG	MFSD5
circRNA	ciRNA145	pal-miR-9226-5p_L-3_1ss4AG	NKAIN4
circRNA	circRNA1450	pal-miR-9226-5p_L-3_1ss4AG	NKAIN4
circRNA	circRNA4544	pal-miR-9226-5p_L-3_1ss4AG	NKAIN4
circRNA	ciRNA145	pal-miR-9226-5p_L-3_1ss4AG	NUDT16L1
circRNA	circRNA1450	pal-miR-9226-5p_L-3_1ss4AG	NUDT16L1
circRNA	circRNA4544	pal-miR-9226-5p_L-3_1ss4AG	NUDT16L1
circRNA	ciRNA145	pal-miR-9226-5p_L-3_1ss4AG	PCYT2
circRNA	circRNA1450	pal-miR-9226-5p_L-3_1ss4AG	PCYT2
circRNA	circRNA4544	pal-miR-9226-5p_L-3_1ss4AG	PCYT2
circRNA	ciRNA145	pal-miR-9226-5p_L-3_1ss4AG	PLXNB3
circRNA	circRNA1450	pal-miR-9226-5p_L-3_1ss4AG	PLXNB3
circRNA	circRNA4544	pal-miR-9226-5p_L-3_1ss4AG	PLXNB3
circRNA	ciRNA145	pal-miR-9226-5p_L-3_1ss4AG	RAF1
circRNA	circRNA1450	pal-miR-9226-5p_L-3_1ss4AG	RAF1
circRNA	circRNA4544	pal-miR-9226-5p_L-3_1ss4AG	RAF1
circRNA	ciRNA145	pal-miR-9226-5p_L-3_1ss4AG	WDR1
circRNA	circRNA1450	pal-miR-9226-5p_L-3_1ss4AG	WDR1
circRNA	circRNA4544	pal-miR-9226-5p_L-3_1ss4AG	WDR1
circRNA	circRNA1450	pal-miR-9226-5p_L-3_1ss4AT	CARD10
circRNA	circRNA4544	pal-miR-9226-5p_L-3_1ss4AT	CARD10
circRNA	circRNA1450	pal-miR-9226-5p_L-3_1ss4AT	CCDC174
circRNA	circRNA4544	pal-miR-9226-5p_L-3_1ss4AT	CCDC174
circRNA	circRNA1450	pal-miR-9226-5p_L-3_1ss4AT	CHCHD2
circRNA	circRNA4544	pal-miR-9226-5p_L-3_1ss4AT	CHCHD2
circRNA	circRNA1450	pal-miR-9226-5p_L-3_1ss4AT	CMKLR1
circRNA	circRNA4544	pal-miR-9226-5p_L-3_1ss4AT	CMKLR1
circRNA	circRNA1450	pal-miR-9226-5p_L-3_1ss4AT	DPP9
circRNA	circRNA4544	pal-miR-9226-5p_L-3_1ss4AT	DPP9
circRNA	circRNA1450	pal-miR-9226-5p_L-3_1ss4AT	DPP9
circRNA	circRNA4544	pal-miR-9226-5p_L-3_1ss4AT	DPP9
circRNA	circRNA1450	pal-miR-9226-5p_L-3_1ss4AT	ENSGALG00010004489
circRNA	circRNA4544	pal-miR-9226-5p_L-3_1ss4AT	ENSGALG00010004489
circRNA	circRNA1450	pal-miR-9226-5p_L-3_1ss4AT	ENSGALG00010024752
circRNA	circRNA4544	pal-miR-9226-5p_L-3_1ss4AT	ENSGALG00010024752
circRNA	circRNA1450	pal-miR-9226-5p_L-3_1ss4AT	ENSGALG00010024752
circRNA	circRNA4544	pal-miR-9226-5p_L-3_1ss4AT	ENSGALG00010024752
circRNA	circRNA1450	pal-miR-9226-5p_L-3_1ss4AT	ENSGALG00010028283
circRNA	circRNA4544	pal-miR-9226-5p_L-3_1ss4AT	ENSGALG00010028283
circRNA	circRNA1450	pal-miR-9226-5p_L-3_1ss4AT	ENSGALG00010028283
circRNA	circRNA4544	pal-miR-9226-5p_L-3_1ss4AT	ENSGALG00010028283
circRNA	circRNA1450	pal-miR-9226-5p_L-3_1ss4AT	GABRG1
circRNA	circRNA4544	pal-miR-9226-5p_L-3_1ss4AT	GABRG1
circRNA	circRNA1450	pal-miR-9226-5p_L-3_1ss4AT	GPR21
circRNA	circRNA4544	pal-miR-9226-5p_L-3_1ss4AT	GPR21
circRNA	circRNA1450	pal-miR-9226-5p_L-3_1ss4AT	GRIA1
circRNA	circRNA4544	pal-miR-9226-5p_L-3_1ss4AT	GRIA1
circRNA	circRNA1450	pal-miR-9226-5p_L-3_1ss4AT	HEXA
circRNA	circRNA4544	pal-miR-9226-5p_L-3_1ss4AT	HEXA
circRNA	circRNA1450	pal-miR-9226-5p_L-3_1ss4AT	LSM4
circRNA	circRNA4544	pal-miR-9226-5p_L-3_1ss4AT	LSM4
circRNA	circRNA1450	pal-miR-9226-5p_L-3_1ss4AT	MFSD5
circRNA	circRNA4544	pal-miR-9226-5p_L-3_1ss4AT	MFSD5
circRNA	circRNA1450	pal-miR-9226-5p_L-3_1ss4AT	NKAIN4
circRNA	circRNA4544	pal-miR-9226-5p_L-3_1ss4AT	NKAIN4
circRNA	circRNA1450	pal-miR-9226-5p_L-3_1ss4AT	NUDT16L1
circRNA	circRNA4544	pal-miR-9226-5p_L-3_1ss4AT	NUDT16L1
circRNA	circRNA1450	pal-miR-9226-5p_L-3_1ss4AT	PAPLN
circRNA	circRNA4544	pal-miR-9226-5p_L-3_1ss4AT	PAPLN
circRNA	circRNA1450	pal-miR-9226-5p_L-3_1ss4AT	PCYT2
circRNA	circRNA4544	pal-miR-9226-5p_L-3_1ss4AT	PCYT2
circRNA	circRNA1450	pal-miR-9226-5p_L-3_1ss4AT	PLXNB3
circRNA	circRNA4544	pal-miR-9226-5p_L-3_1ss4AT	PLXNB3
circRNA	circRNA1450	pal-miR-9226-5p_L-3_1ss4AT	RAF1
circRNA	circRNA4544	pal-miR-9226-5p_L-3_1ss4AT	RAF1
circRNA	circRNA1450	pal-miR-9226-5p_L-3_1ss4AT	WDR1
circRNA	circRNA4544	pal-miR-9226-5p_L-3_1ss4AT	WDR1
