# Supplementary material for: Whole-transcriptome sequencing revealed the ceRNA regulatory network of stable knockdown of the CD8A gene in chicken T lymphocytes
Source: Poult Sci. 2025 Dec 19;105(2):106318. doi: 10.1016/j.psj.2025.106318 (PMC12800364; doi:10.1016/j.psj.2025.106318)
Supplement: Supplementary file 18 [file mmc18.xlsx]

## Sheet: Sheet1
Table S18 lncRNA-miRNA-mRNA ceRNA network predicted
	lncRNA	miRNA	mRNA
lncRNA	ENSGALT00010008763	PC-3p-1126_2399	CILP2
lncRNA	MSTRG.2410.109	PC-3p-1126_2399	CILP2
lncRNA	ENSGALT00010016312	PC-3p-1126_2399	CILP2
lncRNA	ENSGALT00010034025	PC-3p-1126_2399	CILP2
lncRNA	ENSGALT00010053794	PC-3p-1126_2399	CILP2
lncRNA	ENSGALT00010055354	PC-3p-1126_2399	CILP2
lncRNA	MSTRG.9733.3	PC-3p-1126_2399	CILP2
lncRNA	ENSGALT00010066637	PC-3p-1126_2399	CILP2
lncRNA	ENSGALT00010072611	PC-3p-1126_2399	CILP2
lncRNA	ENSGALT00010072612	PC-3p-1126_2399	CILP2
lncRNA	MSTRG.8594.3	PC-3p-1126_2399	CILP2
lncRNA	ENSGALT00010008763	PC-3p-1126_2399	CNPPD1
lncRNA	MSTRG.2410.109	PC-3p-1126_2399	CNPPD1
lncRNA	ENSGALT00010016312	PC-3p-1126_2399	CNPPD1
lncRNA	ENSGALT00010034025	PC-3p-1126_2399	CNPPD1
lncRNA	ENSGALT00010053794	PC-3p-1126_2399	CNPPD1
lncRNA	ENSGALT00010055354	PC-3p-1126_2399	CNPPD1
lncRNA	MSTRG.9733.3	PC-3p-1126_2399	CNPPD1
lncRNA	ENSGALT00010066637	PC-3p-1126_2399	CNPPD1
lncRNA	ENSGALT00010072611	PC-3p-1126_2399	CNPPD1
lncRNA	ENSGALT00010072612	PC-3p-1126_2399	CNPPD1
lncRNA	MSTRG.8594.3	PC-3p-1126_2399	CNPPD1
lncRNA	ENSGALT00010008763	PC-3p-1126_2399	COMMD5
lncRNA	MSTRG.2410.109	PC-3p-1126_2399	COMMD5
lncRNA	ENSGALT00010016312	PC-3p-1126_2399	COMMD5
lncRNA	ENSGALT00010034025	PC-3p-1126_2399	COMMD5
lncRNA	ENSGALT00010053794	PC-3p-1126_2399	COMMD5
lncRNA	ENSGALT00010055354	PC-3p-1126_2399	COMMD5
lncRNA	MSTRG.9733.3	PC-3p-1126_2399	COMMD5
lncRNA	ENSGALT00010066637	PC-3p-1126_2399	COMMD5
lncRNA	ENSGALT00010072611	PC-3p-1126_2399	COMMD5
lncRNA	ENSGALT00010072612	PC-3p-1126_2399	COMMD5
lncRNA	MSTRG.8594.3	PC-3p-1126_2399	COMMD5
lncRNA	ENSGALT00010008763	PC-3p-1126_2399	SLC25A29
lncRNA	MSTRG.2410.109	PC-3p-1126_2399	SLC25A29
lncRNA	ENSGALT00010016312	PC-3p-1126_2399	SLC25A29
lncRNA	ENSGALT00010034025	PC-3p-1126_2399	SLC25A29
lncRNA	ENSGALT00010053794	PC-3p-1126_2399	SLC25A29
lncRNA	ENSGALT00010055354	PC-3p-1126_2399	SLC25A29
lncRNA	MSTRG.9733.3	PC-3p-1126_2399	SLC25A29
lncRNA	ENSGALT00010066637	PC-3p-1126_2399	SLC25A29
lncRNA	ENSGALT00010072611	PC-3p-1126_2399	SLC25A29
lncRNA	ENSGALT00010072612	PC-3p-1126_2399	SLC25A29
lncRNA	MSTRG.8594.3	PC-3p-1126_2399	SLC25A29
lncRNA	ENSGALT00010008763	PC-3p-1126_2399	WASL
lncRNA	MSTRG.2410.109	PC-3p-1126_2399	WASL
lncRNA	ENSGALT00010016312	PC-3p-1126_2399	WASL
lncRNA	ENSGALT00010034025	PC-3p-1126_2399	WASL
lncRNA	ENSGALT00010053794	PC-3p-1126_2399	WASL
lncRNA	ENSGALT00010055354	PC-3p-1126_2399	WASL
lncRNA	MSTRG.9733.3	PC-3p-1126_2399	WASL
lncRNA	ENSGALT00010066637	PC-3p-1126_2399	WASL
lncRNA	ENSGALT00010072611	PC-3p-1126_2399	WASL
lncRNA	ENSGALT00010072612	PC-3p-1126_2399	WASL
lncRNA	MSTRG.8594.3	PC-3p-1126_2399	WASL
lncRNA	ENSGALT00010010944	PC-3p-12542_59	RAB12
lncRNA	MSTRG.14303.3	PC-3p-12542_59	RAB12
lncRNA	ENSGALT00010020933	PC-3p-13336_53	GPR17
lncRNA	ENSGALT00010023647	PC-3p-13336_53	GPR17
lncRNA	ENSGALT00010040176	PC-3p-13336_53	GPR17
lncRNA	ENSGALT00010047674	PC-3p-13336_53	GPR17
lncRNA	ENSGALT00010072131	PC-3p-13336_53	GPR17
lncRNA	ENSGALT00010020933	PC-3p-13336_53	SCN5A
lncRNA	ENSGALT00010023647	PC-3p-13336_53	SCN5A
lncRNA	ENSGALT00010040176	PC-3p-13336_53	SCN5A
lncRNA	ENSGALT00010047674	PC-3p-13336_53	SCN5A
lncRNA	ENSGALT00010072131	PC-3p-13336_53	SCN5A
lncRNA	MSTRG.3203.1	PC-3p-13710_50	HNRNPA1
lncRNA	ENSGALT00010015582	PC-3p-13710_50	HNRNPA1
lncRNA	ENSGALT00010015938	PC-3p-13710_50	HNRNPA1
lncRNA	ENSGALT00010025567	PC-3p-13710_50	HNRNPA1
lncRNA	ENSGALT00010059165	PC-3p-13710_50	HNRNPA1
lncRNA	MSTRG.8594.3	PC-3p-13710_50	HNRNPA1
lncRNA	MSTRG.3203.1	PC-3p-13710_50	SCN5A
lncRNA	ENSGALT00010015582	PC-3p-13710_50	SCN5A
lncRNA	ENSGALT00010015938	PC-3p-13710_50	SCN5A
lncRNA	ENSGALT00010025567	PC-3p-13710_50	SCN5A
lncRNA	ENSGALT00010059165	PC-3p-13710_50	SCN5A
lncRNA	MSTRG.8594.3	PC-3p-13710_50	SCN5A
lncRNA	ENSGALT00010008244	PC-3p-3119_472	C1QTNF4
lncRNA	ENSGALT00010015601	PC-3p-3119_472	C1QTNF4
lncRNA	ENSGALT00010015722	PC-3p-3119_472	C1QTNF4
lncRNA	ENSGALT00010043699	PC-3p-3119_472	C1QTNF4
lncRNA	ENSGALT00010047674	PC-3p-3119_472	C1QTNF4
lncRNA	ENSGALT00010048143	PC-3p-3119_472	C1QTNF4
lncRNA	MSTRG.14303.3	PC-3p-3119_472	C1QTNF4
lncRNA	ENSGALT00010008244	PC-3p-3119_472	C1QTNF4
lncRNA	ENSGALT00010015601	PC-3p-3119_472	C1QTNF4
lncRNA	ENSGALT00010015722	PC-3p-3119_472	C1QTNF4
lncRNA	ENSGALT00010043699	PC-3p-3119_472	C1QTNF4
lncRNA	ENSGALT00010047674	PC-3p-3119_472	C1QTNF4
lncRNA	ENSGALT00010048143	PC-3p-3119_472	C1QTNF4
lncRNA	MSTRG.14303.3	PC-3p-3119_472	C1QTNF4
lncRNA	ENSGALT00010008244	PC-3p-3119_472	GGACT
lncRNA	ENSGALT00010015601	PC-3p-3119_472	GGACT
lncRNA	ENSGALT00010015722	PC-3p-3119_472	GGACT
lncRNA	ENSGALT00010043699	PC-3p-3119_472	GGACT
lncRNA	ENSGALT00010047674	PC-3p-3119_472	GGACT
lncRNA	ENSGALT00010048143	PC-3p-3119_472	GGACT
lncRNA	MSTRG.14303.3	PC-3p-3119_472	GGACT
lncRNA	MSTRG.6008.7	PC-3p-3504_401	ENSGALG00010009441
lncRNA	ENSGALT00010011550	PC-3p-3504_401	ENSGALG00010009441
lncRNA	ENSGALT00010055940	PC-3p-3504_401	ENSGALG00010009441
lncRNA	MSTRG.9731.1	PC-3p-3504_401	ENSGALG00010009441
lncRNA	MSTRG.6504.2	PC-3p-3504_401	ENSGALG00010009441
lncRNA	MSTRG.6008.7	PC-3p-3504_401	ENSGALG00010009441
lncRNA	ENSGALT00010011550	PC-3p-3504_401	ENSGALG00010009441
lncRNA	ENSGALT00010055940	PC-3p-3504_401	ENSGALG00010009441
lncRNA	MSTRG.9731.1	PC-3p-3504_401	ENSGALG00010009441
lncRNA	MSTRG.6504.2	PC-3p-3504_401	ENSGALG00010009441
lncRNA	MSTRG.6008.7	PC-3p-3504_401	FGFR3
lncRNA	ENSGALT00010011550	PC-3p-3504_401	FGFR3
lncRNA	ENSGALT00010055940	PC-3p-3504_401	FGFR3
lncRNA	MSTRG.9731.1	PC-3p-3504_401	FGFR3
lncRNA	MSTRG.6504.2	PC-3p-3504_401	FGFR3
lncRNA	MSTRG.6008.7	PC-3p-3504_401	OGFOD2
lncRNA	ENSGALT00010011550	PC-3p-3504_401	OGFOD2
lncRNA	ENSGALT00010055940	PC-3p-3504_401	OGFOD2
lncRNA	MSTRG.9731.1	PC-3p-3504_401	OGFOD2
lncRNA	MSTRG.6504.2	PC-3p-3504_401	OGFOD2
lncRNA	MSTRG.6008.7	PC-3p-3504_401	ST8SIA2
lncRNA	ENSGALT00010011550	PC-3p-3504_401	ST8SIA2
lncRNA	ENSGALT00010055940	PC-3p-3504_401	ST8SIA2
lncRNA	MSTRG.9731.1	PC-3p-3504_401	ST8SIA2
lncRNA	MSTRG.6504.2	PC-3p-3504_401	ST8SIA2
lncRNA	MSTRG.6008.7	PC-3p-3504_401	TMEM100
lncRNA	ENSGALT00010011550	PC-3p-3504_401	TMEM100
lncRNA	ENSGALT00010055940	PC-3p-3504_401	TMEM100
lncRNA	MSTRG.9731.1	PC-3p-3504_401	TMEM100
lncRNA	MSTRG.6504.2	PC-3p-3504_401	TMEM100
lncRNA	ENSGALT00010003065	PC-3p-4195_302	CEBPB
lncRNA	ENSGALT00010043863	PC-3p-4195_302	CEBPB
lncRNA	MSTRG.12765.3	PC-3p-4860_246	AGO3
lncRNA	MSTRG.15009.2	PC-3p-4860_246	AGO3
lncRNA	ENSGALT00010046381	PC-3p-4860_246	AGO3
lncRNA	ENSGALT00010061640	PC-3p-4860_246	AGO3
lncRNA	MSTRG.12765.3	PC-3p-4860_246	CLDN9
lncRNA	MSTRG.15009.2	PC-3p-4860_246	CLDN9
lncRNA	ENSGALT00010046381	PC-3p-4860_246	CLDN9
lncRNA	ENSGALT00010061640	PC-3p-4860_246	CLDN9
lncRNA	MSTRG.12765.3	PC-3p-4860_246	IGSF11
lncRNA	MSTRG.15009.2	PC-3p-4860_246	IGSF11
lncRNA	ENSGALT00010046381	PC-3p-4860_246	IGSF11
lncRNA	ENSGALT00010061640	PC-3p-4860_246	IGSF11
lncRNA	MSTRG.12765.3	PC-3p-4860_246	SENP8
lncRNA	MSTRG.15009.2	PC-3p-4860_246	SENP8
lncRNA	ENSGALT00010046381	PC-3p-4860_246	SENP8
lncRNA	ENSGALT00010061640	PC-3p-4860_246	SENP8
lncRNA	MSTRG.3166.1	PC-3p-5511_205	HIF1A
lncRNA	ENSGALT00010011501	PC-3p-5511_205	HIF1A
lncRNA	ENSGALT00010013722	PC-3p-5511_205	HIF1A
lncRNA	ENSGALT00010015582	PC-3p-5511_205	HIF1A
lncRNA	MSTRG.2549.10	PC-3p-5511_205	HIF1A
lncRNA	MSTRG.2549.13	PC-3p-5511_205	HIF1A
lncRNA	MSTRG.2549.18	PC-3p-5511_205	HIF1A
lncRNA	ENSGALT00010024137	PC-3p-5511_205	HIF1A
lncRNA	ENSGALT00010025566	PC-3p-5511_205	HIF1A
lncRNA	MSTRG.7882.8	PC-3p-5511_205	HIF1A
lncRNA	ENSGALT00010037557	PC-3p-5511_205	HIF1A
lncRNA	ENSGALT00010039545	PC-3p-5511_205	HIF1A
lncRNA	ENSGALT00010065056	PC-3p-5511_205	HIF1A
lncRNA	MSTRG.8594.3	PC-3p-5511_205	HIF1A
lncRNA	MSTRG.3166.1	PC-3p-5511_205	KCNJ3
lncRNA	ENSGALT00010011501	PC-3p-5511_205	KCNJ3
lncRNA	ENSGALT00010013722	PC-3p-5511_205	KCNJ3
lncRNA	ENSGALT00010015582	PC-3p-5511_205	KCNJ3
lncRNA	MSTRG.2549.10	PC-3p-5511_205	KCNJ3
lncRNA	MSTRG.2549.13	PC-3p-5511_205	KCNJ3
lncRNA	MSTRG.2549.18	PC-3p-5511_205	KCNJ3
lncRNA	ENSGALT00010024137	PC-3p-5511_205	KCNJ3
lncRNA	ENSGALT00010025566	PC-3p-5511_205	KCNJ3
lncRNA	MSTRG.7882.8	PC-3p-5511_205	KCNJ3
lncRNA	ENSGALT00010037557	PC-3p-5511_205	KCNJ3
lncRNA	ENSGALT00010039545	PC-3p-5511_205	KCNJ3
lncRNA	ENSGALT00010065056	PC-3p-5511_205	KCNJ3
lncRNA	MSTRG.8594.3	PC-3p-5511_205	KCNJ3
lncRNA	MSTRG.3166.1	PC-3p-5511_205	MFSD6
lncRNA	ENSGALT00010011501	PC-3p-5511_205	MFSD6
lncRNA	ENSGALT00010013722	PC-3p-5511_205	MFSD6
lncRNA	ENSGALT00010015582	PC-3p-5511_205	MFSD6
lncRNA	MSTRG.2549.10	PC-3p-5511_205	MFSD6
lncRNA	MSTRG.2549.13	PC-3p-5511_205	MFSD6
lncRNA	MSTRG.2549.18	PC-3p-5511_205	MFSD6
lncRNA	ENSGALT00010024137	PC-3p-5511_205	MFSD6
lncRNA	ENSGALT00010025566	PC-3p-5511_205	MFSD6
lncRNA	MSTRG.7882.8	PC-3p-5511_205	MFSD6
lncRNA	ENSGALT00010037557	PC-3p-5511_205	MFSD6
lncRNA	ENSGALT00010039545	PC-3p-5511_205	MFSD6
lncRNA	ENSGALT00010065056	PC-3p-5511_205	MFSD6
lncRNA	MSTRG.8594.3	PC-3p-5511_205	MFSD6
lncRNA	MSTRG.3166.1	PC-3p-5511_205	RGCC
lncRNA	ENSGALT00010011501	PC-3p-5511_205	RGCC
lncRNA	ENSGALT00010013722	PC-3p-5511_205	RGCC
lncRNA	ENSGALT00010015582	PC-3p-5511_205	RGCC
lncRNA	MSTRG.2549.10	PC-3p-5511_205	RGCC
lncRNA	MSTRG.2549.13	PC-3p-5511_205	RGCC
lncRNA	MSTRG.2549.18	PC-3p-5511_205	RGCC
lncRNA	ENSGALT00010024137	PC-3p-5511_205	RGCC
lncRNA	ENSGALT00010025566	PC-3p-5511_205	RGCC
lncRNA	MSTRG.7882.8	PC-3p-5511_205	RGCC
lncRNA	ENSGALT00010037557	PC-3p-5511_205	RGCC
lncRNA	ENSGALT00010039545	PC-3p-5511_205	RGCC
lncRNA	ENSGALT00010065056	PC-3p-5511_205	RGCC
lncRNA	MSTRG.8594.3	PC-3p-5511_205	RGCC
lncRNA	MSTRG.3166.1	PC-3p-5511_205	SRI
lncRNA	ENSGALT00010011501	PC-3p-5511_205	SRI
lncRNA	ENSGALT00010013722	PC-3p-5511_205	SRI
lncRNA	ENSGALT00010015582	PC-3p-5511_205	SRI
lncRNA	MSTRG.2549.10	PC-3p-5511_205	SRI
lncRNA	MSTRG.2549.13	PC-3p-5511_205	SRI
lncRNA	MSTRG.2549.18	PC-3p-5511_205	SRI
lncRNA	ENSGALT00010024137	PC-3p-5511_205	SRI
lncRNA	ENSGALT00010025566	PC-3p-5511_205	SRI
lncRNA	MSTRG.7882.8	PC-3p-5511_205	SRI
lncRNA	ENSGALT00010037557	PC-3p-5511_205	SRI
lncRNA	ENSGALT00010039545	PC-3p-5511_205	SRI
lncRNA	ENSGALT00010065056	PC-3p-5511_205	SRI
lncRNA	MSTRG.8594.3	PC-3p-5511_205	SRI
lncRNA	ENSGALT00010002358	PC-3p-595_6889	ADAMTS1
lncRNA	ENSGALT00010013988	PC-3p-595_6889	ADAMTS1
lncRNA	ENSGALT00010015712	PC-3p-595_6889	ADAMTS1
lncRNA	ENSGALT00010017002	PC-3p-595_6889	ADAMTS1
lncRNA	MSTRG.2549.18	PC-3p-595_6889	ADAMTS1
lncRNA	ENSGALT00010021300	PC-3p-595_6889	ADAMTS1
lncRNA	ENSGALT00010022775	PC-3p-595_6889	ADAMTS1
lncRNA	ENSGALT00010026439	PC-3p-595_6889	ADAMTS1
lncRNA	ENSGALT00010031546	PC-3p-595_6889	ADAMTS1
lncRNA	ENSGALT00010033531	PC-3p-595_6889	ADAMTS1
lncRNA	ENSGALT00010036246	PC-3p-595_6889	ADAMTS1
lncRNA	ENSGALT00010036714	PC-3p-595_6889	ADAMTS1
lncRNA	ENSGALT00010047674	PC-3p-595_6889	ADAMTS1
lncRNA	ENSGALT00010061640	PC-3p-595_6889	ADAMTS1
lncRNA	MSTRG.14303.3	PC-3p-595_6889	ADAMTS1
lncRNA	ENSGALT00010072624	PC-3p-595_6889	ADAMTS1
lncRNA	ENSGALT00010072639	PC-3p-595_6889	ADAMTS1
lncRNA	MSTRG.8088.1	PC-3p-595_6889	ADAMTS1
lncRNA	ENSGALT00010002358	PC-3p-595_6889	ANK3
lncRNA	ENSGALT00010013988	PC-3p-595_6889	ANK3
lncRNA	ENSGALT00010015712	PC-3p-595_6889	ANK3
lncRNA	ENSGALT00010017002	PC-3p-595_6889	ANK3
lncRNA	MSTRG.2549.18	PC-3p-595_6889	ANK3
lncRNA	ENSGALT00010021300	PC-3p-595_6889	ANK3
lncRNA	ENSGALT00010022775	PC-3p-595_6889	ANK3
lncRNA	ENSGALT00010026439	PC-3p-595_6889	ANK3
lncRNA	ENSGALT00010031546	PC-3p-595_6889	ANK3
lncRNA	ENSGALT00010033531	PC-3p-595_6889	ANK3
lncRNA	ENSGALT00010036246	PC-3p-595_6889	ANK3
lncRNA	ENSGALT00010036714	PC-3p-595_6889	ANK3
lncRNA	ENSGALT00010047674	PC-3p-595_6889	ANK3
lncRNA	ENSGALT00010061640	PC-3p-595_6889	ANK3
lncRNA	MSTRG.14303.3	PC-3p-595_6889	ANK3
lncRNA	ENSGALT00010072624	PC-3p-595_6889	ANK3
lncRNA	ENSGALT00010072639	PC-3p-595_6889	ANK3
lncRNA	MSTRG.8088.1	PC-3p-595_6889	ANK3
lncRNA	ENSGALT00010002358	PC-3p-595_6889	ANK3
lncRNA	ENSGALT00010013988	PC-3p-595_6889	ANK3
lncRNA	ENSGALT00010015712	PC-3p-595_6889	ANK3
lncRNA	ENSGALT00010017002	PC-3p-595_6889	ANK3
lncRNA	MSTRG.2549.18	PC-3p-595_6889	ANK3
lncRNA	ENSGALT00010021300	PC-3p-595_6889	ANK3
lncRNA	ENSGALT00010022775	PC-3p-595_6889	ANK3
lncRNA	ENSGALT00010026439	PC-3p-595_6889	ANK3
lncRNA	ENSGALT00010031546	PC-3p-595_6889	ANK3
lncRNA	ENSGALT00010033531	PC-3p-595_6889	ANK3
lncRNA	ENSGALT00010036246	PC-3p-595_6889	ANK3
lncRNA	ENSGALT00010036714	PC-3p-595_6889	ANK3
lncRNA	ENSGALT00010047674	PC-3p-595_6889	ANK3
lncRNA	ENSGALT00010061640	PC-3p-595_6889	ANK3
lncRNA	MSTRG.14303.3	PC-3p-595_6889	ANK3
lncRNA	ENSGALT00010072624	PC-3p-595_6889	ANK3
lncRNA	ENSGALT00010072639	PC-3p-595_6889	ANK3
lncRNA	MSTRG.8088.1	PC-3p-595_6889	ANK3
lncRNA	ENSGALT00010002358	PC-3p-595_6889	CAB39L
lncRNA	ENSGALT00010013988	PC-3p-595_6889	CAB39L
lncRNA	ENSGALT00010015712	PC-3p-595_6889	CAB39L
lncRNA	ENSGALT00010017002	PC-3p-595_6889	CAB39L
lncRNA	MSTRG.2549.18	PC-3p-595_6889	CAB39L
lncRNA	ENSGALT00010021300	PC-3p-595_6889	CAB39L
lncRNA	ENSGALT00010022775	PC-3p-595_6889	CAB39L
lncRNA	ENSGALT00010026439	PC-3p-595_6889	CAB39L
lncRNA	ENSGALT00010031546	PC-3p-595_6889	CAB39L
lncRNA	ENSGALT00010033531	PC-3p-595_6889	CAB39L
lncRNA	ENSGALT00010036246	PC-3p-595_6889	CAB39L
lncRNA	ENSGALT00010036714	PC-3p-595_6889	CAB39L
lncRNA	ENSGALT00010047674	PC-3p-595_6889	CAB39L
lncRNA	ENSGALT00010061640	PC-3p-595_6889	CAB39L
lncRNA	MSTRG.14303.3	PC-3p-595_6889	CAB39L
lncRNA	ENSGALT00010072624	PC-3p-595_6889	CAB39L
lncRNA	ENSGALT00010072639	PC-3p-595_6889	CAB39L
lncRNA	MSTRG.8088.1	PC-3p-595_6889	CAB39L
lncRNA	ENSGALT00010002358	PC-3p-595_6889	RNFT2
lncRNA	ENSGALT00010013988	PC-3p-595_6889	RNFT2
lncRNA	ENSGALT00010015712	PC-3p-595_6889	RNFT2
lncRNA	ENSGALT00010017002	PC-3p-595_6889	RNFT2
lncRNA	MSTRG.2549.18	PC-3p-595_6889	RNFT2
lncRNA	ENSGALT00010021300	PC-3p-595_6889	RNFT2
lncRNA	ENSGALT00010022775	PC-3p-595_6889	RNFT2
lncRNA	ENSGALT00010026439	PC-3p-595_6889	RNFT2
lncRNA	ENSGALT00010031546	PC-3p-595_6889	RNFT2
lncRNA	ENSGALT00010033531	PC-3p-595_6889	RNFT2
lncRNA	ENSGALT00010036246	PC-3p-595_6889	RNFT2
lncRNA	ENSGALT00010036714	PC-3p-595_6889	RNFT2
lncRNA	ENSGALT00010047674	PC-3p-595_6889	RNFT2
lncRNA	ENSGALT00010061640	PC-3p-595_6889	RNFT2
lncRNA	MSTRG.14303.3	PC-3p-595_6889	RNFT2
lncRNA	ENSGALT00010072624	PC-3p-595_6889	RNFT2
lncRNA	ENSGALT00010072639	PC-3p-595_6889	RNFT2
lncRNA	MSTRG.8088.1	PC-3p-595_6889	RNFT2
lncRNA	ENSGALT00010002358	PC-3p-595_6889	SLITRK6
lncRNA	ENSGALT00010013988	PC-3p-595_6889	SLITRK6
lncRNA	ENSGALT00010015712	PC-3p-595_6889	SLITRK6
lncRNA	ENSGALT00010017002	PC-3p-595_6889	SLITRK6
lncRNA	MSTRG.2549.18	PC-3p-595_6889	SLITRK6
lncRNA	ENSGALT00010021300	PC-3p-595_6889	SLITRK6
lncRNA	ENSGALT00010022775	PC-3p-595_6889	SLITRK6
lncRNA	ENSGALT00010026439	PC-3p-595_6889	SLITRK6
lncRNA	ENSGALT00010031546	PC-3p-595_6889	SLITRK6
lncRNA	ENSGALT00010033531	PC-3p-595_6889	SLITRK6
lncRNA	ENSGALT00010036246	PC-3p-595_6889	SLITRK6
lncRNA	ENSGALT00010036714	PC-3p-595_6889	SLITRK6
lncRNA	ENSGALT00010047674	PC-3p-595_6889	SLITRK6
lncRNA	ENSGALT00010061640	PC-3p-595_6889	SLITRK6
lncRNA	MSTRG.14303.3	PC-3p-595_6889	SLITRK6
lncRNA	ENSGALT00010072624	PC-3p-595_6889	SLITRK6
lncRNA	ENSGALT00010072639	PC-3p-595_6889	SLITRK6
lncRNA	MSTRG.8088.1	PC-3p-595_6889	SLITRK6
lncRNA	ENSGALT00010002096	PC-3p-6345_166	ATF3
lncRNA	ENSGALT00010007708	PC-3p-6345_166	ATF3
lncRNA	ENSGALT00010010779	PC-3p-6345_166	ATF3
lncRNA	ENSGALT00010010944	PC-3p-6345_166	ATF3
lncRNA	ENSGALT00010016502	PC-3p-6345_166	ATF3
lncRNA	MSTRG.2549.10	PC-3p-6345_166	ATF3
lncRNA	MSTRG.2549.13	PC-3p-6345_166	ATF3
lncRNA	MSTRG.2549.18	PC-3p-6345_166	ATF3
lncRNA	ENSGALT00010022775	PC-3p-6345_166	ATF3
lncRNA	ENSGALT00010036714	PC-3p-6345_166	ATF3
lncRNA	ENSGALT00010039102	PC-3p-6345_166	ATF3
lncRNA	ENSGALT00010002096	PC-3p-6345_166	DPYD
lncRNA	ENSGALT00010007708	PC-3p-6345_166	DPYD
lncRNA	ENSGALT00010010779	PC-3p-6345_166	DPYD
lncRNA	ENSGALT00010010944	PC-3p-6345_166	DPYD
lncRNA	ENSGALT00010016502	PC-3p-6345_166	DPYD
lncRNA	MSTRG.2549.10	PC-3p-6345_166	DPYD
lncRNA	MSTRG.2549.13	PC-3p-6345_166	DPYD
lncRNA	MSTRG.2549.18	PC-3p-6345_166	DPYD
lncRNA	ENSGALT00010022775	PC-3p-6345_166	DPYD
lncRNA	ENSGALT00010036714	PC-3p-6345_166	DPYD
lncRNA	ENSGALT00010039102	PC-3p-6345_166	DPYD
lncRNA	ENSGALT00010002096	PC-3p-6345_166	DPYD
lncRNA	ENSGALT00010007708	PC-3p-6345_166	DPYD
lncRNA	ENSGALT00010010779	PC-3p-6345_166	DPYD
lncRNA	ENSGALT00010010944	PC-3p-6345_166	DPYD
lncRNA	ENSGALT00010016502	PC-3p-6345_166	DPYD
lncRNA	MSTRG.2549.10	PC-3p-6345_166	DPYD
lncRNA	MSTRG.2549.13	PC-3p-6345_166	DPYD
lncRNA	MSTRG.2549.18	PC-3p-6345_166	DPYD
lncRNA	ENSGALT00010022775	PC-3p-6345_166	DPYD
lncRNA	ENSGALT00010036714	PC-3p-6345_166	DPYD
lncRNA	ENSGALT00010039102	PC-3p-6345_166	DPYD
lncRNA	ENSGALT00010002096	PC-3p-6345_166	ENSGALG00010022789
lncRNA	ENSGALT00010007708	PC-3p-6345_166	ENSGALG00010022789
lncRNA	ENSGALT00010010779	PC-3p-6345_166	ENSGALG00010022789
lncRNA	ENSGALT00010010944	PC-3p-6345_166	ENSGALG00010022789
lncRNA	ENSGALT00010016502	PC-3p-6345_166	ENSGALG00010022789
lncRNA	MSTRG.2549.10	PC-3p-6345_166	ENSGALG00010022789
lncRNA	MSTRG.2549.13	PC-3p-6345_166	ENSGALG00010022789
lncRNA	MSTRG.2549.18	PC-3p-6345_166	ENSGALG00010022789
lncRNA	ENSGALT00010022775	PC-3p-6345_166	ENSGALG00010022789
lncRNA	ENSGALT00010036714	PC-3p-6345_166	ENSGALG00010022789
lncRNA	ENSGALT00010039102	PC-3p-6345_166	ENSGALG00010022789
lncRNA	ENSGALT00010002096	PC-3p-6345_166	ENSGALG00010022789
lncRNA	ENSGALT00010007708	PC-3p-6345_166	ENSGALG00010022789
lncRNA	ENSGALT00010010779	PC-3p-6345_166	ENSGALG00010022789
lncRNA	ENSGALT00010010944	PC-3p-6345_166	ENSGALG00010022789
lncRNA	ENSGALT00010016502	PC-3p-6345_166	ENSGALG00010022789
lncRNA	MSTRG.2549.10	PC-3p-6345_166	ENSGALG00010022789
lncRNA	MSTRG.2549.13	PC-3p-6345_166	ENSGALG00010022789
lncRNA	MSTRG.2549.18	PC-3p-6345_166	ENSGALG00010022789
lncRNA	ENSGALT00010022775	PC-3p-6345_166	ENSGALG00010022789
lncRNA	ENSGALT00010036714	PC-3p-6345_166	ENSGALG00010022789
lncRNA	ENSGALT00010039102	PC-3p-6345_166	ENSGALG00010022789
lncRNA	ENSGALT00010002096	PC-3p-6345_166	TNFAIP6
lncRNA	ENSGALT00010007708	PC-3p-6345_166	TNFAIP6
lncRNA	ENSGALT00010010779	PC-3p-6345_166	TNFAIP6
lncRNA	ENSGALT00010010944	PC-3p-6345_166	TNFAIP6
lncRNA	ENSGALT00010016502	PC-3p-6345_166	TNFAIP6
lncRNA	MSTRG.2549.10	PC-3p-6345_166	TNFAIP6
lncRNA	MSTRG.2549.13	PC-3p-6345_166	TNFAIP6
lncRNA	MSTRG.2549.18	PC-3p-6345_166	TNFAIP6
lncRNA	ENSGALT00010022775	PC-3p-6345_166	TNFAIP6
lncRNA	ENSGALT00010036714	PC-3p-6345_166	TNFAIP6
lncRNA	ENSGALT00010039102	PC-3p-6345_166	TNFAIP6
lncRNA	ENSGALT00010002096	PC-3p-6345_166	TNFAIP6
lncRNA	ENSGALT00010007708	PC-3p-6345_166	TNFAIP6
lncRNA	ENSGALT00010010779	PC-3p-6345_166	TNFAIP6
lncRNA	ENSGALT00010010944	PC-3p-6345_166	TNFAIP6
lncRNA	ENSGALT00010016502	PC-3p-6345_166	TNFAIP6
lncRNA	MSTRG.2549.10	PC-3p-6345_166	TNFAIP6
lncRNA	MSTRG.2549.13	PC-3p-6345_166	TNFAIP6
lncRNA	MSTRG.2549.18	PC-3p-6345_166	TNFAIP6
lncRNA	ENSGALT00010022775	PC-3p-6345_166	TNFAIP6
lncRNA	ENSGALT00010036714	PC-3p-6345_166	TNFAIP6
lncRNA	ENSGALT00010039102	PC-3p-6345_166	TNFAIP6
lncRNA	ENSGALT00010002096	PC-3p-6345_166	TRIQK
lncRNA	ENSGALT00010007708	PC-3p-6345_166	TRIQK
lncRNA	ENSGALT00010010779	PC-3p-6345_166	TRIQK
lncRNA	ENSGALT00010010944	PC-3p-6345_166	TRIQK
lncRNA	ENSGALT00010016502	PC-3p-6345_166	TRIQK
lncRNA	MSTRG.2549.10	PC-3p-6345_166	TRIQK
lncRNA	MSTRG.2549.13	PC-3p-6345_166	TRIQK
lncRNA	MSTRG.2549.18	PC-3p-6345_166	TRIQK
lncRNA	ENSGALT00010022775	PC-3p-6345_166	TRIQK
lncRNA	ENSGALT00010036714	PC-3p-6345_166	TRIQK
lncRNA	ENSGALT00010039102	PC-3p-6345_166	TRIQK
lncRNA	ENSGALT00010002096	PC-3p-6345_166	TXNRD1
lncRNA	ENSGALT00010007708	PC-3p-6345_166	TXNRD1
lncRNA	ENSGALT00010010779	PC-3p-6345_166	TXNRD1
lncRNA	ENSGALT00010010944	PC-3p-6345_166	TXNRD1
lncRNA	ENSGALT00010016502	PC-3p-6345_166	TXNRD1
lncRNA	MSTRG.2549.10	PC-3p-6345_166	TXNRD1
lncRNA	MSTRG.2549.13	PC-3p-6345_166	TXNRD1
lncRNA	MSTRG.2549.18	PC-3p-6345_166	TXNRD1
lncRNA	ENSGALT00010022775	PC-3p-6345_166	TXNRD1
lncRNA	ENSGALT00010036714	PC-3p-6345_166	TXNRD1
lncRNA	ENSGALT00010039102	PC-3p-6345_166	TXNRD1
lncRNA	MSTRG.851.3	PC-3p-6486_161	CLBA1
lncRNA	MSTRG.2549.10	PC-3p-6486_161	CLBA1
lncRNA	MSTRG.2549.13	PC-3p-6486_161	CLBA1
lncRNA	MSTRG.2549.18	PC-3p-6486_161	CLBA1
lncRNA	ENSGALT00010023255	PC-3p-6486_161	CLBA1
lncRNA	ENSGALT00010030569	PC-3p-6486_161	CLBA1
lncRNA	ENSGALT00010038964	PC-3p-6486_161	CLBA1
lncRNA	ENSGALT00010045176	PC-3p-6486_161	CLBA1
lncRNA	ENSGALT00010050276	PC-3p-6486_161	CLBA1
lncRNA	ENSGALT00010055287	PC-3p-6486_161	CLBA1
lncRNA	ENSGALT00010055670	PC-3p-6486_161	CLBA1
lncRNA	ENSGALT00010064190	PC-3p-6486_161	CLBA1
lncRNA	ENSGALT00010065056	PC-3p-6486_161	CLBA1
lncRNA	ENSGALT00010070324	PC-3p-6486_161	CLBA1
lncRNA	MSTRG.5709.2	PC-3p-6486_161	CLBA1
lncRNA	MSTRG.8594.3	PC-3p-6486_161	CLBA1
lncRNA	MSTRG.851.3	PC-3p-6486_161	GTDC1
lncRNA	MSTRG.2549.10	PC-3p-6486_161	GTDC1
lncRNA	MSTRG.2549.13	PC-3p-6486_161	GTDC1
lncRNA	MSTRG.2549.18	PC-3p-6486_161	GTDC1
lncRNA	ENSGALT00010023255	PC-3p-6486_161	GTDC1
lncRNA	ENSGALT00010030569	PC-3p-6486_161	GTDC1
lncRNA	ENSGALT00010038964	PC-3p-6486_161	GTDC1
lncRNA	ENSGALT00010045176	PC-3p-6486_161	GTDC1
lncRNA	ENSGALT00010050276	PC-3p-6486_161	GTDC1
lncRNA	ENSGALT00010055287	PC-3p-6486_161	GTDC1
lncRNA	ENSGALT00010055670	PC-3p-6486_161	GTDC1
lncRNA	ENSGALT00010064190	PC-3p-6486_161	GTDC1
lncRNA	ENSGALT00010065056	PC-3p-6486_161	GTDC1
lncRNA	ENSGALT00010070324	PC-3p-6486_161	GTDC1
lncRNA	MSTRG.5709.2	PC-3p-6486_161	GTDC1
lncRNA	MSTRG.8594.3	PC-3p-6486_161	GTDC1
lncRNA	MSTRG.851.3	PC-3p-6486_161	PRTFDC1
lncRNA	MSTRG.2549.10	PC-3p-6486_161	PRTFDC1
lncRNA	MSTRG.2549.13	PC-3p-6486_161	PRTFDC1
lncRNA	MSTRG.2549.18	PC-3p-6486_161	PRTFDC1
lncRNA	ENSGALT00010023255	PC-3p-6486_161	PRTFDC1
lncRNA	ENSGALT00010030569	PC-3p-6486_161	PRTFDC1
lncRNA	ENSGALT00010038964	PC-3p-6486_161	PRTFDC1
lncRNA	ENSGALT00010045176	PC-3p-6486_161	PRTFDC1
lncRNA	ENSGALT00010050276	PC-3p-6486_161	PRTFDC1
lncRNA	ENSGALT00010055287	PC-3p-6486_161	PRTFDC1
lncRNA	ENSGALT00010055670	PC-3p-6486_161	PRTFDC1
lncRNA	ENSGALT00010064190	PC-3p-6486_161	PRTFDC1
lncRNA	ENSGALT00010065056	PC-3p-6486_161	PRTFDC1
lncRNA	ENSGALT00010070324	PC-3p-6486_161	PRTFDC1
lncRNA	MSTRG.5709.2	PC-3p-6486_161	PRTFDC1
lncRNA	MSTRG.8594.3	PC-3p-6486_161	PRTFDC1
lncRNA	MSTRG.851.3	PC-3p-6486_161	RUNX1
lncRNA	MSTRG.2549.10	PC-3p-6486_161	RUNX1
lncRNA	MSTRG.2549.13	PC-3p-6486_161	RUNX1
lncRNA	MSTRG.2549.18	PC-3p-6486_161	RUNX1
lncRNA	ENSGALT00010023255	PC-3p-6486_161	RUNX1
lncRNA	ENSGALT00010030569	PC-3p-6486_161	RUNX1
lncRNA	ENSGALT00010038964	PC-3p-6486_161	RUNX1
lncRNA	ENSGALT00010045176	PC-3p-6486_161	RUNX1
lncRNA	ENSGALT00010050276	PC-3p-6486_161	RUNX1
lncRNA	ENSGALT00010055287	PC-3p-6486_161	RUNX1
lncRNA	ENSGALT00010055670	PC-3p-6486_161	RUNX1
lncRNA	ENSGALT00010064190	PC-3p-6486_161	RUNX1
lncRNA	ENSGALT00010065056	PC-3p-6486_161	RUNX1
lncRNA	ENSGALT00010070324	PC-3p-6486_161	RUNX1
lncRNA	MSTRG.5709.2	PC-3p-6486_161	RUNX1
lncRNA	MSTRG.8594.3	PC-3p-6486_161	RUNX1
lncRNA	MSTRG.851.3	PC-3p-6486_161	RUNX1
lncRNA	MSTRG.2549.10	PC-3p-6486_161	RUNX1
lncRNA	MSTRG.2549.13	PC-3p-6486_161	RUNX1
lncRNA	MSTRG.2549.18	PC-3p-6486_161	RUNX1
lncRNA	ENSGALT00010023255	PC-3p-6486_161	RUNX1
lncRNA	ENSGALT00010030569	PC-3p-6486_161	RUNX1
lncRNA	ENSGALT00010038964	PC-3p-6486_161	RUNX1
lncRNA	ENSGALT00010045176	PC-3p-6486_161	RUNX1
lncRNA	ENSGALT00010050276	PC-3p-6486_161	RUNX1
lncRNA	ENSGALT00010055287	PC-3p-6486_161	RUNX1
lncRNA	ENSGALT00010055670	PC-3p-6486_161	RUNX1
lncRNA	ENSGALT00010064190	PC-3p-6486_161	RUNX1
lncRNA	ENSGALT00010065056	PC-3p-6486_161	RUNX1
lncRNA	ENSGALT00010070324	PC-3p-6486_161	RUNX1
lncRNA	MSTRG.5709.2	PC-3p-6486_161	RUNX1
lncRNA	MSTRG.8594.3	PC-3p-6486_161	RUNX1
lncRNA	MSTRG.851.3	PC-3p-6486_161	SLC35B4
lncRNA	MSTRG.2549.10	PC-3p-6486_161	SLC35B4
lncRNA	MSTRG.2549.13	PC-3p-6486_161	SLC35B4
lncRNA	MSTRG.2549.18	PC-3p-6486_161	SLC35B4
lncRNA	ENSGALT00010023255	PC-3p-6486_161	SLC35B4
lncRNA	ENSGALT00010030569	PC-3p-6486_161	SLC35B4
lncRNA	ENSGALT00010038964	PC-3p-6486_161	SLC35B4
lncRNA	ENSGALT00010045176	PC-3p-6486_161	SLC35B4
lncRNA	ENSGALT00010050276	PC-3p-6486_161	SLC35B4
lncRNA	ENSGALT00010055287	PC-3p-6486_161	SLC35B4
lncRNA	ENSGALT00010055670	PC-3p-6486_161	SLC35B4
lncRNA	ENSGALT00010064190	PC-3p-6486_161	SLC35B4
lncRNA	ENSGALT00010065056	PC-3p-6486_161	SLC35B4
lncRNA	ENSGALT00010070324	PC-3p-6486_161	SLC35B4
lncRNA	MSTRG.5709.2	PC-3p-6486_161	SLC35B4
lncRNA	MSTRG.8594.3	PC-3p-6486_161	SLC35B4
lncRNA	MSTRG.851.3	PC-3p-6486_161	SLC6A14
lncRNA	MSTRG.2549.10	PC-3p-6486_161	SLC6A14
lncRNA	MSTRG.2549.13	PC-3p-6486_161	SLC6A14
lncRNA	MSTRG.2549.18	PC-3p-6486_161	SLC6A14
lncRNA	ENSGALT00010023255	PC-3p-6486_161	SLC6A14
lncRNA	ENSGALT00010030569	PC-3p-6486_161	SLC6A14
lncRNA	ENSGALT00010038964	PC-3p-6486_161	SLC6A14
lncRNA	ENSGALT00010045176	PC-3p-6486_161	SLC6A14
lncRNA	ENSGALT00010050276	PC-3p-6486_161	SLC6A14
lncRNA	ENSGALT00010055287	PC-3p-6486_161	SLC6A14
lncRNA	ENSGALT00010055670	PC-3p-6486_161	SLC6A14
lncRNA	ENSGALT00010064190	PC-3p-6486_161	SLC6A14
lncRNA	ENSGALT00010065056	PC-3p-6486_161	SLC6A14
lncRNA	ENSGALT00010070324	PC-3p-6486_161	SLC6A14
lncRNA	MSTRG.5709.2	PC-3p-6486_161	SLC6A14
lncRNA	MSTRG.8594.3	PC-3p-6486_161	SLC6A14
lncRNA	MSTRG.851.3	PC-3p-6486_161	STAC
lncRNA	MSTRG.2549.10	PC-3p-6486_161	STAC
lncRNA	MSTRG.2549.13	PC-3p-6486_161	STAC
lncRNA	MSTRG.2549.18	PC-3p-6486_161	STAC
lncRNA	ENSGALT00010023255	PC-3p-6486_161	STAC
lncRNA	ENSGALT00010030569	PC-3p-6486_161	STAC
lncRNA	ENSGALT00010038964	PC-3p-6486_161	STAC
lncRNA	ENSGALT00010045176	PC-3p-6486_161	STAC
lncRNA	ENSGALT00010050276	PC-3p-6486_161	STAC
lncRNA	ENSGALT00010055287	PC-3p-6486_161	STAC
lncRNA	ENSGALT00010055670	PC-3p-6486_161	STAC
lncRNA	ENSGALT00010064190	PC-3p-6486_161	STAC
lncRNA	ENSGALT00010065056	PC-3p-6486_161	STAC
lncRNA	ENSGALT00010070324	PC-3p-6486_161	STAC
lncRNA	MSTRG.5709.2	PC-3p-6486_161	STAC
lncRNA	MSTRG.8594.3	PC-3p-6486_161	STAC
lncRNA	MSTRG.851.3	PC-3p-6486_161	STAC
lncRNA	MSTRG.2549.10	PC-3p-6486_161	STAC
lncRNA	MSTRG.2549.13	PC-3p-6486_161	STAC
lncRNA	MSTRG.2549.18	PC-3p-6486_161	STAC
lncRNA	ENSGALT00010023255	PC-3p-6486_161	STAC
lncRNA	ENSGALT00010030569	PC-3p-6486_161	STAC
lncRNA	ENSGALT00010038964	PC-3p-6486_161	STAC
lncRNA	ENSGALT00010045176	PC-3p-6486_161	STAC
lncRNA	ENSGALT00010050276	PC-3p-6486_161	STAC
lncRNA	ENSGALT00010055287	PC-3p-6486_161	STAC
lncRNA	ENSGALT00010055670	PC-3p-6486_161	STAC
lncRNA	ENSGALT00010064190	PC-3p-6486_161	STAC
lncRNA	ENSGALT00010065056	PC-3p-6486_161	STAC
lncRNA	ENSGALT00010070324	PC-3p-6486_161	STAC
lncRNA	MSTRG.5709.2	PC-3p-6486_161	STAC
lncRNA	MSTRG.8594.3	PC-3p-6486_161	STAC
lncRNA	MSTRG.2687.1	PC-3p-6883_148	FYN
lncRNA	ENSGALT00010041127	PC-3p-6883_148	FYN
lncRNA	MSTRG.15815.1	PC-3p-6883_148	FYN
lncRNA	MSTRG.1922.6	PC-3p-865_3810	BCL9L
lncRNA	MSTRG.3497.6	PC-3p-865_3810	BCL9L
lncRNA	MSTRG.10620.1	PC-3p-865_3810	BCL9L
lncRNA	ENSGALT00010005759	PC-3p-865_3810	BCL9L
lncRNA	ENSGALT00010010940	PC-3p-865_3810	BCL9L
lncRNA	ENSGALT00010011285	PC-3p-865_3810	BCL9L
lncRNA	ENSGALT00010014629	PC-3p-865_3810	BCL9L
lncRNA	ENSGALT00010015892	PC-3p-865_3810	BCL9L
lncRNA	ENSGALT00010016730	PC-3p-865_3810	BCL9L
lncRNA	ENSGALT00010023975	PC-3p-865_3810	BCL9L
lncRNA	ENSGALT00010024231	PC-3p-865_3810	BCL9L
lncRNA	ENSGALT00010024508	PC-3p-865_3810	BCL9L
lncRNA	MSTRG.377.1	PC-3p-865_3810	BCL9L
lncRNA	ENSGALT00010030009	PC-3p-865_3810	BCL9L
lncRNA	ENSGALT00010030569	PC-3p-865_3810	BCL9L
lncRNA	MSTRG.1581.2	PC-3p-865_3810	BCL9L
lncRNA	ENSGALT00010037616	PC-3p-865_3810	BCL9L
lncRNA	ENSGALT00010037724	PC-3p-865_3810	BCL9L
lncRNA	ENSGALT00010038964	PC-3p-865_3810	BCL9L
lncRNA	ENSGALT00010043456	PC-3p-865_3810	BCL9L
lncRNA	ENSGALT00010047439	PC-3p-865_3810	BCL9L
lncRNA	ENSGALT00010047674	PC-3p-865_3810	BCL9L
lncRNA	ENSGALT00010048070	PC-3p-865_3810	BCL9L
lncRNA	ENSGALT00010052312	PC-3p-865_3810	BCL9L
lncRNA	ENSGALT00010053794	PC-3p-865_3810	BCL9L
lncRNA	ENSGALT00010056159	PC-3p-865_3810	BCL9L
lncRNA	ENSGALT00010057449	PC-3p-865_3810	BCL9L
lncRNA	ENSGALT00010057868	PC-3p-865_3810	BCL9L
lncRNA	ENSGALT00010061640	PC-3p-865_3810	BCL9L
lncRNA	MSTRG.14303.3	PC-3p-865_3810	BCL9L
lncRNA	ENSGALT00010065056	PC-3p-865_3810	BCL9L
lncRNA	ENSGALT00010066756	PC-3p-865_3810	BCL9L
lncRNA	ENSGALT00010072137	PC-3p-865_3810	BCL9L
lncRNA	MSTRG.5709.2	PC-3p-865_3810	BCL9L
lncRNA	MSTRG.6504.2	PC-3p-865_3810	BCL9L
lncRNA	MSTRG.5890.1	PC-3p-865_3810	BCL9L
lncRNA	MSTRG.7769.4	PC-3p-865_3810	BCL9L
lncRNA	MSTRG.8594.3	PC-3p-865_3810	BCL9L
lncRNA	MSTRG.1922.6	PC-3p-865_3810	C11orf87
lncRNA	MSTRG.3497.6	PC-3p-865_3810	C11orf87
lncRNA	MSTRG.10620.1	PC-3p-865_3810	C11orf87
lncRNA	ENSGALT00010005759	PC-3p-865_3810	C11orf87
lncRNA	ENSGALT00010010940	PC-3p-865_3810	C11orf87
lncRNA	ENSGALT00010011285	PC-3p-865_3810	C11orf87
lncRNA	ENSGALT00010014629	PC-3p-865_3810	C11orf87
lncRNA	ENSGALT00010015892	PC-3p-865_3810	C11orf87
lncRNA	ENSGALT00010016730	PC-3p-865_3810	C11orf87
lncRNA	ENSGALT00010023975	PC-3p-865_3810	C11orf87
lncRNA	ENSGALT00010024231	PC-3p-865_3810	C11orf87
lncRNA	ENSGALT00010024508	PC-3p-865_3810	C11orf87
lncRNA	MSTRG.377.1	PC-3p-865_3810	C11orf87
lncRNA	ENSGALT00010030009	PC-3p-865_3810	C11orf87
lncRNA	ENSGALT00010030569	PC-3p-865_3810	C11orf87
lncRNA	MSTRG.1581.2	PC-3p-865_3810	C11orf87
lncRNA	ENSGALT00010037616	PC-3p-865_3810	C11orf87
lncRNA	ENSGALT00010037724	PC-3p-865_3810	C11orf87
lncRNA	ENSGALT00010038964	PC-3p-865_3810	C11orf87
lncRNA	ENSGALT00010043456	PC-3p-865_3810	C11orf87
lncRNA	ENSGALT00010047439	PC-3p-865_3810	C11orf87
lncRNA	ENSGALT00010047674	PC-3p-865_3810	C11orf87
lncRNA	ENSGALT00010048070	PC-3p-865_3810	C11orf87
lncRNA	ENSGALT00010052312	PC-3p-865_3810	C11orf87
lncRNA	ENSGALT00010053794	PC-3p-865_3810	C11orf87
lncRNA	ENSGALT00010056159	PC-3p-865_3810	C11orf87
lncRNA	ENSGALT00010057449	PC-3p-865_3810	C11orf87
lncRNA	ENSGALT00010057868	PC-3p-865_3810	C11orf87
lncRNA	ENSGALT00010061640	PC-3p-865_3810	C11orf87
lncRNA	MSTRG.14303.3	PC-3p-865_3810	C11orf87
lncRNA	ENSGALT00010065056	PC-3p-865_3810	C11orf87
lncRNA	ENSGALT00010066756	PC-3p-865_3810	C11orf87
lncRNA	ENSGALT00010072137	PC-3p-865_3810	C11orf87
lncRNA	MSTRG.5709.2	PC-3p-865_3810	C11orf87
lncRNA	MSTRG.6504.2	PC-3p-865_3810	C11orf87
lncRNA	MSTRG.5890.1	PC-3p-865_3810	C11orf87
lncRNA	MSTRG.7769.4	PC-3p-865_3810	C11orf87
lncRNA	MSTRG.8594.3	PC-3p-865_3810	C11orf87
lncRNA	MSTRG.1922.6	PC-3p-865_3810	C11orf87
lncRNA	MSTRG.3497.6	PC-3p-865_3810	C11orf87
lncRNA	MSTRG.10620.1	PC-3p-865_3810	C11orf87
lncRNA	ENSGALT00010005759	PC-3p-865_3810	C11orf87
lncRNA	ENSGALT00010010940	PC-3p-865_3810	C11orf87
lncRNA	ENSGALT00010011285	PC-3p-865_3810	C11orf87
lncRNA	ENSGALT00010014629	PC-3p-865_3810	C11orf87
lncRNA	ENSGALT00010015892	PC-3p-865_3810	C11orf87
lncRNA	ENSGALT00010016730	PC-3p-865_3810	C11orf87
lncRNA	ENSGALT00010023975	PC-3p-865_3810	C11orf87
lncRNA	ENSGALT00010024231	PC-3p-865_3810	C11orf87
lncRNA	ENSGALT00010024508	PC-3p-865_3810	C11orf87
lncRNA	MSTRG.377.1	PC-3p-865_3810	C11orf87
lncRNA	ENSGALT00010030009	PC-3p-865_3810	C11orf87
lncRNA	ENSGALT00010030569	PC-3p-865_3810	C11orf87
lncRNA	MSTRG.1581.2	PC-3p-865_3810	C11orf87
lncRNA	ENSGALT00010037616	PC-3p-865_3810	C11orf87
lncRNA	ENSGALT00010037724	PC-3p-865_3810	C11orf87
lncRNA	ENSGALT00010038964	PC-3p-865_3810	C11orf87
lncRNA	ENSGALT00010043456	PC-3p-865_3810	C11orf87
lncRNA	ENSGALT00010047439	PC-3p-865_3810	C11orf87
lncRNA	ENSGALT00010047674	PC-3p-865_3810	C11orf87
lncRNA	ENSGALT00010048070	PC-3p-865_3810	C11orf87
lncRNA	ENSGALT00010052312	PC-3p-865_3810	C11orf87
lncRNA	ENSGALT00010053794	PC-3p-865_3810	C11orf87
lncRNA	ENSGALT00010056159	PC-3p-865_3810	C11orf87
lncRNA	ENSGALT00010057449	PC-3p-865_3810	C11orf87
lncRNA	ENSGALT00010057868	PC-3p-865_3810	C11orf87
lncRNA	ENSGALT00010061640	PC-3p-865_3810	C11orf87
lncRNA	MSTRG.14303.3	PC-3p-865_3810	C11orf87
lncRNA	ENSGALT00010065056	PC-3p-865_3810	C11orf87
lncRNA	ENSGALT00010066756	PC-3p-865_3810	C11orf87
lncRNA	ENSGALT00010072137	PC-3p-865_3810	C11orf87
lncRNA	MSTRG.5709.2	PC-3p-865_3810	C11orf87
lncRNA	MSTRG.6504.2	PC-3p-865_3810	C11orf87
lncRNA	MSTRG.5890.1	PC-3p-865_3810	C11orf87
lncRNA	MSTRG.7769.4	PC-3p-865_3810	C11orf87
lncRNA	MSTRG.8594.3	PC-3p-865_3810	C11orf87
lncRNA	MSTRG.1922.6	PC-3p-865_3810	CALB1
lncRNA	MSTRG.3497.6	PC-3p-865_3810	CALB1
lncRNA	MSTRG.10620.1	PC-3p-865_3810	CALB1
lncRNA	ENSGALT00010005759	PC-3p-865_3810	CALB1
lncRNA	ENSGALT00010010940	PC-3p-865_3810	CALB1
lncRNA	ENSGALT00010011285	PC-3p-865_3810	CALB1
lncRNA	ENSGALT00010014629	PC-3p-865_3810	CALB1
lncRNA	ENSGALT00010015892	PC-3p-865_3810	CALB1
lncRNA	ENSGALT00010016730	PC-3p-865_3810	CALB1
lncRNA	ENSGALT00010023975	PC-3p-865_3810	CALB1
lncRNA	ENSGALT00010024231	PC-3p-865_3810	CALB1
lncRNA	ENSGALT00010024508	PC-3p-865_3810	CALB1
lncRNA	MSTRG.377.1	PC-3p-865_3810	CALB1
lncRNA	ENSGALT00010030009	PC-3p-865_3810	CALB1
lncRNA	ENSGALT00010030569	PC-3p-865_3810	CALB1
lncRNA	MSTRG.1581.2	PC-3p-865_3810	CALB1
lncRNA	ENSGALT00010037616	PC-3p-865_3810	CALB1
lncRNA	ENSGALT00010037724	PC-3p-865_3810	CALB1
lncRNA	ENSGALT00010038964	PC-3p-865_3810	CALB1
lncRNA	ENSGALT00010043456	PC-3p-865_3810	CALB1
lncRNA	ENSGALT00010047439	PC-3p-865_3810	CALB1
lncRNA	ENSGALT00010047674	PC-3p-865_3810	CALB1
lncRNA	ENSGALT00010048070	PC-3p-865_3810	CALB1
lncRNA	ENSGALT00010052312	PC-3p-865_3810	CALB1
lncRNA	ENSGALT00010053794	PC-3p-865_3810	CALB1
lncRNA	ENSGALT00010056159	PC-3p-865_3810	CALB1
lncRNA	ENSGALT00010057449	PC-3p-865_3810	CALB1
lncRNA	ENSGALT00010057868	PC-3p-865_3810	CALB1
lncRNA	ENSGALT00010061640	PC-3p-865_3810	CALB1
lncRNA	MSTRG.14303.3	PC-3p-865_3810	CALB1
lncRNA	ENSGALT00010065056	PC-3p-865_3810	CALB1
lncRNA	ENSGALT00010066756	PC-3p-865_3810	CALB1
lncRNA	ENSGALT00010072137	PC-3p-865_3810	CALB1
lncRNA	MSTRG.5709.2	PC-3p-865_3810	CALB1
lncRNA	MSTRG.6504.2	PC-3p-865_3810	CALB1
lncRNA	MSTRG.5890.1	PC-3p-865_3810	CALB1
lncRNA	MSTRG.7769.4	PC-3p-865_3810	CALB1
lncRNA	MSTRG.8594.3	PC-3p-865_3810	CALB1
lncRNA	MSTRG.1922.6	PC-3p-865_3810	CCM2
lncRNA	MSTRG.3497.6	PC-3p-865_3810	CCM2
lncRNA	MSTRG.10620.1	PC-3p-865_3810	CCM2
lncRNA	ENSGALT00010005759	PC-3p-865_3810	CCM2
lncRNA	ENSGALT00010010940	PC-3p-865_3810	CCM2
lncRNA	ENSGALT00010011285	PC-3p-865_3810	CCM2
lncRNA	ENSGALT00010014629	PC-3p-865_3810	CCM2
lncRNA	ENSGALT00010015892	PC-3p-865_3810	CCM2
lncRNA	ENSGALT00010016730	PC-3p-865_3810	CCM2
lncRNA	ENSGALT00010023975	PC-3p-865_3810	CCM2
lncRNA	ENSGALT00010024231	PC-3p-865_3810	CCM2
lncRNA	ENSGALT00010024508	PC-3p-865_3810	CCM2
lncRNA	MSTRG.377.1	PC-3p-865_3810	CCM2
lncRNA	ENSGALT00010030009	PC-3p-865_3810	CCM2
lncRNA	ENSGALT00010030569	PC-3p-865_3810	CCM2
lncRNA	MSTRG.1581.2	PC-3p-865_3810	CCM2
lncRNA	ENSGALT00010037616	PC-3p-865_3810	CCM2
lncRNA	ENSGALT00010037724	PC-3p-865_3810	CCM2
lncRNA	ENSGALT00010038964	PC-3p-865_3810	CCM2
lncRNA	ENSGALT00010043456	PC-3p-865_3810	CCM2
lncRNA	ENSGALT00010047439	PC-3p-865_3810	CCM2
lncRNA	ENSGALT00010047674	PC-3p-865_3810	CCM2
lncRNA	ENSGALT00010048070	PC-3p-865_3810	CCM2
lncRNA	ENSGALT00010052312	PC-3p-865_3810	CCM2
lncRNA	ENSGALT00010053794	PC-3p-865_3810	CCM2
lncRNA	ENSGALT00010056159	PC-3p-865_3810	CCM2
lncRNA	ENSGALT00010057449	PC-3p-865_3810	CCM2
lncRNA	ENSGALT00010057868	PC-3p-865_3810	CCM2
lncRNA	ENSGALT00010061640	PC-3p-865_3810	CCM2
lncRNA	MSTRG.14303.3	PC-3p-865_3810	CCM2
lncRNA	ENSGALT00010065056	PC-3p-865_3810	CCM2
lncRNA	ENSGALT00010066756	PC-3p-865_3810	CCM2
lncRNA	ENSGALT00010072137	PC-3p-865_3810	CCM2
lncRNA	MSTRG.5709.2	PC-3p-865_3810	CCM2
lncRNA	MSTRG.6504.2	PC-3p-865_3810	CCM2
lncRNA	MSTRG.5890.1	PC-3p-865_3810	CCM2
lncRNA	MSTRG.7769.4	PC-3p-865_3810	CCM2
lncRNA	MSTRG.8594.3	PC-3p-865_3810	CCM2
lncRNA	MSTRG.1922.6	PC-3p-865_3810	ENSGALG00010017378
lncRNA	MSTRG.3497.6	PC-3p-865_3810	ENSGALG00010017378
lncRNA	MSTRG.10620.1	PC-3p-865_3810	ENSGALG00010017378
lncRNA	ENSGALT00010005759	PC-3p-865_3810	ENSGALG00010017378
lncRNA	ENSGALT00010010940	PC-3p-865_3810	ENSGALG00010017378
lncRNA	ENSGALT00010011285	PC-3p-865_3810	ENSGALG00010017378
lncRNA	ENSGALT00010014629	PC-3p-865_3810	ENSGALG00010017378
lncRNA	ENSGALT00010015892	PC-3p-865_3810	ENSGALG00010017378
lncRNA	ENSGALT00010016730	PC-3p-865_3810	ENSGALG00010017378
lncRNA	ENSGALT00010023975	PC-3p-865_3810	ENSGALG00010017378
lncRNA	ENSGALT00010024231	PC-3p-865_3810	ENSGALG00010017378
lncRNA	ENSGALT00010024508	PC-3p-865_3810	ENSGALG00010017378
lncRNA	MSTRG.377.1	PC-3p-865_3810	ENSGALG00010017378
lncRNA	ENSGALT00010030009	PC-3p-865_3810	ENSGALG00010017378
lncRNA	ENSGALT00010030569	PC-3p-865_3810	ENSGALG00010017378
lncRNA	MSTRG.1581.2	PC-3p-865_3810	ENSGALG00010017378
lncRNA	ENSGALT00010037616	PC-3p-865_3810	ENSGALG00010017378
lncRNA	ENSGALT00010037724	PC-3p-865_3810	ENSGALG00010017378
lncRNA	ENSGALT00010038964	PC-3p-865_3810	ENSGALG00010017378
lncRNA	ENSGALT00010043456	PC-3p-865_3810	ENSGALG00010017378
lncRNA	ENSGALT00010047439	PC-3p-865_3810	ENSGALG00010017378
lncRNA	ENSGALT00010047674	PC-3p-865_3810	ENSGALG00010017378
lncRNA	ENSGALT00010048070	PC-3p-865_3810	ENSGALG00010017378
lncRNA	ENSGALT00010052312	PC-3p-865_3810	ENSGALG00010017378
lncRNA	ENSGALT00010053794	PC-3p-865_3810	ENSGALG00010017378
lncRNA	ENSGALT00010056159	PC-3p-865_3810	ENSGALG00010017378
lncRNA	ENSGALT00010057449	PC-3p-865_3810	ENSGALG00010017378
lncRNA	ENSGALT00010057868	PC-3p-865_3810	ENSGALG00010017378
lncRNA	ENSGALT00010061640	PC-3p-865_3810	ENSGALG00010017378
lncRNA	MSTRG.14303.3	PC-3p-865_3810	ENSGALG00010017378
lncRNA	ENSGALT00010065056	PC-3p-865_3810	ENSGALG00010017378
lncRNA	ENSGALT00010066756	PC-3p-865_3810	ENSGALG00010017378
lncRNA	ENSGALT00010072137	PC-3p-865_3810	ENSGALG00010017378
lncRNA	MSTRG.5709.2	PC-3p-865_3810	ENSGALG00010017378
lncRNA	MSTRG.6504.2	PC-3p-865_3810	ENSGALG00010017378
lncRNA	MSTRG.5890.1	PC-3p-865_3810	ENSGALG00010017378
lncRNA	MSTRG.7769.4	PC-3p-865_3810	ENSGALG00010017378
lncRNA	MSTRG.8594.3	PC-3p-865_3810	ENSGALG00010017378
lncRNA	MSTRG.1922.6	PC-3p-865_3810	ENSGALG00010022768
lncRNA	MSTRG.3497.6	PC-3p-865_3810	ENSGALG00010022768
lncRNA	MSTRG.10620.1	PC-3p-865_3810	ENSGALG00010022768
lncRNA	ENSGALT00010005759	PC-3p-865_3810	ENSGALG00010022768
lncRNA	ENSGALT00010010940	PC-3p-865_3810	ENSGALG00010022768
lncRNA	ENSGALT00010011285	PC-3p-865_3810	ENSGALG00010022768
lncRNA	ENSGALT00010014629	PC-3p-865_3810	ENSGALG00010022768
lncRNA	ENSGALT00010015892	PC-3p-865_3810	ENSGALG00010022768
lncRNA	ENSGALT00010016730	PC-3p-865_3810	ENSGALG00010022768
lncRNA	ENSGALT00010023975	PC-3p-865_3810	ENSGALG00010022768
lncRNA	ENSGALT00010024231	PC-3p-865_3810	ENSGALG00010022768
lncRNA	ENSGALT00010024508	PC-3p-865_3810	ENSGALG00010022768
lncRNA	MSTRG.377.1	PC-3p-865_3810	ENSGALG00010022768
lncRNA	ENSGALT00010030009	PC-3p-865_3810	ENSGALG00010022768
lncRNA	ENSGALT00010030569	PC-3p-865_3810	ENSGALG00010022768
lncRNA	MSTRG.1581.2	PC-3p-865_3810	ENSGALG00010022768
lncRNA	ENSGALT00010037616	PC-3p-865_3810	ENSGALG00010022768
lncRNA	ENSGALT00010037724	PC-3p-865_3810	ENSGALG00010022768
lncRNA	ENSGALT00010038964	PC-3p-865_3810	ENSGALG00010022768
lncRNA	ENSGALT00010043456	PC-3p-865_3810	ENSGALG00010022768
lncRNA	ENSGALT00010047439	PC-3p-865_3810	ENSGALG00010022768
lncRNA	ENSGALT00010047674	PC-3p-865_3810	ENSGALG00010022768
lncRNA	ENSGALT00010048070	PC-3p-865_3810	ENSGALG00010022768
lncRNA	ENSGALT00010052312	PC-3p-865_3810	ENSGALG00010022768
lncRNA	ENSGALT00010053794	PC-3p-865_3810	ENSGALG00010022768
lncRNA	ENSGALT00010056159	PC-3p-865_3810	ENSGALG00010022768
lncRNA	ENSGALT00010057449	PC-3p-865_3810	ENSGALG00010022768
lncRNA	ENSGALT00010057868	PC-3p-865_3810	ENSGALG00010022768
lncRNA	ENSGALT00010061640	PC-3p-865_3810	ENSGALG00010022768
lncRNA	MSTRG.14303.3	PC-3p-865_3810	ENSGALG00010022768
lncRNA	ENSGALT00010065056	PC-3p-865_3810	ENSGALG00010022768
lncRNA	ENSGALT00010066756	PC-3p-865_3810	ENSGALG00010022768
lncRNA	ENSGALT00010072137	PC-3p-865_3810	ENSGALG00010022768
lncRNA	MSTRG.5709.2	PC-3p-865_3810	ENSGALG00010022768
lncRNA	MSTRG.6504.2	PC-3p-865_3810	ENSGALG00010022768
lncRNA	MSTRG.5890.1	PC-3p-865_3810	ENSGALG00010022768
lncRNA	MSTRG.7769.4	PC-3p-865_3810	ENSGALG00010022768
lncRNA	MSTRG.8594.3	PC-3p-865_3810	ENSGALG00010022768
lncRNA	MSTRG.1922.6	PC-3p-865_3810	ENSGALG00010024254
lncRNA	MSTRG.3497.6	PC-3p-865_3810	ENSGALG00010024254
lncRNA	MSTRG.10620.1	PC-3p-865_3810	ENSGALG00010024254
lncRNA	ENSGALT00010005759	PC-3p-865_3810	ENSGALG00010024254
lncRNA	ENSGALT00010010940	PC-3p-865_3810	ENSGALG00010024254
lncRNA	ENSGALT00010011285	PC-3p-865_3810	ENSGALG00010024254
lncRNA	ENSGALT00010014629	PC-3p-865_3810	ENSGALG00010024254
lncRNA	ENSGALT00010015892	PC-3p-865_3810	ENSGALG00010024254
lncRNA	ENSGALT00010016730	PC-3p-865_3810	ENSGALG00010024254
lncRNA	ENSGALT00010023975	PC-3p-865_3810	ENSGALG00010024254
lncRNA	ENSGALT00010024231	PC-3p-865_3810	ENSGALG00010024254
lncRNA	ENSGALT00010024508	PC-3p-865_3810	ENSGALG00010024254
lncRNA	MSTRG.377.1	PC-3p-865_3810	ENSGALG00010024254
lncRNA	ENSGALT00010030009	PC-3p-865_3810	ENSGALG00010024254
lncRNA	ENSGALT00010030569	PC-3p-865_3810	ENSGALG00010024254
lncRNA	MSTRG.1581.2	PC-3p-865_3810	ENSGALG00010024254
lncRNA	ENSGALT00010037616	PC-3p-865_3810	ENSGALG00010024254
lncRNA	ENSGALT00010037724	PC-3p-865_3810	ENSGALG00010024254
lncRNA	ENSGALT00010038964	PC-3p-865_3810	ENSGALG00010024254
lncRNA	ENSGALT00010043456	PC-3p-865_3810	ENSGALG00010024254
lncRNA	ENSGALT00010047439	PC-3p-865_3810	ENSGALG00010024254
lncRNA	ENSGALT00010047674	PC-3p-865_3810	ENSGALG00010024254
lncRNA	ENSGALT00010048070	PC-3p-865_3810	ENSGALG00010024254
lncRNA	ENSGALT00010052312	PC-3p-865_3810	ENSGALG00010024254
lncRNA	ENSGALT00010053794	PC-3p-865_3810	ENSGALG00010024254
lncRNA	ENSGALT00010056159	PC-3p-865_3810	ENSGALG00010024254
lncRNA	ENSGALT00010057449	PC-3p-865_3810	ENSGALG00010024254
lncRNA	ENSGALT00010057868	PC-3p-865_3810	ENSGALG00010024254
lncRNA	ENSGALT00010061640	PC-3p-865_3810	ENSGALG00010024254
lncRNA	MSTRG.14303.3	PC-3p-865_3810	ENSGALG00010024254
lncRNA	ENSGALT00010065056	PC-3p-865_3810	ENSGALG00010024254
lncRNA	ENSGALT00010066756	PC-3p-865_3810	ENSGALG00010024254
lncRNA	ENSGALT00010072137	PC-3p-865_3810	ENSGALG00010024254
lncRNA	MSTRG.5709.2	PC-3p-865_3810	ENSGALG00010024254
lncRNA	MSTRG.6504.2	PC-3p-865_3810	ENSGALG00010024254
lncRNA	MSTRG.5890.1	PC-3p-865_3810	ENSGALG00010024254
lncRNA	MSTRG.7769.4	PC-3p-865_3810	ENSGALG00010024254
lncRNA	MSTRG.8594.3	PC-3p-865_3810	ENSGALG00010024254
lncRNA	MSTRG.1922.6	PC-3p-865_3810	ENSGALG00010024676
lncRNA	MSTRG.3497.6	PC-3p-865_3810	ENSGALG00010024676
lncRNA	MSTRG.10620.1	PC-3p-865_3810	ENSGALG00010024676
lncRNA	ENSGALT00010005759	PC-3p-865_3810	ENSGALG00010024676
lncRNA	ENSGALT00010010940	PC-3p-865_3810	ENSGALG00010024676
lncRNA	ENSGALT00010011285	PC-3p-865_3810	ENSGALG00010024676
lncRNA	ENSGALT00010014629	PC-3p-865_3810	ENSGALG00010024676
lncRNA	ENSGALT00010015892	PC-3p-865_3810	ENSGALG00010024676
lncRNA	ENSGALT00010016730	PC-3p-865_3810	ENSGALG00010024676
lncRNA	ENSGALT00010023975	PC-3p-865_3810	ENSGALG00010024676
lncRNA	ENSGALT00010024231	PC-3p-865_3810	ENSGALG00010024676
lncRNA	ENSGALT00010024508	PC-3p-865_3810	ENSGALG00010024676
lncRNA	MSTRG.377.1	PC-3p-865_3810	ENSGALG00010024676
lncRNA	ENSGALT00010030009	PC-3p-865_3810	ENSGALG00010024676
lncRNA	ENSGALT00010030569	PC-3p-865_3810	ENSGALG00010024676
lncRNA	MSTRG.1581.2	PC-3p-865_3810	ENSGALG00010024676
lncRNA	ENSGALT00010037616	PC-3p-865_3810	ENSGALG00010024676
lncRNA	ENSGALT00010037724	PC-3p-865_3810	ENSGALG00010024676
lncRNA	ENSGALT00010038964	PC-3p-865_3810	ENSGALG00010024676
lncRNA	ENSGALT00010043456	PC-3p-865_3810	ENSGALG00010024676
lncRNA	ENSGALT00010047439	PC-3p-865_3810	ENSGALG00010024676
lncRNA	ENSGALT00010047674	PC-3p-865_3810	ENSGALG00010024676
lncRNA	ENSGALT00010048070	PC-3p-865_3810	ENSGALG00010024676
lncRNA	ENSGALT00010052312	PC-3p-865_3810	ENSGALG00010024676
lncRNA	ENSGALT00010053794	PC-3p-865_3810	ENSGALG00010024676
lncRNA	ENSGALT00010056159	PC-3p-865_3810	ENSGALG00010024676
lncRNA	ENSGALT00010057449	PC-3p-865_3810	ENSGALG00010024676
lncRNA	ENSGALT00010057868	PC-3p-865_3810	ENSGALG00010024676
lncRNA	ENSGALT00010061640	PC-3p-865_3810	ENSGALG00010024676
lncRNA	MSTRG.14303.3	PC-3p-865_3810	ENSGALG00010024676
lncRNA	ENSGALT00010065056	PC-3p-865_3810	ENSGALG00010024676
lncRNA	ENSGALT00010066756	PC-3p-865_3810	ENSGALG00010024676
lncRNA	ENSGALT00010072137	PC-3p-865_3810	ENSGALG00010024676
lncRNA	MSTRG.5709.2	PC-3p-865_3810	ENSGALG00010024676
lncRNA	MSTRG.6504.2	PC-3p-865_3810	ENSGALG00010024676
lncRNA	MSTRG.5890.1	PC-3p-865_3810	ENSGALG00010024676
lncRNA	MSTRG.7769.4	PC-3p-865_3810	ENSGALG00010024676
lncRNA	MSTRG.8594.3	PC-3p-865_3810	ENSGALG00010024676
lncRNA	MSTRG.1922.6	PC-3p-865_3810	ENSGALG00010024752
lncRNA	MSTRG.3497.6	PC-3p-865_3810	ENSGALG00010024752
lncRNA	MSTRG.10620.1	PC-3p-865_3810	ENSGALG00010024752
lncRNA	ENSGALT00010005759	PC-3p-865_3810	ENSGALG00010024752
lncRNA	ENSGALT00010010940	PC-3p-865_3810	ENSGALG00010024752
lncRNA	ENSGALT00010011285	PC-3p-865_3810	ENSGALG00010024752
lncRNA	ENSGALT00010014629	PC-3p-865_3810	ENSGALG00010024752
lncRNA	ENSGALT00010015892	PC-3p-865_3810	ENSGALG00010024752
lncRNA	ENSGALT00010016730	PC-3p-865_3810	ENSGALG00010024752
lncRNA	ENSGALT00010023975	PC-3p-865_3810	ENSGALG00010024752
lncRNA	ENSGALT00010024231	PC-3p-865_3810	ENSGALG00010024752
lncRNA	ENSGALT00010024508	PC-3p-865_3810	ENSGALG00010024752
lncRNA	MSTRG.377.1	PC-3p-865_3810	ENSGALG00010024752
lncRNA	ENSGALT00010030009	PC-3p-865_3810	ENSGALG00010024752
lncRNA	ENSGALT00010030569	PC-3p-865_3810	ENSGALG00010024752
lncRNA	MSTRG.1581.2	PC-3p-865_3810	ENSGALG00010024752
lncRNA	ENSGALT00010037616	PC-3p-865_3810	ENSGALG00010024752
lncRNA	ENSGALT00010037724	PC-3p-865_3810	ENSGALG00010024752
lncRNA	ENSGALT00010038964	PC-3p-865_3810	ENSGALG00010024752
lncRNA	ENSGALT00010043456	PC-3p-865_3810	ENSGALG00010024752
lncRNA	ENSGALT00010047439	PC-3p-865_3810	ENSGALG00010024752
lncRNA	ENSGALT00010047674	PC-3p-865_3810	ENSGALG00010024752
lncRNA	ENSGALT00010048070	PC-3p-865_3810	ENSGALG00010024752
lncRNA	ENSGALT00010052312	PC-3p-865_3810	ENSGALG00010024752
lncRNA	ENSGALT00010053794	PC-3p-865_3810	ENSGALG00010024752
lncRNA	ENSGALT00010056159	PC-3p-865_3810	ENSGALG00010024752
lncRNA	ENSGALT00010057449	PC-3p-865_3810	ENSGALG00010024752
lncRNA	ENSGALT00010057868	PC-3p-865_3810	ENSGALG00010024752
lncRNA	ENSGALT00010061640	PC-3p-865_3810	ENSGALG00010024752
lncRNA	MSTRG.14303.3	PC-3p-865_3810	ENSGALG00010024752
lncRNA	ENSGALT00010065056	PC-3p-865_3810	ENSGALG00010024752
lncRNA	ENSGALT00010066756	PC-3p-865_3810	ENSGALG00010024752
lncRNA	ENSGALT00010072137	PC-3p-865_3810	ENSGALG00010024752
lncRNA	MSTRG.5709.2	PC-3p-865_3810	ENSGALG00010024752
lncRNA	MSTRG.6504.2	PC-3p-865_3810	ENSGALG00010024752
lncRNA	MSTRG.5890.1	PC-3p-865_3810	ENSGALG00010024752
lncRNA	MSTRG.7769.4	PC-3p-865_3810	ENSGALG00010024752
lncRNA	MSTRG.8594.3	PC-3p-865_3810	ENSGALG00010024752
lncRNA	MSTRG.1922.6	PC-3p-865_3810	ENSGALG00010024752
lncRNA	MSTRG.3497.6	PC-3p-865_3810	ENSGALG00010024752
lncRNA	MSTRG.10620.1	PC-3p-865_3810	ENSGALG00010024752
lncRNA	ENSGALT00010005759	PC-3p-865_3810	ENSGALG00010024752
lncRNA	ENSGALT00010010940	PC-3p-865_3810	ENSGALG00010024752
lncRNA	ENSGALT00010011285	PC-3p-865_3810	ENSGALG00010024752
lncRNA	ENSGALT00010014629	PC-3p-865_3810	ENSGALG00010024752
lncRNA	ENSGALT00010015892	PC-3p-865_3810	ENSGALG00010024752
lncRNA	ENSGALT00010016730	PC-3p-865_3810	ENSGALG00010024752
lncRNA	ENSGALT00010023975	PC-3p-865_3810	ENSGALG00010024752
lncRNA	ENSGALT00010024231	PC-3p-865_3810	ENSGALG00010024752
lncRNA	ENSGALT00010024508	PC-3p-865_3810	ENSGALG00010024752
lncRNA	MSTRG.377.1	PC-3p-865_3810	ENSGALG00010024752
lncRNA	ENSGALT00010030009	PC-3p-865_3810	ENSGALG00010024752
lncRNA	ENSGALT00010030569	PC-3p-865_3810	ENSGALG00010024752
lncRNA	MSTRG.1581.2	PC-3p-865_3810	ENSGALG00010024752
lncRNA	ENSGALT00010037616	PC-3p-865_3810	ENSGALG00010024752
lncRNA	ENSGALT00010037724	PC-3p-865_3810	ENSGALG00010024752
lncRNA	ENSGALT00010038964	PC-3p-865_3810	ENSGALG00010024752
lncRNA	ENSGALT00010043456	PC-3p-865_3810	ENSGALG00010024752
lncRNA	ENSGALT00010047439	PC-3p-865_3810	ENSGALG00010024752
lncRNA	ENSGALT00010047674	PC-3p-865_3810	ENSGALG00010024752
lncRNA	ENSGALT00010048070	PC-3p-865_3810	ENSGALG00010024752
lncRNA	ENSGALT00010052312	PC-3p-865_3810	ENSGALG00010024752
lncRNA	ENSGALT00010053794	PC-3p-865_3810	ENSGALG00010024752
lncRNA	ENSGALT00010056159	PC-3p-865_3810	ENSGALG00010024752
lncRNA	ENSGALT00010057449	PC-3p-865_3810	ENSGALG00010024752
lncRNA	ENSGALT00010057868	PC-3p-865_3810	ENSGALG00010024752
lncRNA	ENSGALT00010061640	PC-3p-865_3810	ENSGALG00010024752
lncRNA	MSTRG.14303.3	PC-3p-865_3810	ENSGALG00010024752
lncRNA	ENSGALT00010065056	PC-3p-865_3810	ENSGALG00010024752
lncRNA	ENSGALT00010066756	PC-3p-865_3810	ENSGALG00010024752
lncRNA	ENSGALT00010072137	PC-3p-865_3810	ENSGALG00010024752
lncRNA	MSTRG.5709.2	PC-3p-865_3810	ENSGALG00010024752
lncRNA	MSTRG.6504.2	PC-3p-865_3810	ENSGALG00010024752
lncRNA	MSTRG.5890.1	PC-3p-865_3810	ENSGALG00010024752
lncRNA	MSTRG.7769.4	PC-3p-865_3810	ENSGALG00010024752
lncRNA	MSTRG.8594.3	PC-3p-865_3810	ENSGALG00010024752
lncRNA	MSTRG.1922.6	PC-3p-865_3810	EXOC5
lncRNA	MSTRG.3497.6	PC-3p-865_3810	EXOC5
lncRNA	MSTRG.10620.1	PC-3p-865_3810	EXOC5
lncRNA	ENSGALT00010005759	PC-3p-865_3810	EXOC5
lncRNA	ENSGALT00010010940	PC-3p-865_3810	EXOC5
lncRNA	ENSGALT00010011285	PC-3p-865_3810	EXOC5
lncRNA	ENSGALT00010014629	PC-3p-865_3810	EXOC5
lncRNA	ENSGALT00010015892	PC-3p-865_3810	EXOC5
lncRNA	ENSGALT00010016730	PC-3p-865_3810	EXOC5
lncRNA	ENSGALT00010023975	PC-3p-865_3810	EXOC5
lncRNA	ENSGALT00010024231	PC-3p-865_3810	EXOC5
lncRNA	ENSGALT00010024508	PC-3p-865_3810	EXOC5
lncRNA	MSTRG.377.1	PC-3p-865_3810	EXOC5
lncRNA	ENSGALT00010030009	PC-3p-865_3810	EXOC5
lncRNA	ENSGALT00010030569	PC-3p-865_3810	EXOC5
lncRNA	MSTRG.1581.2	PC-3p-865_3810	EXOC5
lncRNA	ENSGALT00010037616	PC-3p-865_3810	EXOC5
lncRNA	ENSGALT00010037724	PC-3p-865_3810	EXOC5
lncRNA	ENSGALT00010038964	PC-3p-865_3810	EXOC5
lncRNA	ENSGALT00010043456	PC-3p-865_3810	EXOC5
lncRNA	ENSGALT00010047439	PC-3p-865_3810	EXOC5
lncRNA	ENSGALT00010047674	PC-3p-865_3810	EXOC5
lncRNA	ENSGALT00010048070	PC-3p-865_3810	EXOC5
lncRNA	ENSGALT00010052312	PC-3p-865_3810	EXOC5
lncRNA	ENSGALT00010053794	PC-3p-865_3810	EXOC5
lncRNA	ENSGALT00010056159	PC-3p-865_3810	EXOC5
lncRNA	ENSGALT00010057449	PC-3p-865_3810	EXOC5
lncRNA	ENSGALT00010057868	PC-3p-865_3810	EXOC5
lncRNA	ENSGALT00010061640	PC-3p-865_3810	EXOC5
lncRNA	MSTRG.14303.3	PC-3p-865_3810	EXOC5
lncRNA	ENSGALT00010065056	PC-3p-865_3810	EXOC5
lncRNA	ENSGALT00010066756	PC-3p-865_3810	EXOC5
lncRNA	ENSGALT00010072137	PC-3p-865_3810	EXOC5
lncRNA	MSTRG.5709.2	PC-3p-865_3810	EXOC5
lncRNA	MSTRG.6504.2	PC-3p-865_3810	EXOC5
lncRNA	MSTRG.5890.1	PC-3p-865_3810	EXOC5
lncRNA	MSTRG.7769.4	PC-3p-865_3810	EXOC5
lncRNA	MSTRG.8594.3	PC-3p-865_3810	EXOC5
lncRNA	MSTRG.1922.6	PC-3p-865_3810	FBXW2
lncRNA	MSTRG.3497.6	PC-3p-865_3810	FBXW2
lncRNA	MSTRG.10620.1	PC-3p-865_3810	FBXW2
lncRNA	ENSGALT00010005759	PC-3p-865_3810	FBXW2
lncRNA	ENSGALT00010010940	PC-3p-865_3810	FBXW2
lncRNA	ENSGALT00010011285	PC-3p-865_3810	FBXW2
lncRNA	ENSGALT00010014629	PC-3p-865_3810	FBXW2
lncRNA	ENSGALT00010015892	PC-3p-865_3810	FBXW2
lncRNA	ENSGALT00010016730	PC-3p-865_3810	FBXW2
lncRNA	ENSGALT00010023975	PC-3p-865_3810	FBXW2
lncRNA	ENSGALT00010024231	PC-3p-865_3810	FBXW2
lncRNA	ENSGALT00010024508	PC-3p-865_3810	FBXW2
lncRNA	MSTRG.377.1	PC-3p-865_3810	FBXW2
lncRNA	ENSGALT00010030009	PC-3p-865_3810	FBXW2
lncRNA	ENSGALT00010030569	PC-3p-865_3810	FBXW2
lncRNA	MSTRG.1581.2	PC-3p-865_3810	FBXW2
lncRNA	ENSGALT00010037616	PC-3p-865_3810	FBXW2
lncRNA	ENSGALT00010037724	PC-3p-865_3810	FBXW2
lncRNA	ENSGALT00010038964	PC-3p-865_3810	FBXW2
lncRNA	ENSGALT00010043456	PC-3p-865_3810	FBXW2
lncRNA	ENSGALT00010047439	PC-3p-865_3810	FBXW2
lncRNA	ENSGALT00010047674	PC-3p-865_3810	FBXW2
lncRNA	ENSGALT00010048070	PC-3p-865_3810	FBXW2
lncRNA	ENSGALT00010052312	PC-3p-865_3810	FBXW2
lncRNA	ENSGALT00010053794	PC-3p-865_3810	FBXW2
lncRNA	ENSGALT00010056159	PC-3p-865_3810	FBXW2
lncRNA	ENSGALT00010057449	PC-3p-865_3810	FBXW2
lncRNA	ENSGALT00010057868	PC-3p-865_3810	FBXW2
lncRNA	ENSGALT00010061640	PC-3p-865_3810	FBXW2
lncRNA	MSTRG.14303.3	PC-3p-865_3810	FBXW2
lncRNA	ENSGALT00010065056	PC-3p-865_3810	FBXW2
lncRNA	ENSGALT00010066756	PC-3p-865_3810	FBXW2
lncRNA	ENSGALT00010072137	PC-3p-865_3810	FBXW2
lncRNA	MSTRG.5709.2	PC-3p-865_3810	FBXW2
lncRNA	MSTRG.6504.2	PC-3p-865_3810	FBXW2
lncRNA	MSTRG.5890.1	PC-3p-865_3810	FBXW2
lncRNA	MSTRG.7769.4	PC-3p-865_3810	FBXW2
lncRNA	MSTRG.8594.3	PC-3p-865_3810	FBXW2
lncRNA	MSTRG.1922.6	PC-3p-865_3810	GAP43
lncRNA	MSTRG.3497.6	PC-3p-865_3810	GAP43
lncRNA	MSTRG.10620.1	PC-3p-865_3810	GAP43
lncRNA	ENSGALT00010005759	PC-3p-865_3810	GAP43
lncRNA	ENSGALT00010010940	PC-3p-865_3810	GAP43
lncRNA	ENSGALT00010011285	PC-3p-865_3810	GAP43
lncRNA	ENSGALT00010014629	PC-3p-865_3810	GAP43
lncRNA	ENSGALT00010015892	PC-3p-865_3810	GAP43
lncRNA	ENSGALT00010016730	PC-3p-865_3810	GAP43
lncRNA	ENSGALT00010023975	PC-3p-865_3810	GAP43
lncRNA	ENSGALT00010024231	PC-3p-865_3810	GAP43
lncRNA	ENSGALT00010024508	PC-3p-865_3810	GAP43
lncRNA	MSTRG.377.1	PC-3p-865_3810	GAP43
lncRNA	ENSGALT00010030009	PC-3p-865_3810	GAP43
lncRNA	ENSGALT00010030569	PC-3p-865_3810	GAP43
lncRNA	MSTRG.1581.2	PC-3p-865_3810	GAP43
lncRNA	ENSGALT00010037616	PC-3p-865_3810	GAP43
lncRNA	ENSGALT00010037724	PC-3p-865_3810	GAP43
lncRNA	ENSGALT00010038964	PC-3p-865_3810	GAP43
lncRNA	ENSGALT00010043456	PC-3p-865_3810	GAP43
lncRNA	ENSGALT00010047439	PC-3p-865_3810	GAP43
lncRNA	ENSGALT00010047674	PC-3p-865_3810	GAP43
lncRNA	ENSGALT00010048070	PC-3p-865_3810	GAP43
lncRNA	ENSGALT00010052312	PC-3p-865_3810	GAP43
lncRNA	ENSGALT00010053794	PC-3p-865_3810	GAP43
lncRNA	ENSGALT00010056159	PC-3p-865_3810	GAP43
lncRNA	ENSGALT00010057449	PC-3p-865_3810	GAP43
lncRNA	ENSGALT00010057868	PC-3p-865_3810	GAP43
lncRNA	ENSGALT00010061640	PC-3p-865_3810	GAP43
lncRNA	MSTRG.14303.3	PC-3p-865_3810	GAP43
lncRNA	ENSGALT00010065056	PC-3p-865_3810	GAP43
lncRNA	ENSGALT00010066756	PC-3p-865_3810	GAP43
lncRNA	ENSGALT00010072137	PC-3p-865_3810	GAP43
lncRNA	MSTRG.5709.2	PC-3p-865_3810	GAP43
lncRNA	MSTRG.6504.2	PC-3p-865_3810	GAP43
lncRNA	MSTRG.5890.1	PC-3p-865_3810	GAP43
lncRNA	MSTRG.7769.4	PC-3p-865_3810	GAP43
lncRNA	MSTRG.8594.3	PC-3p-865_3810	GAP43
lncRNA	MSTRG.1922.6	PC-3p-865_3810	HIC2
lncRNA	MSTRG.3497.6	PC-3p-865_3810	HIC2
lncRNA	MSTRG.10620.1	PC-3p-865_3810	HIC2
lncRNA	ENSGALT00010005759	PC-3p-865_3810	HIC2
lncRNA	ENSGALT00010010940	PC-3p-865_3810	HIC2
lncRNA	ENSGALT00010011285	PC-3p-865_3810	HIC2
lncRNA	ENSGALT00010014629	PC-3p-865_3810	HIC2
lncRNA	ENSGALT00010015892	PC-3p-865_3810	HIC2
lncRNA	ENSGALT00010016730	PC-3p-865_3810	HIC2
lncRNA	ENSGALT00010023975	PC-3p-865_3810	HIC2
lncRNA	ENSGALT00010024231	PC-3p-865_3810	HIC2
lncRNA	ENSGALT00010024508	PC-3p-865_3810	HIC2
lncRNA	MSTRG.377.1	PC-3p-865_3810	HIC2
lncRNA	ENSGALT00010030009	PC-3p-865_3810	HIC2
lncRNA	ENSGALT00010030569	PC-3p-865_3810	HIC2
lncRNA	MSTRG.1581.2	PC-3p-865_3810	HIC2
lncRNA	ENSGALT00010037616	PC-3p-865_3810	HIC2
lncRNA	ENSGALT00010037724	PC-3p-865_3810	HIC2
lncRNA	ENSGALT00010038964	PC-3p-865_3810	HIC2
lncRNA	ENSGALT00010043456	PC-3p-865_3810	HIC2
lncRNA	ENSGALT00010047439	PC-3p-865_3810	HIC2
lncRNA	ENSGALT00010047674	PC-3p-865_3810	HIC2
lncRNA	ENSGALT00010048070	PC-3p-865_3810	HIC2
lncRNA	ENSGALT00010052312	PC-3p-865_3810	HIC2
lncRNA	ENSGALT00010053794	PC-3p-865_3810	HIC2
lncRNA	ENSGALT00010056159	PC-3p-865_3810	HIC2
lncRNA	ENSGALT00010057449	PC-3p-865_3810	HIC2
lncRNA	ENSGALT00010057868	PC-3p-865_3810	HIC2
lncRNA	ENSGALT00010061640	PC-3p-865_3810	HIC2
lncRNA	MSTRG.14303.3	PC-3p-865_3810	HIC2
lncRNA	ENSGALT00010065056	PC-3p-865_3810	HIC2
lncRNA	ENSGALT00010066756	PC-3p-865_3810	HIC2
lncRNA	ENSGALT00010072137	PC-3p-865_3810	HIC2
lncRNA	MSTRG.5709.2	PC-3p-865_3810	HIC2
lncRNA	MSTRG.6504.2	PC-3p-865_3810	HIC2
lncRNA	MSTRG.5890.1	PC-3p-865_3810	HIC2
lncRNA	MSTRG.7769.4	PC-3p-865_3810	HIC2
lncRNA	MSTRG.8594.3	PC-3p-865_3810	HIC2
lncRNA	MSTRG.1922.6	PC-3p-865_3810	HIC2
lncRNA	MSTRG.3497.6	PC-3p-865_3810	HIC2
lncRNA	MSTRG.10620.1	PC-3p-865_3810	HIC2
lncRNA	ENSGALT00010005759	PC-3p-865_3810	HIC2
lncRNA	ENSGALT00010010940	PC-3p-865_3810	HIC2
lncRNA	ENSGALT00010011285	PC-3p-865_3810	HIC2
lncRNA	ENSGALT00010014629	PC-3p-865_3810	HIC2
lncRNA	ENSGALT00010015892	PC-3p-865_3810	HIC2
lncRNA	ENSGALT00010016730	PC-3p-865_3810	HIC2
lncRNA	ENSGALT00010023975	PC-3p-865_3810	HIC2
lncRNA	ENSGALT00010024231	PC-3p-865_3810	HIC2
lncRNA	ENSGALT00010024508	PC-3p-865_3810	HIC2
lncRNA	MSTRG.377.1	PC-3p-865_3810	HIC2
lncRNA	ENSGALT00010030009	PC-3p-865_3810	HIC2
lncRNA	ENSGALT00010030569	PC-3p-865_3810	HIC2
lncRNA	MSTRG.1581.2	PC-3p-865_3810	HIC2
lncRNA	ENSGALT00010037616	PC-3p-865_3810	HIC2
lncRNA	ENSGALT00010037724	PC-3p-865_3810	HIC2
lncRNA	ENSGALT00010038964	PC-3p-865_3810	HIC2
lncRNA	ENSGALT00010043456	PC-3p-865_3810	HIC2
lncRNA	ENSGALT00010047439	PC-3p-865_3810	HIC2
lncRNA	ENSGALT00010047674	PC-3p-865_3810	HIC2
lncRNA	ENSGALT00010048070	PC-3p-865_3810	HIC2
lncRNA	ENSGALT00010052312	PC-3p-865_3810	HIC2
lncRNA	ENSGALT00010053794	PC-3p-865_3810	HIC2
lncRNA	ENSGALT00010056159	PC-3p-865_3810	HIC2
lncRNA	ENSGALT00010057449	PC-3p-865_3810	HIC2
lncRNA	ENSGALT00010057868	PC-3p-865_3810	HIC2
lncRNA	ENSGALT00010061640	PC-3p-865_3810	HIC2
lncRNA	MSTRG.14303.3	PC-3p-865_3810	HIC2
lncRNA	ENSGALT00010065056	PC-3p-865_3810	HIC2
lncRNA	ENSGALT00010066756	PC-3p-865_3810	HIC2
lncRNA	ENSGALT00010072137	PC-3p-865_3810	HIC2
lncRNA	MSTRG.5709.2	PC-3p-865_3810	HIC2
lncRNA	MSTRG.6504.2	PC-3p-865_3810	HIC2
lncRNA	MSTRG.5890.1	PC-3p-865_3810	HIC2
lncRNA	MSTRG.7769.4	PC-3p-865_3810	HIC2
lncRNA	MSTRG.8594.3	PC-3p-865_3810	HIC2
lncRNA	MSTRG.1922.6	PC-3p-865_3810	IRF8
lncRNA	MSTRG.3497.6	PC-3p-865_3810	IRF8
lncRNA	MSTRG.10620.1	PC-3p-865_3810	IRF8
lncRNA	ENSGALT00010005759	PC-3p-865_3810	IRF8
lncRNA	ENSGALT00010010940	PC-3p-865_3810	IRF8
lncRNA	ENSGALT00010011285	PC-3p-865_3810	IRF8
lncRNA	ENSGALT00010014629	PC-3p-865_3810	IRF8
lncRNA	ENSGALT00010015892	PC-3p-865_3810	IRF8
lncRNA	ENSGALT00010016730	PC-3p-865_3810	IRF8
lncRNA	ENSGALT00010023975	PC-3p-865_3810	IRF8
lncRNA	ENSGALT00010024231	PC-3p-865_3810	IRF8
lncRNA	ENSGALT00010024508	PC-3p-865_3810	IRF8
lncRNA	MSTRG.377.1	PC-3p-865_3810	IRF8
lncRNA	ENSGALT00010030009	PC-3p-865_3810	IRF8
lncRNA	ENSGALT00010030569	PC-3p-865_3810	IRF8
lncRNA	MSTRG.1581.2	PC-3p-865_3810	IRF8
lncRNA	ENSGALT00010037616	PC-3p-865_3810	IRF8
lncRNA	ENSGALT00010037724	PC-3p-865_3810	IRF8
lncRNA	ENSGALT00010038964	PC-3p-865_3810	IRF8
lncRNA	ENSGALT00010043456	PC-3p-865_3810	IRF8
lncRNA	ENSGALT00010047439	PC-3p-865_3810	IRF8
lncRNA	ENSGALT00010047674	PC-3p-865_3810	IRF8
lncRNA	ENSGALT00010048070	PC-3p-865_3810	IRF8
lncRNA	ENSGALT00010052312	PC-3p-865_3810	IRF8
lncRNA	ENSGALT00010053794	PC-3p-865_3810	IRF8
lncRNA	ENSGALT00010056159	PC-3p-865_3810	IRF8
lncRNA	ENSGALT00010057449	PC-3p-865_3810	IRF8
lncRNA	ENSGALT00010057868	PC-3p-865_3810	IRF8
lncRNA	ENSGALT00010061640	PC-3p-865_3810	IRF8
lncRNA	MSTRG.14303.3	PC-3p-865_3810	IRF8
lncRNA	ENSGALT00010065056	PC-3p-865_3810	IRF8
lncRNA	ENSGALT00010066756	PC-3p-865_3810	IRF8
lncRNA	ENSGALT00010072137	PC-3p-865_3810	IRF8
lncRNA	MSTRG.5709.2	PC-3p-865_3810	IRF8
lncRNA	MSTRG.6504.2	PC-3p-865_3810	IRF8
lncRNA	MSTRG.5890.1	PC-3p-865_3810	IRF8
lncRNA	MSTRG.7769.4	PC-3p-865_3810	IRF8
lncRNA	MSTRG.8594.3	PC-3p-865_3810	IRF8
lncRNA	MSTRG.1922.6	PC-3p-865_3810	KPNA6
lncRNA	MSTRG.3497.6	PC-3p-865_3810	KPNA6
lncRNA	MSTRG.10620.1	PC-3p-865_3810	KPNA6
lncRNA	ENSGALT00010005759	PC-3p-865_3810	KPNA6
lncRNA	ENSGALT00010010940	PC-3p-865_3810	KPNA6
lncRNA	ENSGALT00010011285	PC-3p-865_3810	KPNA6
lncRNA	ENSGALT00010014629	PC-3p-865_3810	KPNA6
lncRNA	ENSGALT00010015892	PC-3p-865_3810	KPNA6
lncRNA	ENSGALT00010016730	PC-3p-865_3810	KPNA6
lncRNA	ENSGALT00010023975	PC-3p-865_3810	KPNA6
lncRNA	ENSGALT00010024231	PC-3p-865_3810	KPNA6
lncRNA	ENSGALT00010024508	PC-3p-865_3810	KPNA6
lncRNA	MSTRG.377.1	PC-3p-865_3810	KPNA6
lncRNA	ENSGALT00010030009	PC-3p-865_3810	KPNA6
lncRNA	ENSGALT00010030569	PC-3p-865_3810	KPNA6
lncRNA	MSTRG.1581.2	PC-3p-865_3810	KPNA6
lncRNA	ENSGALT00010037616	PC-3p-865_3810	KPNA6
lncRNA	ENSGALT00010037724	PC-3p-865_3810	KPNA6
lncRNA	ENSGALT00010038964	PC-3p-865_3810	KPNA6
lncRNA	ENSGALT00010043456	PC-3p-865_3810	KPNA6
lncRNA	ENSGALT00010047439	PC-3p-865_3810	KPNA6
lncRNA	ENSGALT00010047674	PC-3p-865_3810	KPNA6
lncRNA	ENSGALT00010048070	PC-3p-865_3810	KPNA6
lncRNA	ENSGALT00010052312	PC-3p-865_3810	KPNA6
lncRNA	ENSGALT00010053794	PC-3p-865_3810	KPNA6
lncRNA	ENSGALT00010056159	PC-3p-865_3810	KPNA6
lncRNA	ENSGALT00010057449	PC-3p-865_3810	KPNA6
lncRNA	ENSGALT00010057868	PC-3p-865_3810	KPNA6
lncRNA	ENSGALT00010061640	PC-3p-865_3810	KPNA6
lncRNA	MSTRG.14303.3	PC-3p-865_3810	KPNA6
lncRNA	ENSGALT00010065056	PC-3p-865_3810	KPNA6
lncRNA	ENSGALT00010066756	PC-3p-865_3810	KPNA6
lncRNA	ENSGALT00010072137	PC-3p-865_3810	KPNA6
lncRNA	MSTRG.5709.2	PC-3p-865_3810	KPNA6
lncRNA	MSTRG.6504.2	PC-3p-865_3810	KPNA6
lncRNA	MSTRG.5890.1	PC-3p-865_3810	KPNA6
lncRNA	MSTRG.7769.4	PC-3p-865_3810	KPNA6
lncRNA	MSTRG.8594.3	PC-3p-865_3810	KPNA6
lncRNA	MSTRG.1922.6	PC-3p-865_3810	MID1IP1
lncRNA	MSTRG.3497.6	PC-3p-865_3810	MID1IP1
lncRNA	MSTRG.10620.1	PC-3p-865_3810	MID1IP1
lncRNA	ENSGALT00010005759	PC-3p-865_3810	MID1IP1
lncRNA	ENSGALT00010010940	PC-3p-865_3810	MID1IP1
lncRNA	ENSGALT00010011285	PC-3p-865_3810	MID1IP1
lncRNA	ENSGALT00010014629	PC-3p-865_3810	MID1IP1
lncRNA	ENSGALT00010015892	PC-3p-865_3810	MID1IP1
lncRNA	ENSGALT00010016730	PC-3p-865_3810	MID1IP1
lncRNA	ENSGALT00010023975	PC-3p-865_3810	MID1IP1
lncRNA	ENSGALT00010024231	PC-3p-865_3810	MID1IP1
lncRNA	ENSGALT00010024508	PC-3p-865_3810	MID1IP1
lncRNA	MSTRG.377.1	PC-3p-865_3810	MID1IP1
lncRNA	ENSGALT00010030009	PC-3p-865_3810	MID1IP1
lncRNA	ENSGALT00010030569	PC-3p-865_3810	MID1IP1
lncRNA	MSTRG.1581.2	PC-3p-865_3810	MID1IP1
lncRNA	ENSGALT00010037616	PC-3p-865_3810	MID1IP1
lncRNA	ENSGALT00010037724	PC-3p-865_3810	MID1IP1
lncRNA	ENSGALT00010038964	PC-3p-865_3810	MID1IP1
lncRNA	ENSGALT00010043456	PC-3p-865_3810	MID1IP1
lncRNA	ENSGALT00010047439	PC-3p-865_3810	MID1IP1
lncRNA	ENSGALT00010047674	PC-3p-865_3810	MID1IP1
lncRNA	ENSGALT00010048070	PC-3p-865_3810	MID1IP1
lncRNA	ENSGALT00010052312	PC-3p-865_3810	MID1IP1
lncRNA	ENSGALT00010053794	PC-3p-865_3810	MID1IP1
lncRNA	ENSGALT00010056159	PC-3p-865_3810	MID1IP1
lncRNA	ENSGALT00010057449	PC-3p-865_3810	MID1IP1
lncRNA	ENSGALT00010057868	PC-3p-865_3810	MID1IP1
lncRNA	ENSGALT00010061640	PC-3p-865_3810	MID1IP1
lncRNA	MSTRG.14303.3	PC-3p-865_3810	MID1IP1
lncRNA	ENSGALT00010065056	PC-3p-865_3810	MID1IP1
lncRNA	ENSGALT00010066756	PC-3p-865_3810	MID1IP1
lncRNA	ENSGALT00010072137	PC-3p-865_3810	MID1IP1
lncRNA	MSTRG.5709.2	PC-3p-865_3810	MID1IP1
lncRNA	MSTRG.6504.2	PC-3p-865_3810	MID1IP1
lncRNA	MSTRG.5890.1	PC-3p-865_3810	MID1IP1
lncRNA	MSTRG.7769.4	PC-3p-865_3810	MID1IP1
lncRNA	MSTRG.8594.3	PC-3p-865_3810	MID1IP1
lncRNA	MSTRG.1922.6	PC-3p-865_3810	MYO1C
lncRNA	MSTRG.3497.6	PC-3p-865_3810	MYO1C
lncRNA	MSTRG.10620.1	PC-3p-865_3810	MYO1C
lncRNA	ENSGALT00010005759	PC-3p-865_3810	MYO1C
lncRNA	ENSGALT00010010940	PC-3p-865_3810	MYO1C
lncRNA	ENSGALT00010011285	PC-3p-865_3810	MYO1C
lncRNA	ENSGALT00010014629	PC-3p-865_3810	MYO1C
lncRNA	ENSGALT00010015892	PC-3p-865_3810	MYO1C
lncRNA	ENSGALT00010016730	PC-3p-865_3810	MYO1C
lncRNA	ENSGALT00010023975	PC-3p-865_3810	MYO1C
lncRNA	ENSGALT00010024231	PC-3p-865_3810	MYO1C
lncRNA	ENSGALT00010024508	PC-3p-865_3810	MYO1C
lncRNA	MSTRG.377.1	PC-3p-865_3810	MYO1C
lncRNA	ENSGALT00010030009	PC-3p-865_3810	MYO1C
lncRNA	ENSGALT00010030569	PC-3p-865_3810	MYO1C
lncRNA	MSTRG.1581.2	PC-3p-865_3810	MYO1C
lncRNA	ENSGALT00010037616	PC-3p-865_3810	MYO1C
lncRNA	ENSGALT00010037724	PC-3p-865_3810	MYO1C
lncRNA	ENSGALT00010038964	PC-3p-865_3810	MYO1C
lncRNA	ENSGALT00010043456	PC-3p-865_3810	MYO1C
lncRNA	ENSGALT00010047439	PC-3p-865_3810	MYO1C
lncRNA	ENSGALT00010047674	PC-3p-865_3810	MYO1C
lncRNA	ENSGALT00010048070	PC-3p-865_3810	MYO1C
lncRNA	ENSGALT00010052312	PC-3p-865_3810	MYO1C
lncRNA	ENSGALT00010053794	PC-3p-865_3810	MYO1C
lncRNA	ENSGALT00010056159	PC-3p-865_3810	MYO1C
lncRNA	ENSGALT00010057449	PC-3p-865_3810	MYO1C
lncRNA	ENSGALT00010057868	PC-3p-865_3810	MYO1C
lncRNA	ENSGALT00010061640	PC-3p-865_3810	MYO1C
lncRNA	MSTRG.14303.3	PC-3p-865_3810	MYO1C
lncRNA	ENSGALT00010065056	PC-3p-865_3810	MYO1C
lncRNA	ENSGALT00010066756	PC-3p-865_3810	MYO1C
lncRNA	ENSGALT00010072137	PC-3p-865_3810	MYO1C
lncRNA	MSTRG.5709.2	PC-3p-865_3810	MYO1C
lncRNA	MSTRG.6504.2	PC-3p-865_3810	MYO1C
lncRNA	MSTRG.5890.1	PC-3p-865_3810	MYO1C
lncRNA	MSTRG.7769.4	PC-3p-865_3810	MYO1C
lncRNA	MSTRG.8594.3	PC-3p-865_3810	MYO1C
lncRNA	MSTRG.1922.6	PC-3p-865_3810	NPRL3
lncRNA	MSTRG.3497.6	PC-3p-865_3810	NPRL3
lncRNA	MSTRG.10620.1	PC-3p-865_3810	NPRL3
lncRNA	ENSGALT00010005759	PC-3p-865_3810	NPRL3
lncRNA	ENSGALT00010010940	PC-3p-865_3810	NPRL3
lncRNA	ENSGALT00010011285	PC-3p-865_3810	NPRL3
lncRNA	ENSGALT00010014629	PC-3p-865_3810	NPRL3
lncRNA	ENSGALT00010015892	PC-3p-865_3810	NPRL3
lncRNA	ENSGALT00010016730	PC-3p-865_3810	NPRL3
lncRNA	ENSGALT00010023975	PC-3p-865_3810	NPRL3
lncRNA	ENSGALT00010024231	PC-3p-865_3810	NPRL3
lncRNA	ENSGALT00010024508	PC-3p-865_3810	NPRL3
lncRNA	MSTRG.377.1	PC-3p-865_3810	NPRL3
lncRNA	ENSGALT00010030009	PC-3p-865_3810	NPRL3
lncRNA	ENSGALT00010030569	PC-3p-865_3810	NPRL3
lncRNA	MSTRG.1581.2	PC-3p-865_3810	NPRL3
lncRNA	ENSGALT00010037616	PC-3p-865_3810	NPRL3
lncRNA	ENSGALT00010037724	PC-3p-865_3810	NPRL3
lncRNA	ENSGALT00010038964	PC-3p-865_3810	NPRL3
lncRNA	ENSGALT00010043456	PC-3p-865_3810	NPRL3
lncRNA	ENSGALT00010047439	PC-3p-865_3810	NPRL3
lncRNA	ENSGALT00010047674	PC-3p-865_3810	NPRL3
lncRNA	ENSGALT00010048070	PC-3p-865_3810	NPRL3
lncRNA	ENSGALT00010052312	PC-3p-865_3810	NPRL3
lncRNA	ENSGALT00010053794	PC-3p-865_3810	NPRL3
lncRNA	ENSGALT00010056159	PC-3p-865_3810	NPRL3
lncRNA	ENSGALT00010057449	PC-3p-865_3810	NPRL3
lncRNA	ENSGALT00010057868	PC-3p-865_3810	NPRL3
lncRNA	ENSGALT00010061640	PC-3p-865_3810	NPRL3
lncRNA	MSTRG.14303.3	PC-3p-865_3810	NPRL3
lncRNA	ENSGALT00010065056	PC-3p-865_3810	NPRL3
lncRNA	ENSGALT00010066756	PC-3p-865_3810	NPRL3
lncRNA	ENSGALT00010072137	PC-3p-865_3810	NPRL3
lncRNA	MSTRG.5709.2	PC-3p-865_3810	NPRL3
lncRNA	MSTRG.6504.2	PC-3p-865_3810	NPRL3
lncRNA	MSTRG.5890.1	PC-3p-865_3810	NPRL3
lncRNA	MSTRG.7769.4	PC-3p-865_3810	NPRL3
lncRNA	MSTRG.8594.3	PC-3p-865_3810	NPRL3
lncRNA	MSTRG.1922.6	PC-3p-865_3810	PAMR1
lncRNA	MSTRG.3497.6	PC-3p-865_3810	PAMR1
lncRNA	MSTRG.10620.1	PC-3p-865_3810	PAMR1
lncRNA	ENSGALT00010005759	PC-3p-865_3810	PAMR1
lncRNA	ENSGALT00010010940	PC-3p-865_3810	PAMR1
lncRNA	ENSGALT00010011285	PC-3p-865_3810	PAMR1
lncRNA	ENSGALT00010014629	PC-3p-865_3810	PAMR1
lncRNA	ENSGALT00010015892	PC-3p-865_3810	PAMR1
lncRNA	ENSGALT00010016730	PC-3p-865_3810	PAMR1
lncRNA	ENSGALT00010023975	PC-3p-865_3810	PAMR1
lncRNA	ENSGALT00010024231	PC-3p-865_3810	PAMR1
lncRNA	ENSGALT00010024508	PC-3p-865_3810	PAMR1
lncRNA	MSTRG.377.1	PC-3p-865_3810	PAMR1
lncRNA	ENSGALT00010030009	PC-3p-865_3810	PAMR1
lncRNA	ENSGALT00010030569	PC-3p-865_3810	PAMR1
lncRNA	MSTRG.1581.2	PC-3p-865_3810	PAMR1
lncRNA	ENSGALT00010037616	PC-3p-865_3810	PAMR1
lncRNA	ENSGALT00010037724	PC-3p-865_3810	PAMR1
lncRNA	ENSGALT00010038964	PC-3p-865_3810	PAMR1
lncRNA	ENSGALT00010043456	PC-3p-865_3810	PAMR1
lncRNA	ENSGALT00010047439	PC-3p-865_3810	PAMR1
lncRNA	ENSGALT00010047674	PC-3p-865_3810	PAMR1
lncRNA	ENSGALT00010048070	PC-3p-865_3810	PAMR1
lncRNA	ENSGALT00010052312	PC-3p-865_3810	PAMR1
lncRNA	ENSGALT00010053794	PC-3p-865_3810	PAMR1
lncRNA	ENSGALT00010056159	PC-3p-865_3810	PAMR1
lncRNA	ENSGALT00010057449	PC-3p-865_3810	PAMR1
lncRNA	ENSGALT00010057868	PC-3p-865_3810	PAMR1
lncRNA	ENSGALT00010061640	PC-3p-865_3810	PAMR1
lncRNA	MSTRG.14303.3	PC-3p-865_3810	PAMR1
lncRNA	ENSGALT00010065056	PC-3p-865_3810	PAMR1
lncRNA	ENSGALT00010066756	PC-3p-865_3810	PAMR1
lncRNA	ENSGALT00010072137	PC-3p-865_3810	PAMR1
lncRNA	MSTRG.5709.2	PC-3p-865_3810	PAMR1
lncRNA	MSTRG.6504.2	PC-3p-865_3810	PAMR1
lncRNA	MSTRG.5890.1	PC-3p-865_3810	PAMR1
lncRNA	MSTRG.7769.4	PC-3p-865_3810	PAMR1
lncRNA	MSTRG.8594.3	PC-3p-865_3810	PAMR1
lncRNA	MSTRG.1922.6	PC-3p-865_3810	PDE1A
lncRNA	MSTRG.3497.6	PC-3p-865_3810	PDE1A
lncRNA	MSTRG.10620.1	PC-3p-865_3810	PDE1A
lncRNA	ENSGALT00010005759	PC-3p-865_3810	PDE1A
lncRNA	ENSGALT00010010940	PC-3p-865_3810	PDE1A
lncRNA	ENSGALT00010011285	PC-3p-865_3810	PDE1A
lncRNA	ENSGALT00010014629	PC-3p-865_3810	PDE1A
lncRNA	ENSGALT00010015892	PC-3p-865_3810	PDE1A
lncRNA	ENSGALT00010016730	PC-3p-865_3810	PDE1A
lncRNA	ENSGALT00010023975	PC-3p-865_3810	PDE1A
lncRNA	ENSGALT00010024231	PC-3p-865_3810	PDE1A
lncRNA	ENSGALT00010024508	PC-3p-865_3810	PDE1A
lncRNA	MSTRG.377.1	PC-3p-865_3810	PDE1A
lncRNA	ENSGALT00010030009	PC-3p-865_3810	PDE1A
lncRNA	ENSGALT00010030569	PC-3p-865_3810	PDE1A
lncRNA	MSTRG.1581.2	PC-3p-865_3810	PDE1A
lncRNA	ENSGALT00010037616	PC-3p-865_3810	PDE1A
lncRNA	ENSGALT00010037724	PC-3p-865_3810	PDE1A
lncRNA	ENSGALT00010038964	PC-3p-865_3810	PDE1A
lncRNA	ENSGALT00010043456	PC-3p-865_3810	PDE1A
lncRNA	ENSGALT00010047439	PC-3p-865_3810	PDE1A
lncRNA	ENSGALT00010047674	PC-3p-865_3810	PDE1A
lncRNA	ENSGALT00010048070	PC-3p-865_3810	PDE1A
lncRNA	ENSGALT00010052312	PC-3p-865_3810	PDE1A
lncRNA	ENSGALT00010053794	PC-3p-865_3810	PDE1A
lncRNA	ENSGALT00010056159	PC-3p-865_3810	PDE1A
lncRNA	ENSGALT00010057449	PC-3p-865_3810	PDE1A
lncRNA	ENSGALT00010057868	PC-3p-865_3810	PDE1A
lncRNA	ENSGALT00010061640	PC-3p-865_3810	PDE1A
lncRNA	MSTRG.14303.3	PC-3p-865_3810	PDE1A
lncRNA	ENSGALT00010065056	PC-3p-865_3810	PDE1A
lncRNA	ENSGALT00010066756	PC-3p-865_3810	PDE1A
lncRNA	ENSGALT00010072137	PC-3p-865_3810	PDE1A
lncRNA	MSTRG.5709.2	PC-3p-865_3810	PDE1A
lncRNA	MSTRG.6504.2	PC-3p-865_3810	PDE1A
lncRNA	MSTRG.5890.1	PC-3p-865_3810	PDE1A
lncRNA	MSTRG.7769.4	PC-3p-865_3810	PDE1A
lncRNA	MSTRG.8594.3	PC-3p-865_3810	PDE1A
lncRNA	MSTRG.1922.6	PC-3p-865_3810	PHACTR4
lncRNA	MSTRG.3497.6	PC-3p-865_3810	PHACTR4
lncRNA	MSTRG.10620.1	PC-3p-865_3810	PHACTR4
lncRNA	ENSGALT00010005759	PC-3p-865_3810	PHACTR4
lncRNA	ENSGALT00010010940	PC-3p-865_3810	PHACTR4
lncRNA	ENSGALT00010011285	PC-3p-865_3810	PHACTR4
lncRNA	ENSGALT00010014629	PC-3p-865_3810	PHACTR4
lncRNA	ENSGALT00010015892	PC-3p-865_3810	PHACTR4
lncRNA	ENSGALT00010016730	PC-3p-865_3810	PHACTR4
lncRNA	ENSGALT00010023975	PC-3p-865_3810	PHACTR4
lncRNA	ENSGALT00010024231	PC-3p-865_3810	PHACTR4
lncRNA	ENSGALT00010024508	PC-3p-865_3810	PHACTR4
lncRNA	MSTRG.377.1	PC-3p-865_3810	PHACTR4
lncRNA	ENSGALT00010030009	PC-3p-865_3810	PHACTR4
lncRNA	ENSGALT00010030569	PC-3p-865_3810	PHACTR4
lncRNA	MSTRG.1581.2	PC-3p-865_3810	PHACTR4
lncRNA	ENSGALT00010037616	PC-3p-865_3810	PHACTR4
lncRNA	ENSGALT00010037724	PC-3p-865_3810	PHACTR4
lncRNA	ENSGALT00010038964	PC-3p-865_3810	PHACTR4
lncRNA	ENSGALT00010043456	PC-3p-865_3810	PHACTR4
lncRNA	ENSGALT00010047439	PC-3p-865_3810	PHACTR4
lncRNA	ENSGALT00010047674	PC-3p-865_3810	PHACTR4
lncRNA	ENSGALT00010048070	PC-3p-865_3810	PHACTR4
lncRNA	ENSGALT00010052312	PC-3p-865_3810	PHACTR4
lncRNA	ENSGALT00010053794	PC-3p-865_3810	PHACTR4
lncRNA	ENSGALT00010056159	PC-3p-865_3810	PHACTR4
lncRNA	ENSGALT00010057449	PC-3p-865_3810	PHACTR4
lncRNA	ENSGALT00010057868	PC-3p-865_3810	PHACTR4
lncRNA	ENSGALT00010061640	PC-3p-865_3810	PHACTR4
lncRNA	MSTRG.14303.3	PC-3p-865_3810	PHACTR4
lncRNA	ENSGALT00010065056	PC-3p-865_3810	PHACTR4
lncRNA	ENSGALT00010066756	PC-3p-865_3810	PHACTR4
lncRNA	ENSGALT00010072137	PC-3p-865_3810	PHACTR4
lncRNA	MSTRG.5709.2	PC-3p-865_3810	PHACTR4
lncRNA	MSTRG.6504.2	PC-3p-865_3810	PHACTR4
lncRNA	MSTRG.5890.1	PC-3p-865_3810	PHACTR4
lncRNA	MSTRG.7769.4	PC-3p-865_3810	PHACTR4
lncRNA	MSTRG.8594.3	PC-3p-865_3810	PHACTR4
lncRNA	MSTRG.1922.6	PC-3p-865_3810	PTPA
lncRNA	MSTRG.3497.6	PC-3p-865_3810	PTPA
lncRNA	MSTRG.10620.1	PC-3p-865_3810	PTPA
lncRNA	ENSGALT00010005759	PC-3p-865_3810	PTPA
lncRNA	ENSGALT00010010940	PC-3p-865_3810	PTPA
lncRNA	ENSGALT00010011285	PC-3p-865_3810	PTPA
lncRNA	ENSGALT00010014629	PC-3p-865_3810	PTPA
lncRNA	ENSGALT00010015892	PC-3p-865_3810	PTPA
lncRNA	ENSGALT00010016730	PC-3p-865_3810	PTPA
lncRNA	ENSGALT00010023975	PC-3p-865_3810	PTPA
lncRNA	ENSGALT00010024231	PC-3p-865_3810	PTPA
lncRNA	ENSGALT00010024508	PC-3p-865_3810	PTPA
lncRNA	MSTRG.377.1	PC-3p-865_3810	PTPA
lncRNA	ENSGALT00010030009	PC-3p-865_3810	PTPA
lncRNA	ENSGALT00010030569	PC-3p-865_3810	PTPA
lncRNA	MSTRG.1581.2	PC-3p-865_3810	PTPA
lncRNA	ENSGALT00010037616	PC-3p-865_3810	PTPA
lncRNA	ENSGALT00010037724	PC-3p-865_3810	PTPA
lncRNA	ENSGALT00010038964	PC-3p-865_3810	PTPA
lncRNA	ENSGALT00010043456	PC-3p-865_3810	PTPA
lncRNA	ENSGALT00010047439	PC-3p-865_3810	PTPA
lncRNA	ENSGALT00010047674	PC-3p-865_3810	PTPA
lncRNA	ENSGALT00010048070	PC-3p-865_3810	PTPA
lncRNA	ENSGALT00010052312	PC-3p-865_3810	PTPA
lncRNA	ENSGALT00010053794	PC-3p-865_3810	PTPA
lncRNA	ENSGALT00010056159	PC-3p-865_3810	PTPA
lncRNA	ENSGALT00010057449	PC-3p-865_3810	PTPA
lncRNA	ENSGALT00010057868	PC-3p-865_3810	PTPA
lncRNA	ENSGALT00010061640	PC-3p-865_3810	PTPA
lncRNA	MSTRG.14303.3	PC-3p-865_3810	PTPA
lncRNA	ENSGALT00010065056	PC-3p-865_3810	PTPA
lncRNA	ENSGALT00010066756	PC-3p-865_3810	PTPA
lncRNA	ENSGALT00010072137	PC-3p-865_3810	PTPA
lncRNA	MSTRG.5709.2	PC-3p-865_3810	PTPA
lncRNA	MSTRG.6504.2	PC-3p-865_3810	PTPA
lncRNA	MSTRG.5890.1	PC-3p-865_3810	PTPA
lncRNA	MSTRG.7769.4	PC-3p-865_3810	PTPA
lncRNA	MSTRG.8594.3	PC-3p-865_3810	PTPA
lncRNA	MSTRG.1922.6	PC-3p-865_3810	SCUBE2
lncRNA	MSTRG.3497.6	PC-3p-865_3810	SCUBE2
lncRNA	MSTRG.10620.1	PC-3p-865_3810	SCUBE2
lncRNA	ENSGALT00010005759	PC-3p-865_3810	SCUBE2
lncRNA	ENSGALT00010010940	PC-3p-865_3810	SCUBE2
lncRNA	ENSGALT00010011285	PC-3p-865_3810	SCUBE2
lncRNA	ENSGALT00010014629	PC-3p-865_3810	SCUBE2
lncRNA	ENSGALT00010015892	PC-3p-865_3810	SCUBE2
lncRNA	ENSGALT00010016730	PC-3p-865_3810	SCUBE2
lncRNA	ENSGALT00010023975	PC-3p-865_3810	SCUBE2
lncRNA	ENSGALT00010024231	PC-3p-865_3810	SCUBE2
lncRNA	ENSGALT00010024508	PC-3p-865_3810	SCUBE2
lncRNA	MSTRG.377.1	PC-3p-865_3810	SCUBE2
lncRNA	ENSGALT00010030009	PC-3p-865_3810	SCUBE2
lncRNA	ENSGALT00010030569	PC-3p-865_3810	SCUBE2
lncRNA	MSTRG.1581.2	PC-3p-865_3810	SCUBE2
lncRNA	ENSGALT00010037616	PC-3p-865_3810	SCUBE2
lncRNA	ENSGALT00010037724	PC-3p-865_3810	SCUBE2
lncRNA	ENSGALT00010038964	PC-3p-865_3810	SCUBE2
lncRNA	ENSGALT00010043456	PC-3p-865_3810	SCUBE2
lncRNA	ENSGALT00010047439	PC-3p-865_3810	SCUBE2
lncRNA	ENSGALT00010047674	PC-3p-865_3810	SCUBE2
lncRNA	ENSGALT00010048070	PC-3p-865_3810	SCUBE2
lncRNA	ENSGALT00010052312	PC-3p-865_3810	SCUBE2
lncRNA	ENSGALT00010053794	PC-3p-865_3810	SCUBE2
lncRNA	ENSGALT00010056159	PC-3p-865_3810	SCUBE2
lncRNA	ENSGALT00010057449	PC-3p-865_3810	SCUBE2
lncRNA	ENSGALT00010057868	PC-3p-865_3810	SCUBE2
lncRNA	ENSGALT00010061640	PC-3p-865_3810	SCUBE2
lncRNA	MSTRG.14303.3	PC-3p-865_3810	SCUBE2
lncRNA	ENSGALT00010065056	PC-3p-865_3810	SCUBE2
lncRNA	ENSGALT00010066756	PC-3p-865_3810	SCUBE2
lncRNA	ENSGALT00010072137	PC-3p-865_3810	SCUBE2
lncRNA	MSTRG.5709.2	PC-3p-865_3810	SCUBE2
lncRNA	MSTRG.6504.2	PC-3p-865_3810	SCUBE2
lncRNA	MSTRG.5890.1	PC-3p-865_3810	SCUBE2
lncRNA	MSTRG.7769.4	PC-3p-865_3810	SCUBE2
lncRNA	MSTRG.8594.3	PC-3p-865_3810	SCUBE2
lncRNA	MSTRG.1922.6	PC-3p-865_3810	STAB2
lncRNA	MSTRG.3497.6	PC-3p-865_3810	STAB2
lncRNA	MSTRG.10620.1	PC-3p-865_3810	STAB2
lncRNA	ENSGALT00010005759	PC-3p-865_3810	STAB2
lncRNA	ENSGALT00010010940	PC-3p-865_3810	STAB2
lncRNA	ENSGALT00010011285	PC-3p-865_3810	STAB2
lncRNA	ENSGALT00010014629	PC-3p-865_3810	STAB2
lncRNA	ENSGALT00010015892	PC-3p-865_3810	STAB2
lncRNA	ENSGALT00010016730	PC-3p-865_3810	STAB2
lncRNA	ENSGALT00010023975	PC-3p-865_3810	STAB2
lncRNA	ENSGALT00010024231	PC-3p-865_3810	STAB2
lncRNA	ENSGALT00010024508	PC-3p-865_3810	STAB2
lncRNA	MSTRG.377.1	PC-3p-865_3810	STAB2
lncRNA	ENSGALT00010030009	PC-3p-865_3810	STAB2
lncRNA	ENSGALT00010030569	PC-3p-865_3810	STAB2
lncRNA	MSTRG.1581.2	PC-3p-865_3810	STAB2
lncRNA	ENSGALT00010037616	PC-3p-865_3810	STAB2
lncRNA	ENSGALT00010037724	PC-3p-865_3810	STAB2
lncRNA	ENSGALT00010038964	PC-3p-865_3810	STAB2
lncRNA	ENSGALT00010043456	PC-3p-865_3810	STAB2
lncRNA	ENSGALT00010047439	PC-3p-865_3810	STAB2
lncRNA	ENSGALT00010047674	PC-3p-865_3810	STAB2
lncRNA	ENSGALT00010048070	PC-3p-865_3810	STAB2
lncRNA	ENSGALT00010052312	PC-3p-865_3810	STAB2
lncRNA	ENSGALT00010053794	PC-3p-865_3810	STAB2
lncRNA	ENSGALT00010056159	PC-3p-865_3810	STAB2
lncRNA	ENSGALT00010057449	PC-3p-865_3810	STAB2
lncRNA	ENSGALT00010057868	PC-3p-865_3810	STAB2
lncRNA	ENSGALT00010061640	PC-3p-865_3810	STAB2
lncRNA	MSTRG.14303.3	PC-3p-865_3810	STAB2
lncRNA	ENSGALT00010065056	PC-3p-865_3810	STAB2
lncRNA	ENSGALT00010066756	PC-3p-865_3810	STAB2
lncRNA	ENSGALT00010072137	PC-3p-865_3810	STAB2
lncRNA	MSTRG.5709.2	PC-3p-865_3810	STAB2
lncRNA	MSTRG.6504.2	PC-3p-865_3810	STAB2
lncRNA	MSTRG.5890.1	PC-3p-865_3810	STAB2
lncRNA	MSTRG.7769.4	PC-3p-865_3810	STAB2
lncRNA	MSTRG.8594.3	PC-3p-865_3810	STAB2
lncRNA	MSTRG.1922.6	PC-3p-865_3810	STX19
lncRNA	MSTRG.3497.6	PC-3p-865_3810	STX19
lncRNA	MSTRG.10620.1	PC-3p-865_3810	STX19
lncRNA	ENSGALT00010005759	PC-3p-865_3810	STX19
lncRNA	ENSGALT00010010940	PC-3p-865_3810	STX19
lncRNA	ENSGALT00010011285	PC-3p-865_3810	STX19
lncRNA	ENSGALT00010014629	PC-3p-865_3810	STX19
lncRNA	ENSGALT00010015892	PC-3p-865_3810	STX19
lncRNA	ENSGALT00010016730	PC-3p-865_3810	STX19
lncRNA	ENSGALT00010023975	PC-3p-865_3810	STX19
lncRNA	ENSGALT00010024231	PC-3p-865_3810	STX19
lncRNA	ENSGALT00010024508	PC-3p-865_3810	STX19
lncRNA	MSTRG.377.1	PC-3p-865_3810	STX19
lncRNA	ENSGALT00010030009	PC-3p-865_3810	STX19
lncRNA	ENSGALT00010030569	PC-3p-865_3810	STX19
lncRNA	MSTRG.1581.2	PC-3p-865_3810	STX19
lncRNA	ENSGALT00010037616	PC-3p-865_3810	STX19
lncRNA	ENSGALT00010037724	PC-3p-865_3810	STX19
lncRNA	ENSGALT00010038964	PC-3p-865_3810	STX19
lncRNA	ENSGALT00010043456	PC-3p-865_3810	STX19
lncRNA	ENSGALT00010047439	PC-3p-865_3810	STX19
lncRNA	ENSGALT00010047674	PC-3p-865_3810	STX19
lncRNA	ENSGALT00010048070	PC-3p-865_3810	STX19
lncRNA	ENSGALT00010052312	PC-3p-865_3810	STX19
lncRNA	ENSGALT00010053794	PC-3p-865_3810	STX19
lncRNA	ENSGALT00010056159	PC-3p-865_3810	STX19
lncRNA	ENSGALT00010057449	PC-3p-865_3810	STX19
lncRNA	ENSGALT00010057868	PC-3p-865_3810	STX19
lncRNA	ENSGALT00010061640	PC-3p-865_3810	STX19
lncRNA	MSTRG.14303.3	PC-3p-865_3810	STX19
lncRNA	ENSGALT00010065056	PC-3p-865_3810	STX19
lncRNA	ENSGALT00010066756	PC-3p-865_3810	STX19
lncRNA	ENSGALT00010072137	PC-3p-865_3810	STX19
lncRNA	MSTRG.5709.2	PC-3p-865_3810	STX19
lncRNA	MSTRG.6504.2	PC-3p-865_3810	STX19
lncRNA	MSTRG.5890.1	PC-3p-865_3810	STX19
lncRNA	MSTRG.7769.4	PC-3p-865_3810	STX19
lncRNA	MSTRG.8594.3	PC-3p-865_3810	STX19
lncRNA	MSTRG.1922.6	PC-3p-865_3810	TTLL11
lncRNA	MSTRG.3497.6	PC-3p-865_3810	TTLL11
lncRNA	MSTRG.10620.1	PC-3p-865_3810	TTLL11
lncRNA	ENSGALT00010005759	PC-3p-865_3810	TTLL11
lncRNA	ENSGALT00010010940	PC-3p-865_3810	TTLL11
lncRNA	ENSGALT00010011285	PC-3p-865_3810	TTLL11
lncRNA	ENSGALT00010014629	PC-3p-865_3810	TTLL11
lncRNA	ENSGALT00010015892	PC-3p-865_3810	TTLL11
lncRNA	ENSGALT00010016730	PC-3p-865_3810	TTLL11
lncRNA	ENSGALT00010023975	PC-3p-865_3810	TTLL11
lncRNA	ENSGALT00010024231	PC-3p-865_3810	TTLL11
lncRNA	ENSGALT00010024508	PC-3p-865_3810	TTLL11
lncRNA	MSTRG.377.1	PC-3p-865_3810	TTLL11
lncRNA	ENSGALT00010030009	PC-3p-865_3810	TTLL11
lncRNA	ENSGALT00010030569	PC-3p-865_3810	TTLL11
lncRNA	MSTRG.1581.2	PC-3p-865_3810	TTLL11
lncRNA	ENSGALT00010037616	PC-3p-865_3810	TTLL11
lncRNA	ENSGALT00010037724	PC-3p-865_3810	TTLL11
lncRNA	ENSGALT00010038964	PC-3p-865_3810	TTLL11
lncRNA	ENSGALT00010043456	PC-3p-865_3810	TTLL11
lncRNA	ENSGALT00010047439	PC-3p-865_3810	TTLL11
lncRNA	ENSGALT00010047674	PC-3p-865_3810	TTLL11
lncRNA	ENSGALT00010048070	PC-3p-865_3810	TTLL11
lncRNA	ENSGALT00010052312	PC-3p-865_3810	TTLL11
lncRNA	ENSGALT00010053794	PC-3p-865_3810	TTLL11
lncRNA	ENSGALT00010056159	PC-3p-865_3810	TTLL11
lncRNA	ENSGALT00010057449	PC-3p-865_3810	TTLL11
lncRNA	ENSGALT00010057868	PC-3p-865_3810	TTLL11
lncRNA	ENSGALT00010061640	PC-3p-865_3810	TTLL11
lncRNA	MSTRG.14303.3	PC-3p-865_3810	TTLL11
lncRNA	ENSGALT00010065056	PC-3p-865_3810	TTLL11
lncRNA	ENSGALT00010066756	PC-3p-865_3810	TTLL11
lncRNA	ENSGALT00010072137	PC-3p-865_3810	TTLL11
lncRNA	MSTRG.5709.2	PC-3p-865_3810	TTLL11
lncRNA	MSTRG.6504.2	PC-3p-865_3810	TTLL11
lncRNA	MSTRG.5890.1	PC-3p-865_3810	TTLL11
lncRNA	MSTRG.7769.4	PC-3p-865_3810	TTLL11
lncRNA	MSTRG.8594.3	PC-3p-865_3810	TTLL11
lncRNA	MSTRG.1922.6	PC-3p-865_3810	WDR89
lncRNA	MSTRG.3497.6	PC-3p-865_3810	WDR89
lncRNA	MSTRG.10620.1	PC-3p-865_3810	WDR89
lncRNA	ENSGALT00010005759	PC-3p-865_3810	WDR89
lncRNA	ENSGALT00010010940	PC-3p-865_3810	WDR89
lncRNA	ENSGALT00010011285	PC-3p-865_3810	WDR89
lncRNA	ENSGALT00010014629	PC-3p-865_3810	WDR89
lncRNA	ENSGALT00010015892	PC-3p-865_3810	WDR89
lncRNA	ENSGALT00010016730	PC-3p-865_3810	WDR89
lncRNA	ENSGALT00010023975	PC-3p-865_3810	WDR89
lncRNA	ENSGALT00010024231	PC-3p-865_3810	WDR89
lncRNA	ENSGALT00010024508	PC-3p-865_3810	WDR89
lncRNA	MSTRG.377.1	PC-3p-865_3810	WDR89
lncRNA	ENSGALT00010030009	PC-3p-865_3810	WDR89
lncRNA	ENSGALT00010030569	PC-3p-865_3810	WDR89
lncRNA	MSTRG.1581.2	PC-3p-865_3810	WDR89
lncRNA	ENSGALT00010037616	PC-3p-865_3810	WDR89
lncRNA	ENSGALT00010037724	PC-3p-865_3810	WDR89
lncRNA	ENSGALT00010038964	PC-3p-865_3810	WDR89
lncRNA	ENSGALT00010043456	PC-3p-865_3810	WDR89
lncRNA	ENSGALT00010047439	PC-3p-865_3810	WDR89
lncRNA	ENSGALT00010047674	PC-3p-865_3810	WDR89
lncRNA	ENSGALT00010048070	PC-3p-865_3810	WDR89
lncRNA	ENSGALT00010052312	PC-3p-865_3810	WDR89
lncRNA	ENSGALT00010053794	PC-3p-865_3810	WDR89
lncRNA	ENSGALT00010056159	PC-3p-865_3810	WDR89
lncRNA	ENSGALT00010057449	PC-3p-865_3810	WDR89
lncRNA	ENSGALT00010057868	PC-3p-865_3810	WDR89
lncRNA	ENSGALT00010061640	PC-3p-865_3810	WDR89
lncRNA	MSTRG.14303.3	PC-3p-865_3810	WDR89
lncRNA	ENSGALT00010065056	PC-3p-865_3810	WDR89
lncRNA	ENSGALT00010066756	PC-3p-865_3810	WDR89
lncRNA	ENSGALT00010072137	PC-3p-865_3810	WDR89
lncRNA	MSTRG.5709.2	PC-3p-865_3810	WDR89
lncRNA	MSTRG.6504.2	PC-3p-865_3810	WDR89
lncRNA	MSTRG.5890.1	PC-3p-865_3810	WDR89
lncRNA	MSTRG.7769.4	PC-3p-865_3810	WDR89
lncRNA	MSTRG.8594.3	PC-3p-865_3810	WDR89
lncRNA	MSTRG.1922.6	PC-3p-865_3810	ZDHHC3
lncRNA	MSTRG.3497.6	PC-3p-865_3810	ZDHHC3
lncRNA	MSTRG.10620.1	PC-3p-865_3810	ZDHHC3
lncRNA	ENSGALT00010005759	PC-3p-865_3810	ZDHHC3
lncRNA	ENSGALT00010010940	PC-3p-865_3810	ZDHHC3
lncRNA	ENSGALT00010011285	PC-3p-865_3810	ZDHHC3
lncRNA	ENSGALT00010014629	PC-3p-865_3810	ZDHHC3
lncRNA	ENSGALT00010015892	PC-3p-865_3810	ZDHHC3
lncRNA	ENSGALT00010016730	PC-3p-865_3810	ZDHHC3
lncRNA	ENSGALT00010023975	PC-3p-865_3810	ZDHHC3
lncRNA	ENSGALT00010024231	PC-3p-865_3810	ZDHHC3
lncRNA	ENSGALT00010024508	PC-3p-865_3810	ZDHHC3
lncRNA	MSTRG.377.1	PC-3p-865_3810	ZDHHC3
lncRNA	ENSGALT00010030009	PC-3p-865_3810	ZDHHC3
lncRNA	ENSGALT00010030569	PC-3p-865_3810	ZDHHC3
lncRNA	MSTRG.1581.2	PC-3p-865_3810	ZDHHC3
lncRNA	ENSGALT00010037616	PC-3p-865_3810	ZDHHC3
lncRNA	ENSGALT00010037724	PC-3p-865_3810	ZDHHC3
lncRNA	ENSGALT00010038964	PC-3p-865_3810	ZDHHC3
lncRNA	ENSGALT00010043456	PC-3p-865_3810	ZDHHC3
lncRNA	ENSGALT00010047439	PC-3p-865_3810	ZDHHC3
lncRNA	ENSGALT00010047674	PC-3p-865_3810	ZDHHC3
lncRNA	ENSGALT00010048070	PC-3p-865_3810	ZDHHC3
lncRNA	ENSGALT00010052312	PC-3p-865_3810	ZDHHC3
lncRNA	ENSGALT00010053794	PC-3p-865_3810	ZDHHC3
lncRNA	ENSGALT00010056159	PC-3p-865_3810	ZDHHC3
lncRNA	ENSGALT00010057449	PC-3p-865_3810	ZDHHC3
lncRNA	ENSGALT00010057868	PC-3p-865_3810	ZDHHC3
lncRNA	ENSGALT00010061640	PC-3p-865_3810	ZDHHC3
lncRNA	MSTRG.14303.3	PC-3p-865_3810	ZDHHC3
lncRNA	ENSGALT00010065056	PC-3p-865_3810	ZDHHC3
lncRNA	ENSGALT00010066756	PC-3p-865_3810	ZDHHC3
lncRNA	ENSGALT00010072137	PC-3p-865_3810	ZDHHC3
lncRNA	MSTRG.5709.2	PC-3p-865_3810	ZDHHC3
lncRNA	MSTRG.6504.2	PC-3p-865_3810	ZDHHC3
lncRNA	MSTRG.5890.1	PC-3p-865_3810	ZDHHC3
lncRNA	MSTRG.7769.4	PC-3p-865_3810	ZDHHC3
lncRNA	MSTRG.8594.3	PC-3p-865_3810	ZDHHC3
lncRNA	MSTRG.2687.1	PC-3p-9745_89	CLDN23
lncRNA	MSTRG.12692.1	PC-3p-9745_89	CLDN23
lncRNA	MSTRG.12692.3	PC-3p-9745_89	CLDN23
lncRNA	ENSGALT00010039975	PC-3p-9745_89	CLDN23
lncRNA	ENSGALT00010068443	PC-3p-9745_89	CLDN23
lncRNA	MSTRG.6857.1	PC-3p-9745_89	CLDN23
lncRNA	MSTRG.2687.1	PC-3p-9745_89	ENSGALG00010018558
lncRNA	MSTRG.12692.1	PC-3p-9745_89	ENSGALG00010018558
lncRNA	MSTRG.12692.3	PC-3p-9745_89	ENSGALG00010018558
lncRNA	ENSGALT00010039975	PC-3p-9745_89	ENSGALG00010018558
lncRNA	ENSGALT00010068443	PC-3p-9745_89	ENSGALG00010018558
lncRNA	MSTRG.6857.1	PC-3p-9745_89	ENSGALG00010018558
lncRNA	MSTRG.2687.1	PC-3p-9745_89	ENSGALG00010027559
lncRNA	MSTRG.12692.1	PC-3p-9745_89	ENSGALG00010027559
lncRNA	MSTRG.12692.3	PC-3p-9745_89	ENSGALG00010027559
lncRNA	ENSGALT00010039975	PC-3p-9745_89	ENSGALG00010027559
lncRNA	ENSGALT00010068443	PC-3p-9745_89	ENSGALG00010027559
lncRNA	MSTRG.6857.1	PC-3p-9745_89	ENSGALG00010027559
lncRNA	MSTRG.1922.6	PC-5p-1507_1475	BBS5
lncRNA	ENSGALT00010002096	PC-5p-1507_1475	BBS5
lncRNA	ENSGALT00010008012	PC-5p-1507_1475	BBS5
lncRNA	ENSGALT00010010944	PC-5p-1507_1475	BBS5
lncRNA	ENSGALT00010011312	PC-5p-1507_1475	BBS5
lncRNA	ENSGALT00010011866	PC-5p-1507_1475	BBS5
lncRNA	ENSGALT00010013527	PC-5p-1507_1475	BBS5
lncRNA	ENSGALT00010015151	PC-5p-1507_1475	BBS5
lncRNA	ENSGALT00010015892	PC-5p-1507_1475	BBS5
lncRNA	ENSGALT00010016432	PC-5p-1507_1475	BBS5
lncRNA	ENSGALT00010016502	PC-5p-1507_1475	BBS5
lncRNA	MSTRG.2549.10	PC-5p-1507_1475	BBS5
lncRNA	MSTRG.2549.13	PC-5p-1507_1475	BBS5
lncRNA	MSTRG.2549.18	PC-5p-1507_1475	BBS5
lncRNA	MSTRG.13189.4	PC-5p-1507_1475	BBS5
lncRNA	ENSGALT00010024223	PC-5p-1507_1475	BBS5
lncRNA	MSTRG.8606.10	PC-5p-1507_1475	BBS5
lncRNA	ENSGALT00010026540	PC-5p-1507_1475	BBS5
lncRNA	ENSGALT00010029862	PC-5p-1507_1475	BBS5
lncRNA	ENSGALT00010031740	PC-5p-1507_1475	BBS5
lncRNA	MSTRG.2681.10	PC-5p-1507_1475	BBS5
lncRNA	ENSGALT00010038964	PC-5p-1507_1475	BBS5
lncRNA	ENSGALT00010045810	PC-5p-1507_1475	BBS5
lncRNA	ENSGALT00010061550	PC-5p-1507_1475	BBS5
lncRNA	ENSGALT00010061640	PC-5p-1507_1475	BBS5
lncRNA	ENSGALT00010063510	PC-5p-1507_1475	BBS5
lncRNA	ENSGALT00010065056	PC-5p-1507_1475	BBS5
lncRNA	ENSGALT00010072639	PC-5p-1507_1475	BBS5
lncRNA	MSTRG.5890.1	PC-5p-1507_1475	BBS5
lncRNA	MSTRG.2135.2	PC-5p-1507_1475	BBS5
lncRNA	MSTRG.1922.6	PC-5p-1507_1475	BBS5
lncRNA	ENSGALT00010002096	PC-5p-1507_1475	BBS5
lncRNA	ENSGALT00010008012	PC-5p-1507_1475	BBS5
lncRNA	ENSGALT00010010944	PC-5p-1507_1475	BBS5
lncRNA	ENSGALT00010011312	PC-5p-1507_1475	BBS5
lncRNA	ENSGALT00010011866	PC-5p-1507_1475	BBS5
lncRNA	ENSGALT00010013527	PC-5p-1507_1475	BBS5
lncRNA	ENSGALT00010015151	PC-5p-1507_1475	BBS5
lncRNA	ENSGALT00010015892	PC-5p-1507_1475	BBS5
lncRNA	ENSGALT00010016432	PC-5p-1507_1475	BBS5
lncRNA	ENSGALT00010016502	PC-5p-1507_1475	BBS5
lncRNA	MSTRG.2549.10	PC-5p-1507_1475	BBS5
lncRNA	MSTRG.2549.13	PC-5p-1507_1475	BBS5
lncRNA	MSTRG.2549.18	PC-5p-1507_1475	BBS5
lncRNA	MSTRG.13189.4	PC-5p-1507_1475	BBS5
lncRNA	ENSGALT00010024223	PC-5p-1507_1475	BBS5
lncRNA	MSTRG.8606.10	PC-5p-1507_1475	BBS5
lncRNA	ENSGALT00010026540	PC-5p-1507_1475	BBS5
lncRNA	ENSGALT00010029862	PC-5p-1507_1475	BBS5
lncRNA	ENSGALT00010031740	PC-5p-1507_1475	BBS5
lncRNA	MSTRG.2681.10	PC-5p-1507_1475	BBS5
lncRNA	ENSGALT00010038964	PC-5p-1507_1475	BBS5
lncRNA	ENSGALT00010045810	PC-5p-1507_1475	BBS5
lncRNA	ENSGALT00010061550	PC-5p-1507_1475	BBS5
lncRNA	ENSGALT00010061640	PC-5p-1507_1475	BBS5
lncRNA	ENSGALT00010063510	PC-5p-1507_1475	BBS5
lncRNA	ENSGALT00010065056	PC-5p-1507_1475	BBS5
lncRNA	ENSGALT00010072639	PC-5p-1507_1475	BBS5
lncRNA	MSTRG.5890.1	PC-5p-1507_1475	BBS5
lncRNA	MSTRG.2135.2	PC-5p-1507_1475	BBS5
lncRNA	MSTRG.1922.6	PC-5p-1507_1475	ENPP2
lncRNA	ENSGALT00010002096	PC-5p-1507_1475	ENPP2
lncRNA	ENSGALT00010008012	PC-5p-1507_1475	ENPP2
lncRNA	ENSGALT00010010944	PC-5p-1507_1475	ENPP2
lncRNA	ENSGALT00010011312	PC-5p-1507_1475	ENPP2
lncRNA	ENSGALT00010011866	PC-5p-1507_1475	ENPP2
lncRNA	ENSGALT00010013527	PC-5p-1507_1475	ENPP2
lncRNA	ENSGALT00010015151	PC-5p-1507_1475	ENPP2
lncRNA	ENSGALT00010015892	PC-5p-1507_1475	ENPP2
lncRNA	ENSGALT00010016432	PC-5p-1507_1475	ENPP2
lncRNA	ENSGALT00010016502	PC-5p-1507_1475	ENPP2
lncRNA	MSTRG.2549.10	PC-5p-1507_1475	ENPP2
lncRNA	MSTRG.2549.13	PC-5p-1507_1475	ENPP2
lncRNA	MSTRG.2549.18	PC-5p-1507_1475	ENPP2
lncRNA	MSTRG.13189.4	PC-5p-1507_1475	ENPP2
lncRNA	ENSGALT00010024223	PC-5p-1507_1475	ENPP2
lncRNA	MSTRG.8606.10	PC-5p-1507_1475	ENPP2
lncRNA	ENSGALT00010026540	PC-5p-1507_1475	ENPP2
lncRNA	ENSGALT00010029862	PC-5p-1507_1475	ENPP2
lncRNA	ENSGALT00010031740	PC-5p-1507_1475	ENPP2
lncRNA	MSTRG.2681.10	PC-5p-1507_1475	ENPP2
lncRNA	ENSGALT00010038964	PC-5p-1507_1475	ENPP2
lncRNA	ENSGALT00010045810	PC-5p-1507_1475	ENPP2
lncRNA	ENSGALT00010061550	PC-5p-1507_1475	ENPP2
lncRNA	ENSGALT00010061640	PC-5p-1507_1475	ENPP2
lncRNA	ENSGALT00010063510	PC-5p-1507_1475	ENPP2
lncRNA	ENSGALT00010065056	PC-5p-1507_1475	ENPP2
lncRNA	ENSGALT00010072639	PC-5p-1507_1475	ENPP2
lncRNA	MSTRG.5890.1	PC-5p-1507_1475	ENPP2
lncRNA	MSTRG.2135.2	PC-5p-1507_1475	ENPP2
lncRNA	MSTRG.1922.6	PC-5p-1507_1475	ENSGALG00010015813
lncRNA	ENSGALT00010002096	PC-5p-1507_1475	ENSGALG00010015813
lncRNA	ENSGALT00010008012	PC-5p-1507_1475	ENSGALG00010015813
lncRNA	ENSGALT00010010944	PC-5p-1507_1475	ENSGALG00010015813
lncRNA	ENSGALT00010011312	PC-5p-1507_1475	ENSGALG00010015813
lncRNA	ENSGALT00010011866	PC-5p-1507_1475	ENSGALG00010015813
lncRNA	ENSGALT00010013527	PC-5p-1507_1475	ENSGALG00010015813
lncRNA	ENSGALT00010015151	PC-5p-1507_1475	ENSGALG00010015813
lncRNA	ENSGALT00010015892	PC-5p-1507_1475	ENSGALG00010015813
lncRNA	ENSGALT00010016432	PC-5p-1507_1475	ENSGALG00010015813
lncRNA	ENSGALT00010016502	PC-5p-1507_1475	ENSGALG00010015813
lncRNA	MSTRG.2549.10	PC-5p-1507_1475	ENSGALG00010015813
lncRNA	MSTRG.2549.13	PC-5p-1507_1475	ENSGALG00010015813
lncRNA	MSTRG.2549.18	PC-5p-1507_1475	ENSGALG00010015813
lncRNA	MSTRG.13189.4	PC-5p-1507_1475	ENSGALG00010015813
lncRNA	ENSGALT00010024223	PC-5p-1507_1475	ENSGALG00010015813
lncRNA	MSTRG.8606.10	PC-5p-1507_1475	ENSGALG00010015813
lncRNA	ENSGALT00010026540	PC-5p-1507_1475	ENSGALG00010015813
lncRNA	ENSGALT00010029862	PC-5p-1507_1475	ENSGALG00010015813
lncRNA	ENSGALT00010031740	PC-5p-1507_1475	ENSGALG00010015813
lncRNA	MSTRG.2681.10	PC-5p-1507_1475	ENSGALG00010015813
lncRNA	ENSGALT00010038964	PC-5p-1507_1475	ENSGALG00010015813
lncRNA	ENSGALT00010045810	PC-5p-1507_1475	ENSGALG00010015813
lncRNA	ENSGALT00010061550	PC-5p-1507_1475	ENSGALG00010015813
lncRNA	ENSGALT00010061640	PC-5p-1507_1475	ENSGALG00010015813
lncRNA	ENSGALT00010063510	PC-5p-1507_1475	ENSGALG00010015813
lncRNA	ENSGALT00010065056	PC-5p-1507_1475	ENSGALG00010015813
lncRNA	ENSGALT00010072639	PC-5p-1507_1475	ENSGALG00010015813
lncRNA	MSTRG.5890.1	PC-5p-1507_1475	ENSGALG00010015813
lncRNA	MSTRG.2135.2	PC-5p-1507_1475	ENSGALG00010015813
lncRNA	MSTRG.1922.6	PC-5p-1507_1475	RAB7B
lncRNA	ENSGALT00010002096	PC-5p-1507_1475	RAB7B
lncRNA	ENSGALT00010008012	PC-5p-1507_1475	RAB7B
lncRNA	ENSGALT00010010944	PC-5p-1507_1475	RAB7B
lncRNA	ENSGALT00010011312	PC-5p-1507_1475	RAB7B
lncRNA	ENSGALT00010011866	PC-5p-1507_1475	RAB7B
lncRNA	ENSGALT00010013527	PC-5p-1507_1475	RAB7B
lncRNA	ENSGALT00010015151	PC-5p-1507_1475	RAB7B
lncRNA	ENSGALT00010015892	PC-5p-1507_1475	RAB7B
lncRNA	ENSGALT00010016432	PC-5p-1507_1475	RAB7B
lncRNA	ENSGALT00010016502	PC-5p-1507_1475	RAB7B
lncRNA	MSTRG.2549.10	PC-5p-1507_1475	RAB7B
lncRNA	MSTRG.2549.13	PC-5p-1507_1475	RAB7B
lncRNA	MSTRG.2549.18	PC-5p-1507_1475	RAB7B
lncRNA	MSTRG.13189.4	PC-5p-1507_1475	RAB7B
lncRNA	ENSGALT00010024223	PC-5p-1507_1475	RAB7B
lncRNA	MSTRG.8606.10	PC-5p-1507_1475	RAB7B
lncRNA	ENSGALT00010026540	PC-5p-1507_1475	RAB7B
lncRNA	ENSGALT00010029862	PC-5p-1507_1475	RAB7B
lncRNA	ENSGALT00010031740	PC-5p-1507_1475	RAB7B
lncRNA	MSTRG.2681.10	PC-5p-1507_1475	RAB7B
lncRNA	ENSGALT00010038964	PC-5p-1507_1475	RAB7B
lncRNA	ENSGALT00010045810	PC-5p-1507_1475	RAB7B
lncRNA	ENSGALT00010061550	PC-5p-1507_1475	RAB7B
lncRNA	ENSGALT00010061640	PC-5p-1507_1475	RAB7B
lncRNA	ENSGALT00010063510	PC-5p-1507_1475	RAB7B
lncRNA	ENSGALT00010065056	PC-5p-1507_1475	RAB7B
lncRNA	ENSGALT00010072639	PC-5p-1507_1475	RAB7B
lncRNA	MSTRG.5890.1	PC-5p-1507_1475	RAB7B
lncRNA	MSTRG.2135.2	PC-5p-1507_1475	RAB7B
lncRNA	MSTRG.1922.6	PC-5p-1507_1475	SH3GL2
lncRNA	ENSGALT00010002096	PC-5p-1507_1475	SH3GL2
lncRNA	ENSGALT00010008012	PC-5p-1507_1475	SH3GL2
lncRNA	ENSGALT00010010944	PC-5p-1507_1475	SH3GL2
lncRNA	ENSGALT00010011312	PC-5p-1507_1475	SH3GL2
lncRNA	ENSGALT00010011866	PC-5p-1507_1475	SH3GL2
lncRNA	ENSGALT00010013527	PC-5p-1507_1475	SH3GL2
lncRNA	ENSGALT00010015151	PC-5p-1507_1475	SH3GL2
lncRNA	ENSGALT00010015892	PC-5p-1507_1475	SH3GL2
lncRNA	ENSGALT00010016432	PC-5p-1507_1475	SH3GL2
lncRNA	ENSGALT00010016502	PC-5p-1507_1475	SH3GL2
lncRNA	MSTRG.2549.10	PC-5p-1507_1475	SH3GL2
lncRNA	MSTRG.2549.13	PC-5p-1507_1475	SH3GL2
lncRNA	MSTRG.2549.18	PC-5p-1507_1475	SH3GL2
lncRNA	MSTRG.13189.4	PC-5p-1507_1475	SH3GL2
lncRNA	ENSGALT00010024223	PC-5p-1507_1475	SH3GL2
lncRNA	MSTRG.8606.10	PC-5p-1507_1475	SH3GL2
lncRNA	ENSGALT00010026540	PC-5p-1507_1475	SH3GL2
lncRNA	ENSGALT00010029862	PC-5p-1507_1475	SH3GL2
lncRNA	ENSGALT00010031740	PC-5p-1507_1475	SH3GL2
lncRNA	MSTRG.2681.10	PC-5p-1507_1475	SH3GL2
lncRNA	ENSGALT00010038964	PC-5p-1507_1475	SH3GL2
lncRNA	ENSGALT00010045810	PC-5p-1507_1475	SH3GL2
lncRNA	ENSGALT00010061550	PC-5p-1507_1475	SH3GL2
lncRNA	ENSGALT00010061640	PC-5p-1507_1475	SH3GL2
lncRNA	ENSGALT00010063510	PC-5p-1507_1475	SH3GL2
lncRNA	ENSGALT00010065056	PC-5p-1507_1475	SH3GL2
lncRNA	ENSGALT00010072639	PC-5p-1507_1475	SH3GL2
lncRNA	MSTRG.5890.1	PC-5p-1507_1475	SH3GL2
lncRNA	MSTRG.2135.2	PC-5p-1507_1475	SH3GL2
lncRNA	MSTRG.1922.6	PC-5p-1507_1475	SLITRK6
lncRNA	ENSGALT00010002096	PC-5p-1507_1475	SLITRK6
lncRNA	ENSGALT00010008012	PC-5p-1507_1475	SLITRK6
lncRNA	ENSGALT00010010944	PC-5p-1507_1475	SLITRK6
lncRNA	ENSGALT00010011312	PC-5p-1507_1475	SLITRK6
lncRNA	ENSGALT00010011866	PC-5p-1507_1475	SLITRK6
lncRNA	ENSGALT00010013527	PC-5p-1507_1475	SLITRK6
lncRNA	ENSGALT00010015151	PC-5p-1507_1475	SLITRK6
lncRNA	ENSGALT00010015892	PC-5p-1507_1475	SLITRK6
lncRNA	ENSGALT00010016432	PC-5p-1507_1475	SLITRK6
lncRNA	ENSGALT00010016502	PC-5p-1507_1475	SLITRK6
lncRNA	MSTRG.2549.10	PC-5p-1507_1475	SLITRK6
lncRNA	MSTRG.2549.13	PC-5p-1507_1475	SLITRK6
lncRNA	MSTRG.2549.18	PC-5p-1507_1475	SLITRK6
lncRNA	MSTRG.13189.4	PC-5p-1507_1475	SLITRK6
lncRNA	ENSGALT00010024223	PC-5p-1507_1475	SLITRK6
lncRNA	MSTRG.8606.10	PC-5p-1507_1475	SLITRK6
lncRNA	ENSGALT00010026540	PC-5p-1507_1475	SLITRK6
lncRNA	ENSGALT00010029862	PC-5p-1507_1475	SLITRK6
lncRNA	ENSGALT00010031740	PC-5p-1507_1475	SLITRK6
lncRNA	MSTRG.2681.10	PC-5p-1507_1475	SLITRK6
lncRNA	ENSGALT00010038964	PC-5p-1507_1475	SLITRK6
lncRNA	ENSGALT00010045810	PC-5p-1507_1475	SLITRK6
lncRNA	ENSGALT00010061550	PC-5p-1507_1475	SLITRK6
lncRNA	ENSGALT00010061640	PC-5p-1507_1475	SLITRK6
lncRNA	ENSGALT00010063510	PC-5p-1507_1475	SLITRK6
lncRNA	ENSGALT00010065056	PC-5p-1507_1475	SLITRK6
lncRNA	ENSGALT00010072639	PC-5p-1507_1475	SLITRK6
lncRNA	MSTRG.5890.1	PC-5p-1507_1475	SLITRK6
lncRNA	MSTRG.2135.2	PC-5p-1507_1475	SLITRK6
lncRNA	MSTRG.1922.6	PC-5p-1507_1475	SMOC1
lncRNA	ENSGALT00010002096	PC-5p-1507_1475	SMOC1
lncRNA	ENSGALT00010008012	PC-5p-1507_1475	SMOC1
lncRNA	ENSGALT00010010944	PC-5p-1507_1475	SMOC1
lncRNA	ENSGALT00010011312	PC-5p-1507_1475	SMOC1
lncRNA	ENSGALT00010011866	PC-5p-1507_1475	SMOC1
lncRNA	ENSGALT00010013527	PC-5p-1507_1475	SMOC1
lncRNA	ENSGALT00010015151	PC-5p-1507_1475	SMOC1
lncRNA	ENSGALT00010015892	PC-5p-1507_1475	SMOC1
lncRNA	ENSGALT00010016432	PC-5p-1507_1475	SMOC1
lncRNA	ENSGALT00010016502	PC-5p-1507_1475	SMOC1
lncRNA	MSTRG.2549.10	PC-5p-1507_1475	SMOC1
lncRNA	MSTRG.2549.13	PC-5p-1507_1475	SMOC1
lncRNA	MSTRG.2549.18	PC-5p-1507_1475	SMOC1
lncRNA	MSTRG.13189.4	PC-5p-1507_1475	SMOC1
lncRNA	ENSGALT00010024223	PC-5p-1507_1475	SMOC1
lncRNA	MSTRG.8606.10	PC-5p-1507_1475	SMOC1
lncRNA	ENSGALT00010026540	PC-5p-1507_1475	SMOC1
lncRNA	ENSGALT00010029862	PC-5p-1507_1475	SMOC1
lncRNA	ENSGALT00010031740	PC-5p-1507_1475	SMOC1
[truncated: 19,269 more rows]
