# Supplementary material for: Whole-transcriptome sequencing revealed the ceRNA regulatory network of stable knockdown of the CD8A gene in chicken T lymphocytes
Source: Poult Sci. 2025 Dec 19;105(2):106318. doi: 10.1016/j.psj.2025.106318 (PMC12800364; doi:10.1016/j.psj.2025.106318)
Supplement: Supplementary file 19 [file mmc19.xlsx]

## Sheet: Sheet1
Table S19 GO enrichment analysis of mRNAs involved in CeRNA network
GO_ID	GO_Term	GO_function	GO_class	Genes	S gene number	TS gene number	B gene number	TB gene number	pvalue
GO:0099566	regulation of postsynaptic cytosolic calcium ion concentration	biological_process	13	CALB1;GRIA1;WNT5A	3	346	7	10197	0.00122445
GO:0051216	cartilage development	biological_process	6	CHSY1;COL11A1;HIF1A;SATB2;TRIP11;WNT7A	7	346	56	10197	0.00270337
GO:1901387	positive regulation of voltage-gated calcium channel activity	biological_process	9	STAC	2	346	3	10197	0.00336692
GO:0060452	positive regulation of cardiac muscle contraction	biological_process	10	KCNQ1;RGS2	2	346	3	10197	0.00336692
GO:0090129	positive regulation of synapse maturation	biological_process	8	NEURL1;NRXN1	3	346	11	10197	0.00521641
GO:0055010	ventricular cardiac muscle tissue morphogenesis	biological_process	8	COL11A1;MYBPC3;TPM1	4	346	22	10197	0.00587026
GO:0070293	renal absorption	biological_process	6	KCNQ1;SLC9A3R1	2	346	4	10197	0.0065828
GO:0045183	translation factor activity, non-nucleic acid binding	molecular_function	4	NEURL1	2	346	4	10197	0.0065828
GO:1904184	positive regulation of pyruvate dehydrogenase activity	biological_process	8	PDP2	2	346	4	10197	0.0065828
GO:0004741	[pyruvate dehydrogenase (lipoamide)] phosphatase activity	molecular_function	9	PDP2	2	346	4	10197	0.0065828
GO:0048705	skeletal system morphogenesis	biological_process	6	ARID5B;COL11A1;RFLNA;TIPARP;WDR48	6	346	51	10197	0.00726415
GO:0004970	ionotropic glutamate receptor activity	molecular_function	7	GRIA1;GRIA2;GRIN2B	3	346	14	10197	0.0106709
GO:0045670	regulation of osteoclast differentiation	biological_process	9	CEBPB;FSHR;MITF	3	346	14	10197	0.0106709
GO:0050910	detection of mechanical stimulus involved in sensory perception of sound	biological_process	6	COL11A1;KCNQ1	3	346	14	10197	0.0106709
GO:0046855	inositol phosphate dephosphorylation	biological_process	9	INPP5A;INPP5E;MTMR7	3	346	14	10197	0.0106709
GO:0001729	ceramide kinase activity	molecular_function	8	AGK;CERK	2	346	5	10197	0.0107259
GO:0005592	collagen type XI trimer	cellular_component	6	COL11A1	2	346	5	10197	0.0107259
GO:0004430	1-phosphatidylinositol 4-kinase activity	molecular_function	8	PI4KB	2	346	5	10197	0.0107259
GO:0033017	sarcoplasmic reticulum membrane	cellular_component	6	ATP2A3;BBS5	3	346	15	10197	0.0130083
GO:0035235	ionotropic glutamate receptor signaling pathway	biological_process	7	GRIA1;GRIA2;GRIN2B	3	346	16	10197	0.0156145
GO:0045741	positive regulation of epidermal growth factor-activated receptor activity	biological_process	10	AREG;NEURL1	3	346	16	10197	0.0156145
GO:0008023	transcription elongation factor complex	cellular_component	4	ELL2;MLLT1	3	346	16	10197	0.0156145
GO:0032590	dendrite membrane	cellular_component	7	GABRA2;GRIA1;LAMP5	3	346	16	10197	0.0156145
GO:0048170	positive regulation of long-term neuronal synaptic plasticity	biological_process	12	NEURL1	2	346	6	10197	0.01573
GO:1905279	regulation of retrograde transport, endosome to Golgi	biological_process	7	ATP9A;LRRK2	2	346	6	10197	0.01573
GO:0045793	positive regulation of cell size	biological_process	7	AKT3;PRR16	2	346	6	10197	0.01573
GO:2000291	regulation of myoblast proliferation	biological_process	7	BBS5	2	346	6	10197	0.01573
GO:0014834	skeletal muscle satellite cell maintenance involved in skeletal muscle regeneration	biological_process	5	IGF1;WNT7A	2	346	6	10197	0.01573
GO:0061038	uterus morphogenesis	biological_process	5	KDM5B;WNT7A	2	346	6	10197	0.01573
GO:2000052	positive regulation of non-canonical Wnt signaling pathway	biological_process	10	CSNK1E;WNT5A	2	346	6	10197	0.01573
GO:2001259	positive regulation of cation channel activity	biological_process	8	STAC	2	346	6	10197	0.01573
GO:0006607	NLS-bearing protein import into nucleus	biological_process	12	IPO5;KPNA6	2	346	6	10197	0.01573
GO:0005044	scavenger receptor activity	molecular_function	4	ENPP2;SCARB1;STAB2;TMPRSS2	4	346	29	10197	0.0158278
GO:0060065	uterus development	biological_process	6	FSHR;WNT5A;WNT7A	3	346	17	10197	0.0184926
GO:0001661	conditioned taste aversion	biological_process	5	GRIA1;TBR1	2	346	7	10197	0.0215323
GO:0042731	PH domain binding	molecular_function	6	INPP5A;LSM4	2	346	7	10197	0.0215323
GO:0003413	chondrocyte differentiation involved in endochondral bone morphogenesis	biological_process	7	SCUBE2;TRIP11	2	346	7	10197	0.0215323
GO:0030203	glycosaminoglycan metabolic process	biological_process	7	HEXA;NDST1	2	346	7	10197	0.0215323
GO:0015276	ligand-gated ion channel activity	molecular_function	7	GRIA1;GRIA2;GRIN2B	3	346	18	10197	0.0216446
GO:0001502	cartilage condensation	biological_process	4	COL11A1;WNT7A	3	346	18	10197	0.0216446
GO:0051965	positive regulation of synapse assembly	biological_process	7	ADGRL2;FLRT2;LRRN1;NRXN1;SLITRK6;WNT7A	6	346	66	10197	0.024061
GO:0030315	T-tubule	cellular_component	5	ATP1A1;STAC	3	346	19	10197	0.0250711
GO:0007040	lysosome organization	biological_process	8	HEXA;HOOK1;LRRK2;PI4KB	5	346	50	10197	0.0265638
GO:0007626	locomotory behavior	biological_process	4	ALDH1A3;APBA1;B4GALT2;CALB1;FSHR;HEXA;PAK6	7	346	87	10197	0.0280569
GO:0048787	presynaptic active zone membrane	cellular_component	5	APBA1;STX19	2	346	8	10197	0.028073
GO:0015501	glutamate:sodium symporter activity	molecular_function	8	SLC1A2;SLC1A6	2	346	8	10197	0.028073
GO:0033130	acetylcholine receptor binding	molecular_function	6	LYPD1;NRXN1	2	346	8	10197	0.028073
GO:0035914	skeletal muscle cell differentiation	biological_process	6	ATF3;BBS5;BCL9L;MYOD1	5	346	51	10197	0.0286616
GO:0060324	face development	biological_process	5	ALDH1A3;RAF1;WNT5A	3	346	20	10197	0.0287716
GO:0034605	cellular response to heat	biological_process	6	C22H8ORF4;SLU7;STAC	4	346	35	10197	0.0297949
GO:0008544	epidermis development	biological_process	6	GRHL1;SCEL;TP63	4	346	36	10197	0.0326525
GO:0099175	regulation of postsynapse organization	biological_process	8	HSPA8;WNT5A;WNT7A	3	346	21	10197	0.0327447
GO:0009792	embryo development ending in birth or egg hatching	biological_process	6	HSPA8;SCEL	3	346	21	10197	0.0327447
GO:0099094	ligand-gated cation channel activity	molecular_function	8	GRIN2B	1	346	1	10197	0.0339315
GO:0000224	peptide-N4-(N-acetyl-beta-glucosaminyl)asparagine amidase activity	molecular_function	7	NGLY1	1	346	1	10197	0.0339315
GO:0005499	vitamin D binding	molecular_function	6	CALB1	1	346	1	10197	0.0339315
GO:0072286	metanephric connecting tubule development	biological_process	9	CALB1	1	346	1	10197	0.0339315
GO:0001698	gastrin-induced gastric acid secretion	biological_process	7	KCNQ1	1	346	1	10197	0.0339315
GO:2000818	negative regulation of myoblast proliferation	biological_process	8	MYOD1	1	346	1	10197	0.0339315
GO:1990676	Golgi trans cisterna membrane	cellular_component	9	ST3GAL1	1	346	1	10197	0.0339315
GO:0120115	Lsm2-8 complex	cellular_component	5	LSM4	1	346	1	10197	0.0339315
GO:0060372	regulation of atrial cardiac muscle cell membrane repolarization	biological_process	11	KCNQ1	1	346	1	10197	0.0339315
GO:0002319	memory B cell differentiation	biological_process	10	ST3GAL1	1	346	1	10197	0.0339315
GO:0002072	optic cup morphogenesis involved in camera-type eye development	biological_process	8	ALDH1A3	1	346	1	10197	0.0339315
GO:0061572	actin filament bundle organization	biological_process	7	RFLNA	1	346	1	10197	0.0339315
GO:0140194	negative regulation of adenylate cyclase-inhibiting adrenergic receptor signaling pathway involved in heart process	biological_process	10	RGS2	1	346	1	10197	0.0339315
GO:1990675	Golgi medial cisterna membrane	cellular_component	9	ST3GAL1	1	346	1	10197	0.0339315
GO:0005153	interleukin-8 receptor binding	molecular_function	9	IL8L2	1	346	1	10197	0.0339315
GO:0045167	asymmetric protein localization involved in cell fate determination	biological_process	6	WNT7A	1	346	1	10197	0.0339315
GO:0072221	metanephric distal convoluted tubule development	biological_process	9	CALB1	1	346	1	10197	0.0339315
GO:0099567	calcium ion binding involved in regulation of postsynaptic cytosolic calcium ion concentration	molecular_function	9	CALB1	1	346	1	10197	0.0339315
GO:0001100	negative regulation of exit from mitosis	biological_process	10	RGCC	1	346	1	10197	0.0339315
GO:0010186	positive regulation of cellular defense response	biological_process	9	IL8L2	1	346	1	10197	0.0339315
GO:0007518	myoblast fate determination	biological_process	6	MYOD1	1	346	1	10197	0.0339315
GO:0021768	nucleus accumbens development	biological_process	6	ALDH1A3	1	346	1	10197	0.0339315
GO:0006054	N-acetylneuraminate metabolic process	biological_process	7	ST3GAL1	1	346	1	10197	0.0339315
GO:0071871	response to epinephrine	biological_process	8	KCNQ1	1	346	1	10197	0.0339315
GO:0055002	striated muscle cell development	biological_process	7	SDC1	1	346	1	10197	0.0339315
GO:0004030	aldehyde dehydrogenase [NAD(P)+] activity	molecular_function	7	ALDH1A3	1	346	1	10197	0.0339315
GO:0043197	dendritic spine	cellular_component	7	CALB1;GRIA1;GRIA2;NEURL1;PDE4B	6	346	72	10197	0.035015
GO:0042472	inner ear morphogenesis	biological_process	6	ALDH1A3;COL11A1;KCNQ1;SLITRK6;WNT5A	6	346	72	10197	0.035015
GO:0035989	tendon development	biological_process	7	COL11A1	2	346	9	10197	0.0352958
GO:0018146	keratan sulfate biosynthetic process	biological_process	9	CHST1;CHST6	2	346	9	10197	0.0352958
GO:0030297	transmembrane receptor protein tyrosine kinase activator activity	molecular_function	9	ANGPT4;AREG	2	346	9	10197	0.0352958
GO:0004971	AMPA glutamate receptor activity	molecular_function	8	GRIA1;GRIA2	2	346	9	10197	0.0352958
GO:0030239	myofibril assembly	biological_process	7	BBS5	2	346	9	10197	0.0352958
GO:0061608	nuclear import signal receptor activity	molecular_function	5	IPO5;KPNA6	2	346	9	10197	0.0352958
GO:0035773	insulin secretion involved in cellular response to glucose stimulus	biological_process	12	HIF1A;RAF1	2	346	9	10197	0.0352958
GO:0000578	embryonic axis specification	biological_process	6	COBL;WNT7A	2	346	9	10197	0.0352958
GO:0030041	actin filament polymerization	biological_process	8	COBL;FAM107A;TTC17	3	346	22	10197	0.0369881
GO:1901216	positive regulation of neuron death	biological_process	8	FYN;SARM1;WNT5A	3	346	22	10197	0.0369881
GO:0045445	myoblast differentiation	biological_process	6	BCL9L;IGF1;MYOD1	3	346	22	10197	0.0369881
GO:0048593	camera-type eye morphogenesis	biological_process	8	COL8A2;HIF1A;TENM3	3	346	23	10197	0.0414984
GO:0030097	hemopoiesis	biological_process	7	IL8L2;JAK1;MKNK2;RUNX1;TIPARP;TTC7A	6	346	75	10197	0.0415273
GO:0006044	N-acetylglucosamine metabolic process	biological_process	8	AMDHD2;CHST6	2	346	10	10197	0.043147
GO:0097440	apical dendrite	cellular_component	7	NEURL1	2	346	10	10197	0.043147
GO:0001738	morphogenesis of a polarized epithelium	biological_process	7	TP63;TRAF3IP1	2	346	10	10197	0.043147
GO:0014904	myotube cell development	biological_process	8	IGF1;MYOD1	2	346	10	10197	0.043147
GO:0040012	regulation of locomotion	biological_process	5	HTR1D;LRRK2	2	346	10	10197	0.043147
GO:0071872	cellular response to epinephrine stimulus	biological_process	9	KCNQ1;PDE4B	2	346	10	10197	0.043147
GO:0032482	Rab protein signal transduction	biological_process	8	RAB4A;RAB9B	2	346	10	10197	0.043147
GO:1900748	positive regulation of vascular endothelial growth factor signaling pathway	biological_process	9	JCAD;MYO1C	2	346	10	10197	0.043147
GO:0003009	skeletal muscle contraction	biological_process	8	STAC	2	346	10	10197	0.043147
GO:0045199	maintenance of epithelial cell apical/basal polarity	biological_process	7	SLC9A3R1;WDR1	2	346	10	10197	0.043147
GO:0035094	response to nicotine	biological_process	6	KCNQ1;LYPD1	2	346	10	10197	0.043147
GO:0006349	regulation of gene expression by genomic imprinting	biological_process	9	ARID4B;KCNQ1	2	346	10	10197	0.043147
GO:0009913	epidermal cell differentiation	biological_process	7	HDAC1;TP63	2	346	10	10197	0.043147
GO:2001014	regulation of skeletal muscle cell differentiation	biological_process	7	BBS5	2	346	10	10197	0.043147
GO:1990440	positive regulation of transcription from RNA polymerase II promoter in response to endoplasmic reticulum stress	biological_process	7	ATF3;CEBPB	2	346	10	10197	0.043147
GO:0016757	glycosyltransferase activity	molecular_function	5	ALG12;B3GNT5;B4GALT2;CHSY1;LARGE2;PGAP4;PRTFDC1;ST3GAL1	8	346	120	10197	0.0513022
GO:0001736	establishment of planar polarity	biological_process	6	EXOC5;TP63;WNT5A	3	346	25	10197	0.0513034
GO:0007595	lactation	biological_process	8	HIF1A;NEURL1	3	346	25	10197	0.0513034
GO:0002063	chondrocyte development	biological_process	6	CHSY1;COL11A1	3	346	25	10197	0.0513034
GO:1902475	L-alpha-amino acid transmembrane transport	biological_process	12	SLC1A6;SLC7A7	2	346	11	10197	0.051576
GO:0006383	transcription by RNA polymerase III	biological_process	9	BRF1;CRCP	2	346	11	10197	0.051576
GO:0099523	presynaptic cytosol	cellular_component	4	HSPA8;LRRK2	2	346	11	10197	0.051576
GO:0034116	positive regulation of heterotypic cell-cell adhesion	biological_process	8	FGG;SKAP1	2	346	11	10197	0.051576
GO:1900020	positive regulation of protein kinase C activity	biological_process	13	C22H8ORF4;WNT5A	2	346	11	10197	0.051576
GO:2000463	positive regulation of excitatory postsynaptic potential	biological_process	9	NRXN1;WNT7A	2	346	11	10197	0.051576
GO:0008239	dipeptidyl-peptidase activity	molecular_function	9	DPP9	2	346	11	10197	0.051576
GO:0045661	regulation of myoblast differentiation	biological_process	7	BBS5	2	346	11	10197	0.051576
GO:0006029	proteoglycan metabolic process	biological_process	8	COL11A1	2	346	11	10197	0.051576
GO:0071230	cellular response to amino acid stimulus	biological_process	7	CEBPB;COL1A2;IPO5;NEURL1	5	346	61	10197	0.054402
