# Supplementary material for: Whole-transcriptome sequencing revealed the ceRNA regulatory network of stable knockdown of the CD8A gene in chicken T lymphocytes
Source: Poult Sci. 2025 Dec 19;105(2):106318. doi: 10.1016/j.psj.2025.106318 (PMC12800364; doi:10.1016/j.psj.2025.106318)
Supplement: Supplementary file 20 [file mmc20.xlsx]

## Sheet: Sheet1
Table S20 KEGG enrichment analysis of mRNAs involved in CeRNA network.
pathway_id	pathway_name	Genes	S gene number	TS gene number	B gene number	TB gene number	pvalue
ko00533	Glycosaminoglycan biosynthesis - keratan sulfate	B4GALT2;CHST1;CHST6;ST3GAL1	4	148	28	4496	0.0124753
ko00604	Glycosphingolipid biosynthesis - ganglio series	GLB1;HEXA;ST3GAL1	3	148	20	4496	0.0264234
